# Supplementary material for: Crystal structure and Hirshfeld surface analysis of 2-chloro-N-(4-meth­oxy­phen­yl)acetamide
Source: Acta Crystallogr E Crystallogr Commun. 2022 Jun 7;78(Pt 7):687–90. doi: 10.1107/S205698902200576X (PMC9260361; doi:10.1107/S205698902200576X)
Supplement: Supplementary file 1 [file e-78-00687-sup1.cif]

##############################################################################
#                                                                            #
# This CIF contains the data in a paper accepted for publication in          #
# Acta Crystallographica Section E. It conforms to the requirements of       #
# Notes for Authors for Acta Crystallographica Section E, and has been       #
# peer reviewed under the auspices of the IUCr Commission on Journals.       #
#                                                                            #
# Full details of the Crystallographic Information File format               #
# are given in the paper "The Crystallographic Information File (CIF):       #
# a New Standard Archive File for Crystallography" by S. R. Hall, F. H.      #
# Allen and I. D. Brown [Acta Cryst. (1991), A47, 655-685].                  #
#                                                                            #
# The current version of the core CIF dictionary is obtainable from          #
# ftp://ftp.iucr.org/pub/cif_core.dic.                                       #
#                                                                            #
# Software is freely available for graphical display of the structure(s)     #
# in this CIF. For information consult the CIF software page                 #
# http://www.iucr.org/resources/cif/software.                                #
#                                                                            #
# This file may be used for bona fide research purposes within the           #
# scientific community so long as proper attribution is given to the journal # 
# article from which it was obtained.                                        #
#                                                                            #
##############################################################################
data_global
_audit_creation_method     'APEX4 v2021.4-0'
_journal_date_recd_electronic     2022-05-18
_journal_date_accepted     2022-05-28
_journal_name_full     'Acta Crystallographica, Section E'
_journal_year     2022
_journal_volume     78
_journal_issue      7
_journal_page_first     0
_journal_page_last     0
_journal_paper_category     GO
_journal_paper_doi     10.1107/S205698902200576X
_journal_coeditor_code     VM2264
_publ_contact_author_name     'Abdulsalam Alsubari'
_publ_contact_author_address
;
Laboratory of medicinal chemistry
Faculty of clinical pharmacy,21 september University
Yemen
;
_publ_contact_author_email
                            'alsubaripharmaco@21umas.edu.ye, y.ramli@um5r.ac.ma'
_publ_contact_author_fax     ?
_publ_contact_author_phone     ?
_publ_section_title
;
Crystal structure and Hirshfeld surface analysis of
2-chloro-<i>N</i>-(4-methoxyphenyl)acetamide
;
_publ_section_title_footnote     .
loop_
    _publ_author_name
    _publ_author_footnote
    _publ_author_address
    'Missioui, Mohcine' .
;
Laboratory of Medicinal Chemistry
Drug Sciences Research Center
Faculty of Medicine and Pharmacy, Mohammed V University in Rabat,
Morocco
;
    'Guerrab, Walid' .
;
Laboratory of Medicinal Chemistry
Drug Sciences Research Center
Faculty of Medicine and Pharmacy, Mohammed V University in Rabat,
Morocco
;
    'Nchioua, Intissar' .
;
Laboratory of Medicinal Chemistry
Drug Sciences Research Center
Faculty of Medicine and Pharmacy, Mohammed V University in Rabat,
Morocco
;
    'El Moutaouakil Ala Allah, Abderrazzak' .
;
Laboratory of Medicinal Chemistry
Drug Sciences Research Center
Faculty of Medicine and Pharmacy, Mohammed V University in Rabat,
Morocco
;
    'Kalonji Mubengayi, Camille' .
;
Laboratoire de Chimie et Biochimie
Institut Superieur des Techniques Medicales de Kinshasa
Republique Democratique du Congo
;
    'Alsubari, Abdulsalam' .
;
Laboratory of Medicinal Chemistry
Faculty of Clinical Pharmacy, 21 September University
Yemen
;
    'Mague, Joel T.' .
;
Department of Chemistry
Tulane University, New Orleans, LA 70118
USA
;
    'Ramli, Youssef' .
;
Laboratory of Medicinal Chemistry
Drug Sciences Research Center
Faculty of Medicine and Pharmacy, Mohammed V University in Rabat,
Morocco
;
_publ_section_synopsis
;
The methoxy group lies very close to the plane of the phenyl ring while the
acetamido group is twisted out of this plane. In the crystal, N---H...O and
C---H...O hydrogen bonds form layers of molecules parallel to the <i>ab</i>
plane. The layers are connected by C---H...Cl hydrogen bonds and
C---H...\p(ring) interactions, forming a three-dimensional structure.
;
data_I
_audit_creation_method     'SHELXL-2018/3'
_chemical_name_systematic
;
2-Chloro-<i>N</i>-(4-methoxyphenyl)acetamide
;
_chemical_name_common     ?
_chemical_formula_moiety     'C9 H10 Cl N O2'
_chemical_formula_sum     'C9 H10 Cl N O2'
_chemical_formula_iupac     'C9 H10 Cl N O2'
_chemical_formula_weight     199.63
_chemical_melting_point     ?
_space_group_crystal_system     monoclinic
_space_group_name_H-M_alt     'P 21/c'
_space_group_name_Hall     '-P 2ybc'
loop_
    _space_group_symop_operation_xyz
    'x, y, z'
    '-x, y+1/2, -z+1/2'
    '-x, -y, -z'
    'x, -y-1/2, z-1/2'
_cell_length_a     10.0939(5)
_cell_length_b     9.6423(5)
_cell_length_c     10.2799(5)
_cell_angle_alpha     90
_cell_angle_beta     115.531(2)
_cell_angle_gamma     90
_cell_volume     902.83(8)
_cell_formula_units_Z     4
_cell_measurement_reflns_used     9903
_cell_measurement_theta_min     2.2361
_cell_measurement_theta_max     31.0556
_cell_measurement_temperature     172(2)
_exptl_crystal_description     plate
_exptl_crystal_colour     colourless
_exptl_crystal_size_max     0.291
_exptl_crystal_size_mid     0.248
_exptl_crystal_size_min     0.086
_exptl_crystal_density_diffrn     1.469
_exptl_crystal_density_meas     ?
_exptl_crystal_density_method     'not measured'
_exptl_crystal_F_000     416
_exptl_absorpt_coefficient_mu     0.386
_exptl_absorpt_correction_type     numerical
_exptl_absorpt_process_details
;
(<i>SADABS</i>; Krause <i>et al.</i>, 2015)
;
_exptl_absorpt_correction_T_min     0.91
_exptl_absorpt_correction_T_max     0.97
_exptl_special_details
;
The diffraction data were obtained from 7 sets of frames,
each of width 0.5\% in \w or \f, collected with scan parameters
determined by the "strategy" routine in <i>APEX3</i>. The scan
time was 6 sec/frame.
;
_diffrn_ambient_temperature     172(2)
_diffrn_source     'fine-focus sealed tube'
_diffrn_source_power     1.50
_diffrn_source_voltage     50
_diffrn_source_current     30.0
_diffrn_radiation_type     MoK\a
_diffrn_radiation_wavelength     0.71073
_diffrn_radiation_monochromator     graphite
_diffrn_measurement_device_type     'Bruker D8 QUEST PHOTON 3 diffractometer'
_diffrn_measurement_device     'Bruker D8 QUEST PHOTON 3 diffractometer'
_diffrn_measurement_method     '\f and \w scans'
_diffrn_detector_area_resol_mean     7.3910
_diffrn_reflns_number     43210
_diffrn_reflns_av_R_equivalents     0.0344
_diffrn_reflns_av_unetI/netI     0.0158
_diffrn_reflns_theta_min     3.047
_diffrn_reflns_theta_max     31.073
_diffrn_reflns_theta_full     31.050
_diffrn_measured_fraction_theta_max     0.991
_diffrn_measured_fraction_theta_full     0.994
_diffrn_reflns_limit_h_min     -14
_diffrn_reflns_limit_h_max     14
_diffrn_reflns_limit_k_min     -13
_diffrn_reflns_limit_k_max     13
_diffrn_reflns_limit_l_min     -14
_diffrn_reflns_limit_l_max     14
_refine_special_details
;
Refinement of F^2^ against ALL reflections.  The weighted R-factor wR and
goodness of fit S are based on F^2^, conventional R-factors R are based
on F, with F set to zero for negative F^2^. The threshold expression of
F^2^ > 2sigma(F^2^) is used only for calculating R-factors(gt) etc. and is
not relevant to the choice of reflections for refinement.  R-factors based
on F^2^ are statistically about twice as large as those based on F, and R-
factors based on ALL data will be even larger. H-atoms attached to carbon
were placed in calculated positions (C---H = 0.95 - 0.99 \%A) and were
included as riding contributions with isotropic displacement parameters
1.2 - 1.5 times those of the attached atoms. That attached to nitrogen
was placed in a location derived from a difference map and refined with
a DFIX 0.91 0.01 instruction.
;
_reflns_number_total     2871
_reflns_number_gt     2508
_reflns_threshold_expression     'I > 2\s(I)'
_refine_ls_structure_factor_coef     Fsqd
_refine_ls_matrix_type     full
_refine_ls_R_factor_all     0.0384
_refine_ls_R_factor_gt     0.0323
_refine_ls_wR_factor_gt     0.0864
_refine_ls_wR_factor_ref     0.0913
_refine_ls_goodness_of_fit_ref     1.103
_refine_ls_restrained_S_all     1.104
_refine_ls_number_reflns     2871
_refine_ls_number_parameters     123
_refine_ls_number_restraints     1
_refine_ls_hydrogen_treatment     mixed
_refine_ls_weighting_scheme     calc
_refine_ls_weighting_details
              'w=1/[\s^2^(Fo^2^)+(0.0462P)^2^+0.2203P] where P=(Fo^2^+2Fc^2^)/3'
_atom_sites_solution_hydrogens     mixed
_atom_sites_solution_primary     dual
_atom_sites_solution_secondary     difmap
_refine_ls_shift/su_max     0.001
_refine_ls_shift/su_mean     0.000
_refine_diff_density_max     0.382
_refine_diff_density_min     -0.208
_refine_ls_extinction_method     none
_refine_ls_extinction_coef     .
loop_
    _atom_type_symbol
    _atom_type_description
    _atom_type_scat_dispersion_real
    _atom_type_scat_dispersion_imag
    _atom_type_scat_source
    'C' 'C' 0.0033 0.0016
                         'International Tables Vol C Tables 4.2.6.8 and 6.1.1.4'
    'H' 'H' 0.0000 0.0000
                         'International Tables Vol C Tables 4.2.6.8 and 6.1.1.4'
    'Cl' 'Cl' 0.1484 0.1585
                         'International Tables Vol C Tables 4.2.6.8 and 6.1.1.4'
    'N' 'N' 0.0061 0.0033
                         'International Tables Vol C Tables 4.2.6.8 and 6.1.1.4'
    'O' 'O' 0.0106 0.0060
                         'International Tables Vol C Tables 4.2.6.8 and 6.1.1.4'
_computing_data_collection
;
<i>APEX3</i> (Bruker, 2020)
;
_computing_cell_refinement
;
<i>SAINT</i> (Bruker, 2020)
;
_computing_data_reduction
;
<i>SAINT</i> (Bruker, 2020)
;
_computing_structure_solution
;
<i>SHELXT</i> (Sheldrick, 2015<i>a</i>)
;
_computing_structure_refinement
;
<i>SHELXL2018/1</i> (Sheldrick, 2015<i>b</i>)
;
_computing_molecular_graphics
;
<i>DIAMOND</i> (Brandenburg & Putz, 2012)
;
_computing_publication_material
;
<i>SHELXTL</i> (Sheldrick, 2008)
;
loop_
    _atom_site_type_symbol
    _atom_site_label
    _atom_site_fract_x
    _atom_site_fract_y
    _atom_site_fract_z
    _atom_site_U_iso_or_equiv
    _atom_site_adp_type
    _atom_site_calc_flag
    _atom_site_occupancy
    _atom_site_disorder_assembly
    _atom_site_disorder_group
    Cl Cl1 0.30989(3) 0.41222(3) 0.90827(3) 0.03169(9) Uani d 1 . .
    O O1 0.43630(10) 0.27410(8) 0.71560(10) 0.03148(19) Uani d 1 . .
    O O2 0.99240(9) 0.34016(9) 0.56309(9) 0.03316(19) Uani d 1 . .
    N N1 0.53618(9) 0.48405(8) 0.70583(9) 0.02160(17) Uani d 1 . .
    H H1 0.5353(17) 0.5749(9) 0.7222(16) 0.034(4) Uiso d 1 . .
    C C1 0.32272(11) 0.47958(10) 0.75260(11) 0.02423(19) Uani d 1 . .
    H H1A 0.226444 0.470886 0.667909 0.029 Uiso calc 1 . .
    H H1B 0.348725 0.579198 0.767150 0.029 Uiso calc 1 . .
    C C2 0.43834(11) 0.40146(10) 0.72459(10) 0.02147(19) Uani d 1 . .
    C C3 0.64850(11) 0.44121(10) 0.66649(10) 0.02036(18) Uani d 1 . .
    C C4 0.63724(11) 0.32251(10) 0.58566(11) 0.02264(19) Uani d 1 . .
    H H4 0.552126 0.265906 0.555512 0.027 Uiso calc 1 . .
    C C5 0.75029(11) 0.28609(10) 0.54860(10) 0.02332(19) Uani d 1 . .
    H H5 0.742024 0.204773 0.493437 0.028 Uiso calc 1 . .
    C C6 0.87484(11) 0.36845(11) 0.59218(11) 0.02389(19) Uani d 1 . .
    C C7 0.88452(12) 0.48995(11) 0.66987(12) 0.0275(2) Uani d 1 . .
    H H7 0.968462 0.547843 0.697712 0.033 Uiso calc 1 . .
    C C8 0.77218(12) 0.52620(10) 0.70637(11) 0.0249(2) Uani d 1 . .
    H H8 0.779097 0.609174 0.758744 0.030 Uiso calc 1 . .
    C C9 0.97987(13) 0.22369(13) 0.47330(13) 0.0325(2) Uani d 1 . .
    H H9A 1.070019 0.214361 0.460154 0.049 Uiso calc 1 . .
    H H9B 0.896160 0.237045 0.379304 0.049 Uiso calc 1 . .
    H H9C 0.964803 0.139514 0.518658 0.049 Uiso calc 1 . .
loop_
    _atom_site_aniso_label
    _atom_site_aniso_U_11
    _atom_site_aniso_U_22
    _atom_site_aniso_U_33
    _atom_site_aniso_U_12
    _atom_site_aniso_U_13
    _atom_site_aniso_U_23
    Cl1 0.03574(16) 0.03273(15) 0.03447(15) 0.00576(10) 0.02258(12) 0.00686(10)
    O1 0.0429(5) 0.0163(3) 0.0466(5) -0.0005(3) 0.0300(4) 0.0011(3)
    O2 0.0278(4) 0.0390(5) 0.0389(4) -0.0049(3) 0.0202(3) -0.0107(3)
    N1 0.0247(4) 0.0154(4) 0.0269(4) -0.0001(3) 0.0133(3) -0.0006(3)
    C1 0.0259(5) 0.0214(4) 0.0278(5) 0.0031(3) 0.0139(4) 0.0043(4)
    C2 0.0253(4) 0.0181(4) 0.0226(4) 0.0010(3) 0.0118(4) 0.0022(3)
    C3 0.0228(4) 0.0177(4) 0.0213(4) 0.0002(3) 0.0102(3) 0.0013(3)
    C4 0.0239(4) 0.0204(4) 0.0240(4) -0.0033(3) 0.0107(3) -0.0022(3)
    C5 0.0275(5) 0.0206(4) 0.0232(4) -0.0013(3) 0.0121(4) -0.0027(3)
    C6 0.0252(4) 0.0255(5) 0.0229(4) -0.0010(4) 0.0122(4) -0.0002(3)
    C7 0.0278(5) 0.0256(5) 0.0320(5) -0.0071(4) 0.0156(4) -0.0051(4)
    C8 0.0286(5) 0.0194(4) 0.0283(5) -0.0041(4) 0.0139(4) -0.0042(3)
    C9 0.0336(6) 0.0345(6) 0.0336(6) 0.0051(4) 0.0184(5) -0.0027(4)
_geom_special_details
;
 All esds (except the esd in the dihedral angle between two l.s. planes)
 are estimated using the full covariance matrix.  The cell esds are taken
 into account individually in the estimation of esds in distances, angles
 and torsion angles; correlations between esds in cell parameters are only
 used when they are defined by crystal symmetry.  An approximate (isotropic)
 treatment of cell esds is used for estimating esds involving l.s. planes.
;
loop_
    _geom_bond_atom_site_label_1
    _geom_bond_atom_site_label_2
    _geom_bond_site_symmetry_2
    _geom_bond_distance
    _geom_bond_publ_flag
    Cl1 C1 . 1.7828(10) ?
    O1 C2 . 1.2310(12) ?
    O2 C6 . 1.3704(13) ?
    O2 C9 . 1.4243(14) ?
    N1 C2 . 1.3457(13) ?
    N1 C3 . 1.4194(13) ?
    N1 H1 . 0.893(9) ?
    C1 C2 . 1.5172(14) ?
    C1 H1A . 0.9900 ?
    C1 H1B . 0.9900 ?
    C3 C4 . 1.3900(13) ?
    C3 C8 . 1.3989(14) ?
    C4 C5 . 1.3947(14) ?
    C4 H4 . 0.9500 ?
    C5 C6 . 1.3880(14) ?
    C5 H5 . 0.9500 ?
    C6 C7 . 1.3973(15) ?
    C7 C8 . 1.3840(15) ?
    C7 H7 . 0.9500 ?
    C8 H8 . 0.9500 ?
    C9 H9A . 0.9800 ?
    C9 H9B . 0.9800 ?
    C9 H9C . 0.9800 ?
loop_
    _geom_angle_atom_site_label_1
    _geom_angle_atom_site_label_2
    _geom_angle_atom_site_label_3
    _geom_angle_site_symmetry_1
    _geom_angle_site_symmetry_3
    _geom_angle
    _geom_angle_publ_flag
    C6 O2 C9 . . 117.06(9) ?
    C2 N1 C3 . . 126.46(8) ?
    C2 N1 H1 . . 119.0(10) ?
    C3 N1 H1 . . 114.5(10) ?
    C2 C1 Cl1 . . 110.42(7) ?
    C2 C1 H1A . . 109.6 ?
    Cl1 C1 H1A . . 109.6 ?
    C2 C1 H1B . . 109.6 ?
    Cl1 C1 H1B . . 109.6 ?
    H1A C1 H1B . . 108.1 ?
    O1 C2 N1 . . 124.69(9) ?
    O1 C2 C1 . . 121.35(9) ?
    N1 C2 C1 . . 113.91(8) ?
    C4 C3 C8 . . 119.36(9) ?
    C4 C3 N1 . . 122.71(9) ?
    C8 C3 N1 . . 117.88(9) ?
    C3 C4 C5 . . 120.33(9) ?
    C3 C4 H4 . . 119.8 ?
    C5 C4 H4 . . 119.8 ?
    C6 C5 C4 . . 120.11(9) ?
    C6 C5 H5 . . 119.9 ?
    C4 C5 H5 . . 119.9 ?
    O2 C6 C5 . . 124.39(9) ?
    O2 C6 C7 . . 115.96(9) ?
    C5 C6 C7 . . 119.65(9) ?
    C8 C7 C6 . . 120.20(9) ?
    C8 C7 H7 . . 119.9 ?
    C6 C7 H7 . . 119.9 ?
    C7 C8 C3 . . 120.30(9) ?
    C7 C8 H8 . . 119.8 ?
    C3 C8 H8 . . 119.8 ?
    O2 C9 H9A . . 109.5 ?
    O2 C9 H9B . . 109.5 ?
    H9A C9 H9B . . 109.5 ?
    O2 C9 H9C . . 109.5 ?
    H9A C9 H9C . . 109.5 ?
    H9B C9 H9C . . 109.5 ?
loop_
    _geom_torsion_atom_site_label_1
    _geom_torsion_atom_site_label_2
    _geom_torsion_atom_site_label_3
    _geom_torsion_atom_site_label_4
    _geom_torsion_site_symmetry_1
    _geom_torsion_site_symmetry_2
    _geom_torsion_site_symmetry_3
    _geom_torsion_site_symmetry_4
    _geom_torsion
    _geom_torsion_publ_flag
    C3 N1 C2 O1 . . . . 3.07(17) ?
    C3 N1 C2 C1 . . . . -174.47(9) ?
    Cl1 C1 C2 O1 . . . . 52.89(12) ?
    Cl1 C1 C2 N1 . . . . -129.47(8) ?
    C2 N1 C3 C4 . . . . 27.78(15) ?
    C2 N1 C3 C8 . . . . -154.97(10) ?
    C8 C3 C4 C5 . . . . 2.04(15) ?
    N1 C3 C4 C5 . . . . 179.25(9) ?
    C3 C4 C5 C6 . . . . -0.08(15) ?
    C9 O2 C6 C5 . . . . 4.72(16) ?
    C9 O2 C6 C7 . . . . -174.61(10) ?
    C4 C5 C6 O2 . . . . 178.93(10) ?
    C4 C5 C6 C7 . . . . -1.77(15) ?
    O2 C6 C7 C8 . . . . -179.00(10) ?
    C5 C6 C7 C8 . . . . 1.64(16) ?
    C6 C7 C8 C3 . . . . 0.34(16) ?
    C4 C3 C8 C7 . . . . -2.17(15) ?
    N1 C3 C8 C7 . . . . -179.52(9) ?
loop_
    _geom_hbond_atom_site_label_D
    _geom_hbond_atom_site_label_H
    _geom_hbond_atom_site_label_A
    _geom_hbond_site_symmetry_A
    _geom_hbond_distance_DH
    _geom_hbond_distance_HA
    _geom_hbond_distance_DA
    _geom_hbond_angle_DHA
    _geom_hbond_publ_flag
    N1 H1 O1 2_656 0.893(9) 2.005(9) 2.8910(11) 171.2(14) yes
    C1 H1A O2 1_455 0.99 2.48 3.3347(13) 145 yes
    C4 H4 Cl1 4_565 0.95 2.83 3.7646(10) 167 yes
    C9 H9B Cg1 4_554 0.98 2.72 3.5020(13) 137 y
_shelx_space_group_comment
;
The symmetry employed for this shelxl refinement is uniquely defined
by the following loop, which should always be used as a source of
symmetry information in preference to the above space-group names.
They are only intended as comments.
;
_shelx_estimated_absorpt_T_min     0.896
_shelx_estimated_absorpt_T_max     0.968
_shelx_hkl_file
;
   1   0   0    0.70    0.70
   1   0   0    0.80    0.70
  -1   0   0    1.40    0.80
  -1   0   0    1.70    0.70
  -2   0   0   53.99    3.90
   2   0   0   63.99    4.20
   2   0   0   61.09    4.70
   2   0   0   64.19    3.60
  -2   0   0   51.09    4.70
   2   0   0   56.29    4.00
   2   0   0   57.29    4.50
  -2   0   0   59.09    4.50
   2   0   0   61.49    4.60
  -2   0   0   68.19    4.90
  -2   0   0   60.99    5.00
  -2   0   0   58.49    4.00
  -2   0   0   61.39    3.60
   2   0   0   61.29    5.20
  -2   0   0   55.99    4.40
  -2   0   0   59.69    4.50
   2   0   0   65.69    5.20
   2   0   0   62.09    4.70
   4   0   0  936.11   31.40
   4   0   0  906.31   29.90
  -4   0   0  935.21   31.40
   4   0   0 1089.99   37.90
  -4   0   0  945.01   32.90
   4   0   0  873.61   32.50
   4   0   0  890.91   31.20
  -4   0   0  966.40   33.50
   4   0   0  932.51   32.90
   4   0   0  977.60   33.50
  -4   0   0  929.11   29.90
  -4   0   0  909.21   32.80
  -4   0   0  883.61   31.10
  -4   0   0  965.00   33.30
   5   0   0  703.53   27.50
  -5   0   0  675.53   23.50
   5   0   0  710.73   29.20
  -5   0   0  701.73   27.10
   5   0   0  664.13   25.30
   5   0   0  712.93   27.90
  -5   0   0  662.93   27.40
  -5   0   0  636.74   24.90
   5   0   0  645.74   28.50
   5   0   0  672.93   25.20
   5   0   0  662.93   23.60
  -5   0   0  633.74   26.60
  -5   0   0  695.03   29.10
   5   0   0  650.03   27.30
  -5   0   0  673.63   28.80
   5   0   0  698.93   27.30
  -5   0   0  642.24   26.90
  -5   0   0  679.83   25.50
  -6   0   0 1172.18   41.10
  -6   0   0 1209.98   46.20
   6   0   0 1261.07   44.70
  -6   0   0 1185.08   43.20
   6   0   0 1187.08   44.20
  -6   0   0 1175.68   43.20
  -6   0   0 1151.68   45.50
   6   0   0 1128.79   40.70
   6   0   0 1156.48   43.10
   6   0   0 1221.98   46.30
  -6   0   0 1169.98   43.70
   6   0   0 1216.88   46.00
  -6   0   0 1142.09   38.40
   6   0   0 1163.58   41.00
  -6   0   0 1217.28   44.10
   6   0   0 1169.58   43.50
  -7   0   0 1254.27   47.70
   7   0   0 1251.17   47.70
   7   0   0 1333.47   49.30
   7   0   0 1225.48   50.09
  -7   0   0 1322.47   51.39
   7   0   0 1281.37   45.00
  -7   0   0 1327.87   42.50
  -7   0   0 1286.37   48.50
  -7   0   0 1250.07   44.90
   7   0   0 1299.17   45.60
  -7   0   0 1261.37   48.30
  -7   0   0 1252.17   47.50
   7   0   0 1282.47   48.30
  -8   0   0   20.20    6.20
  -8   0   0   21.00    6.90
  -8   0   0   25.20   11.60
   8   0   0   19.20    7.30
   8   0   0   33.80    8.50
   8   0   0   25.70    5.90
   8   0   0   20.60    6.80
  -8   0   0   36.20    8.30
  -8   0   0   27.80    8.00
  -8   0   0   24.20    6.10
   8   0   0   20.50    5.90
  -8   0   0   33.00    5.50
   8   0   0   27.40    7.50
  -8   0   0   42.20   10.60
   8   0   0   20.40    7.20
  -9   0   0 2989.50  107.69
  -9   0   0 3137.29  104.99
   9   0   0 3329.27  106.69
  -9   0   0 3125.59  109.09
  -9   0   0 3126.49   99.89
  -9   0   0 3067.99   94.59
   9   0   0 3383.56  106.19
   9   0   0 2955.20  107.39
  -9   0   0 2977.90  104.59
  -9   0   0 3206.88  109.59
   9   0   0 3156.78   99.49
   9   0   0 3241.18  100.39
   9   0   0 2837.42  103.29
   9   0   0 3169.08  108.79
  10   0   0   -2.60    4.10
 -10   0   0    0.90    5.70
  10   0   0   -2.30    4.30
  10   0   0   -3.00    4.90
 -10   0   0   -1.50    4.40
  11   0   0   21.20    7.60
 -11   0   0    8.60    7.50
  11   0   0   22.00    9.10
 -11   0   0   20.50   12.50
 -12   0   0   24.70   10.20
  12   0   0   13.10    9.10
 -13   0   0   75.39   16.60
   0  -1   0    0.10    0.60
   0  -1   0   -0.50    0.70
   0  -1   0    0.90    0.70
   0  -1   0    0.80    0.60
   0  -1   0   -1.10    0.50
   0  -1   0    0.20    0.50
   0  -1   0    0.80    0.70
   0   1   0   -0.20    0.50
   0   1   0    2.30    1.00
   0   1   0    1.10    0.80
   0   1   0    1.50    1.00
   0   1   0    0.40    0.70
   0   1   0    0.20    0.70
   0   1   0    0.80    0.80
   1  -1   0  205.18    7.00
   1  -1   0  200.28    8.30
  -1  -1   0  194.18    8.10
  -1  -1   0  191.68    7.60
   1  -1   0  200.98    7.80
  -1  -1   0  169.28    7.90
   1  -1   0  180.48    6.90
  -1  -1   0  202.38    7.60
  -1  -1   0  191.78    7.70
  -1  -1   0  197.18    7.60
   1  -1   0  187.68    7.50
  -1  -1   0  192.58    6.10
   1  -1   0  191.08    7.80
   1  -1   0  192.58    7.50
  -1   1   0  201.38    7.70
  -1   1   0  194.78    8.20
   1   1   0  191.68    7.70
   1   1   0  185.48    7.60
   1   1   0  160.58    7.30
   1   1   0  194.68    7.50
   1   1   0  181.98    8.00
  -1   1   0  176.58    7.40
   1   1   0  199.78    8.20
   1   1   0  184.48    7.40
   1   1   0  193.88    7.50
  -1   1   0  190.28    6.90
   1   1   0  195.78    6.20
  -1   1   0  206.08    7.80
  -1   1   0  195.68    7.80
  -1   1   0  187.48    6.90
  -1   1   0  180.58    7.60
   2  -1   0 3296.47   95.89
  -3  -1   0   13.00    3.30
   3  -1   0   10.00    3.10
  -3  -1   0    7.40    2.40
  -3  -1   0    8.10    2.90
  -3  -1   0    6.90    2.20
  -3  -1   0    7.60    2.00
  -3  -1   0    8.90    2.90
   3  -1   0    6.60    2.90
   3  -1   0    4.70    2.30
   3  -1   0   10.10    5.20
  -3  -1   0    5.50    2.50
   3  -1   0    6.00    2.40
   3  -1   0    7.50    2.50
   3  -1   0   10.60    2.80
  -3  -1   0    8.80    3.20
   3  -1   0    8.30    2.70
  -3   1   0   11.70    3.30
   3   1   0    6.50    2.40
   3   1   0   14.60    5.40
   3   1   0    5.90    2.80
  -3   1   0    7.60    2.60
  -3   1   0   12.90    3.70
   3   1   0    9.70    2.90
  -3   1   0   11.90    4.10
   3   1   0    8.20    2.50
  -3   1   0    7.00    1.90
   3   1   0    8.80    3.10
   3   1   0    6.60    2.20
  -3   1   0    9.40    3.20
  -3   1   0    6.70    1.80
  -3   1   0   12.40    3.20
   3   1   0   12.90    3.40
   3   1   0    7.50    1.90
  -3   1   0    6.40    2.30
  -3   1   0    9.10    2.60
  -4  -1   0  650.53   28.00
  -4  -1   0  719.43   27.20
   4  -1   0  735.13   26.70
   4  -1   0  744.73   26.70
   4  -1   0  752.72   27.70
  -4  -1   0  746.63   27.30
   4  -1   0  761.42   25.90
  -4  -1   0  679.63   26.70
  -4  -1   0  745.83   27.40
   4  -1   0  757.62   27.30
   4  -1   0  719.53   27.50
  -4  -1   0  720.93   24.50
  -4  -1   0  741.43   25.00
   4   1   0  711.13   26.80
  -4   1   0  709.03   28.50
  -4   1   0  655.13   25.30
  -4   1   0  756.12   24.00
  -4   1   0  649.34   26.60
  -4   1   0  725.73   28.70
   4   1   0  715.73   24.60
   4   1   0  695.83   25.50
  -4   1   0  710.23   27.10
  -4   1   0  740.93   26.60
  -4   1   0  709.63   26.30
   4   1   0  737.83   27.60
   4   1   0  751.52   27.60
   4   1   0  737.13   28.60
   4   1   0  708.23   28.50
  -4   1   0  741.73   27.60
   4   1   0  773.32   25.20
   5  -1   0  312.27   17.90
   5  -1   0  304.27   15.80
   5  -1   0  304.07   14.70
  -5  -1   0  316.07   17.70
  -5  -1   0  342.37   17.00
  -5  -1   0  278.97   13.50
   5  -1   0  278.47   15.10
   5  -1   0  322.17   16.70
  -5  -1   0  296.37   16.20
  -5  -1   0  325.17   14.00
   5  -1   0  307.77   16.50
   5  -1   0  318.87   16.30
  -5  -1   0  329.07   16.70
  -5  -1   0  334.17   18.20
  -5  -1   0  283.17   15.60
  -5   1   0  295.27   17.30
  -5   1   0  309.07   17.80
  -5   1   0  310.37   15.40
  -5   1   0  329.17   13.10
  -5   1   0  310.27   16.30
   5   1   0  302.27   13.70
  -5   1   0  291.47   16.00
   5   1   0  292.57   17.10
   5   1   0  307.17   14.00
   5   1   0  307.97   16.50
   5   1   0  297.47   16.30
   5   1   0  336.37   16.70
   5   1   0  314.97   14.80
   5   1   0  295.07   17.30
  -5   1   0  311.87   14.90
   5   1   0  333.57   17.00
  -5   1   0  293.77   17.50
   6  -1   0 1714.43   57.99
   6  -1   0 1698.53   57.69
  -6  -1   0 1698.13   54.19
  -6  -1   0 1683.03   58.09
  -6  -1   0 1615.64   59.79
   6  -1   0 1665.93   60.59
  -6  -1   0 1706.63   58.39
  -6  -1   0 1756.12   53.99
  -6  -1   0 1639.24   60.39
  -6  -1   0 1637.24   57.39
   6  -1   0 1683.83   55.29
  -6  -1   0 1728.93   58.39
   6  -1   0 1713.63   57.19
   6  -1   0 1736.23   58.79
   6  -1   0 1724.93   58.89
  -6   1   0 1766.12   57.69
   6   1   0 1668.63   53.59
  -6   1   0 1737.93   58.89
   6   1   0 1667.63   57.89
   6   1   0 1656.13   60.29
  -6   1   0 1799.22   63.99
  -6   1   0 1721.43   55.89
  -6   1   0 1722.63   60.99
  -6   1   0 1659.63   58.09
   6   1   0 1642.84   58.19
  -6   1   0 1725.93   52.49
   6   1   0 1592.64   57.89
   6   1   0 1690.73   55.39
  -6   1   0 1728.33   52.69
   6   1   0 1668.93   54.29
  -6   1   0 1746.73   56.59
   6   1   0 1694.93   58.59
  -6   1   0 1671.03   58.09
   7  -1   0  638.94   28.10
   7  -1   0  672.83   30.70
  -7  -1   0  625.34   29.50
  -7  -1   0  684.03   30.10
   7  -1   0  697.43   30.00
  -7  -1   0  664.53   30.10
   7  -1   0  630.34   29.50
   7  -1   0  657.63   30.30
  -7  -1   0  641.04   26.10
   7  -1   0  651.23   27.00
  -7  -1   0  657.03   29.60
  -7  -1   0  639.34   25.20
   7  -1   0  642.44   32.00
  -7   1   0  600.34   29.10
   7   1   0  639.54   27.10
   7   1   0  677.43   30.60
   7   1   0  646.54   31.70
   7   1   0  625.14   34.50
   7   1   0  636.74   26.10
  -7   1   0  672.63   30.20
   7   1   0  603.44   29.10
   7   1   0  686.73   32.20
  -7   1   0  643.34   30.00
  -7   1   0  614.64   31.60
  -7   1   0  642.44   27.90
  -7   1   0  631.44   24.00
  -7   1   0  683.03   29.30
  -7   1   0  651.33   27.60
  -7   1   0  641.64   24.00
   7   1   0  629.74   29.80
   7   1   0  638.74   25.40
   8  -1   0   -3.80    3.60
   8  -1   0    0.70    3.70
  -8  -1   0    5.80    5.20
   8  -1   0   -2.50    3.50
   8  -1   0    0.80    3.20
   8  -1   0   -3.30    3.00
  -8  -1   0   -3.50    3.80
  -8  -1   0    1.70    2.50
  -8  -1   0   -2.20    3.40
  -8  -1   0   -3.60    2.80
  -8  -1   0   -2.10    3.20
  -8  -1   0    1.10    2.80
  -8  -1   0   -6.70    2.80
   8  -1   0    0.70    5.80
   8  -1   0   -0.70    3.10
   8   1   0   -3.80    2.80
   8   1   0    1.10    2.70
   8   1   0    0.40    4.50
  -8   1   0   -4.20    1.70
   8   1   0   -2.50    3.20
  -8   1   0    2.90    2.60
  -8   1   0   -0.50    3.40
  -8   1   0    5.90    4.00
  -8   1   0   -0.70    3.60
  -8   1   0    5.00    4.20
  -8   1   0   -0.20    4.60
   8   1   0    0.30    4.30
  -8   1   0   -0.60    3.10
  -8   1   0   -3.00    3.40
   8   1   0    0.20    2.90
  -8   1   0   -3.30    3.10
   8   1   0    1.40    3.20
   8   1   0   -5.40    5.70
   9  -1   0 1686.93   60.39
   9  -1   0 1785.72   66.79
   9  -1   0 1633.04   65.49
  -9  -1   0 1780.92   65.09
  -9  -1   0 1737.43   65.69
  -9  -1   0 1677.53   59.69
   9  -1   0 1682.83   68.49
   9  -1   0 1795.12   62.89
   9  -1   0 1735.93   69.09
   9  -1   0 1714.23   64.59
  -9  -1   0 1735.13   69.09
  -9   1   0 1714.93   64.09
   9   1   0 1780.22   66.69
   9   1   0 1728.53   68.79
   9   1   0 1792.92   60.39
  -9   1   0 1707.53   55.59
  -9   1   0 1756.92   65.89
  -9   1   0 1808.22   70.09
   9   1   0 1759.02   66.49
   9   1   0 1680.23   60.69
  -9   1   0 1780.32   66.19
  -9   1   0 1861.61   77.29
   9   1   0 1540.05   64.29
 -10  -1   0   31.30    9.20
  10  -1   0   41.10   11.10
  10  -1   0   41.40    9.30
  10  -1   0   36.10   10.20
 -10  -1   0   18.10    8.90
  10   1   0   46.80    9.40
 -10   1   0   36.70   10.90
  10   1   0   26.20    9.00
  10   1   0   15.90    9.80
  10   1   0   57.99    9.20
 -10   1   0   40.40   10.10
 -11  -1   0   25.50    9.20
  11  -1   0   22.50    8.30
  11  -1   0   18.30    8.40
  11   1   0   10.30    9.50
  11   1   0   26.30   10.40
  11   1   0   16.70    7.00
 -11   1   0   14.80    8.10
 -12  -1   0  166.48   19.00
 -12  -1   0  118.89   19.20
  12  -1   0  116.79   17.70
  12  -1   0  139.09   15.70
 -12   1   0  109.39   17.00
  12   1   0  167.88   20.60
  13  -1   0   10.40   10.60
 -13  -1   0   15.60    9.20
  13   1   0   20.30   11.70
 -13   1   0   11.30    8.90
   0  -2   0 3335.57   84.29
   0   2   0 2841.02   85.49
   0   2   0 2781.62   83.99
  -1  -2   0 3314.67   95.09
  -1  -2   0 3245.18   94.29
  -1  -2   0 3373.36   92.49
  -1  -2   0 3317.87   94.99
   1   2   0 3368.56   95.19
   1   2   0 3184.38   94.79
   1   2   0 3355.26   94.49
  -3  -2   0   71.69    7.00
   3  -2   0  104.09    9.20
   3  -2   0   79.69    5.20
  -3  -2   0   81.19    6.70
   3  -2   0   89.09    7.70
   3  -2   0   75.89    6.10
   3  -2   0   69.89    6.30
   3  -2   0   77.19    5.80
  -3  -2   0   63.49    6.10
  -3  -2   0   71.49    6.30
  -3  -2   0   86.09    7.30
  -3  -2   0   63.69    5.60
  -3  -2   0   77.69    4.30
   3  -2   0   75.99    6.40
  -3  -2   0   76.99    6.50
   3  -2   0   70.79    6.50
   3   2   0   76.49    6.50
   3   2   0   85.39    7.10
  -3   2   0   86.79    7.60
  -3   2   0   78.19    5.10
   3   2   0   74.79    6.60
   3   2   0   97.29    9.10
  -3   2   0   66.19    5.80
  -3   2   0   74.09    6.70
   3   2   0   98.29    9.30
  -3   2   0   65.19    5.30
   3   2   0   77.29    5.90
  -3   2   0   78.89    6.50
  -3   2   0   74.49    6.40
   3   2   0   74.59    6.10
   3   2   0   78.09    4.40
  -3   2   0   62.99    6.90
  -4  -2   0  879.11   31.30
  -4  -2   0  826.42   32.30
   4  -2   0  865.11   31.10
   4  -2   0  852.01   33.00
   4  -2   0  856.11   29.90
  -4  -2   0  864.21   29.60
  -4  -2   0  817.32   31.00
   4  -2   0  849.91   31.50
   4  -2   0  853.31   29.70
  -4  -2   0  835.82   30.90
  -4  -2   0  831.12   31.00
  -4  -2   0  824.22   27.00
   4  -2   0  820.62   30.40
  -4   2   0  876.11   31.20
  -4   2   0  868.81   33.20
  -4   2   0  868.71   30.90
   4   2   0  853.31   31.40
   4   2   0  816.82   26.90
  -4   2   0  843.02   29.90
   4   2   0  830.12   32.60
   4   2   0  878.31   30.20
   4   2   0  829.12   30.70
   4   2   0  809.82   31.20
  -4   2   0  862.01   31.60
  -4   2   0  806.52   29.40
   4   2   0  842.02   32.40
  -4   2   0  860.81   32.80
   4   2   0  854.81   31.40
  -4   2   0  863.01   27.60
   4   2   0  737.23   28.60
  -5  -2   0 3926.71  119.49
   5  -2   0 4056.79  120.29
   5  -2   0 3931.31  117.29
  -5  -2   0 3785.72  118.89
  -5  -2   0 4081.29  116.89
  -5  -2   0 4044.80  119.69
   5  -2   0 4079.19  118.29
   5  -2   0 4002.40  122.09
   5  -2   0 3830.42  119.69
   5  -2   0 3951.40  118.99
   5  -2   0 3778.12  118.59
  -5  -2   0 3985.70  121.89
  -5  -2   0 3991.10  119.79
  -5  -2   0 3925.61  119.39
   5   2   0 4122.79  120.39
  -5   2   0 3727.03  117.19
   5   2   0 3994.00  121.69
  -5   2   0 4160.88  114.69
   5   2   0 3801.32  116.39
   5   2   0 3922.11  119.09
   5   2   0 4026.10  117.39
   5   2   0 3917.21  119.79
  -5   2   0 3951.90  122.19
  -5   2   0 3961.50  118.79
   5   2   0 4156.58  117.79
   5   2   0 3930.71  114.39
  -5   2   0 4051.79  119.69
  -5   2   0 3802.02  117.19
  -5   2   0 4094.69  114.49
  -5   2   0 3910.51  119.69
  -5   2   0 4054.59  120.19
   6  -2   0  731.83   33.80
   6  -2   0  572.04   26.80
  -6  -2   0  530.25   27.80
  -6  -2   0  627.84   27.40
   6  -2   0  628.14   25.50
  -6  -2   0  602.64   27.20
   6  -2   0  635.54   27.80
  -6  -2   0  571.94   26.60
  -6  -2   0  612.64   29.00
   6  -2   0  572.64   28.40
   6  -2   0  555.24   25.80
   6  -2   0  626.24   27.10
  -6  -2   0  598.74   26.50
  -6  -2   0  581.34   22.50
  -6  -2   0  609.24   24.20
   6   2   0  625.04   25.60
  -6   2   0  577.64   28.70
   6   2   0  541.95   27.80
   6   2   0  602.04   27.60
   6   2   0  624.34   27.70
   6   2   0  587.24   27.00
  -6   2   0  578.54   26.70
   6   2   0  617.44   29.30
  -6   2   0  597.04   25.50
  -6   2   0  584.34   26.70
  -6   2   0  609.74   22.10
  -6   2   0  596.04   27.10
  -6   2   0  611.04   26.20
   6   2   0  602.44   26.70
  -6   2   0  593.14   21.90
   6   2   0  583.64   23.90
  -6   2   0  608.34   25.20
  -6   2   0  586.94   31.30
   6   2   0  590.14   24.80
   6   2   0  553.84   22.40
  -7  -2   0  305.17   16.30
   7  -2   0  322.87   24.10
  -7  -2   0  316.97   19.40
   7  -2   0  323.67   17.40
   7  -2   0  358.26   19.40
   7  -2   0  316.47   19.40
  -7  -2   0  300.67   20.70
   7  -2   0  284.57   20.40
   7  -2   0  289.77   17.90
  -7  -2   0  319.57   20.90
   7  -2   0  285.77   19.00
   7  -2   0  397.86   25.70
  -7  -2   0  309.97   19.10
  -7  -2   0  332.47   19.30
  -7  -2   0  296.97   19.00
  -7  -2   0  294.57   15.10
   7   2   0  310.57   17.30
  -7   2   0  292.37   17.80
   7   2   0  277.47   15.60
   7   2   0  338.17   20.20
   7   2   0  277.27   16.50
  -7   2   0  305.27   14.30
   7   2   0  316.17   19.60
   7   2   0  283.27   18.50
   7   2   0  314.07   15.50
  -7   2   0  329.87   18.50
  -7   2   0  362.26   28.80
  -7   2   0  307.37   19.40
  -7   2   0  310.57   17.40
  -7   2   0  290.67   20.70
   7   2   0  426.16   28.90
   7   2   0  362.86   24.70
  -7   2   0  346.27   14.80
  -7   2   0  316.67   19.30
  -7   2   0  320.07   19.60
   7   2   0  316.77   20.10
   8  -2   0  428.26   24.90
   8  -2   0  417.36   26.60
  -8  -2   0  465.35   27.60
   8  -2   0  408.06   24.70
  -8  -2   0  436.76   26.80
  -8  -2   0  387.26   24.00
  -8  -2   0  390.16   19.50
   8  -2   0  448.76   24.10
  -8  -2   0  441.16   25.00
   8  -2   0  402.76   26.40
  -8  -2   0  422.36   23.60
   8  -2   0  480.05   24.80
  -8  -2   0  449.66   25.00
   8  -2   0  436.66   22.20
  -8  -2   0  377.76   23.10
   8   2   0  429.26   26.80
  -8   2   0  447.56   18.60
  -8   2   0  480.05   26.20
  -8   2   0  434.76   24.90
  -8   2   0  451.35   25.30
   8   2   0  417.16   24.90
   8   2   0  436.16   20.30
   8   2   0  459.75   27.20
   8   2   0  422.96   21.80
   8   2   0  464.25   26.10
  -8   2   0  454.35   18.70
  -8   2   0  452.65   22.70
   8   2   0  439.76   22.40
   8   2   0  472.25   28.50
  -8   2   0  478.25   29.30
  -8   2   0  422.66   23.40
   8   2   0  436.86   20.80
  -8   2   0  415.76   23.30
  -8   2   0  433.26   27.30
   9  -2   0  252.37   22.00
  -9  -2   0  249.38   21.50
   9  -2   0  273.07   22.30
   9  -2   0  289.17   20.20
   9  -2   0  269.07   17.60
  -9  -2   0  264.47   16.00
   9  -2   0  262.97   19.00
   9  -2   0  239.18   19.60
   9  -2   0  258.97   20.60
  -9  -2   0  269.47   20.50
  -9  -2   0  278.87   20.00
   9   2   0  241.88   19.90
   9   2   0  263.87   15.90
   9   2   0  287.07   30.30
  -9   2   0  250.97   22.00
   9   2   0  256.97   17.70
  -9   2   0  292.67   21.60
   9   2   0  226.48   21.00
  -9   2   0  273.17   19.10
   9   2   0  220.28   16.80
   9   2   0  283.37   21.10
   9   2   0  264.37   15.90
  -9   2   0  287.27   20.90
  -9   2   0  268.27   17.70
  -9   2   0  273.77   15.00
  -9   2   0  283.57   19.40
   9   2   0  280.97   22.40
  10  -2   0   34.00   10.40
 -10  -2   0   24.60   10.20
  10  -2   0   11.60    6.20
 -10  -2   0   32.20    9.30
  10  -2   0   32.60    9.70
  10   2   0   51.29    9.60
  10   2   0   17.00    7.90
 -10   2   0   32.20    8.10
 -10   2   0   27.30    9.60
  10   2   0   14.90    5.70
  10   2   0   30.60   10.50
 -10   2   0   39.00   10.90
 -11  -2   0  185.08   22.20
 -11  -2   0  189.68   21.30
  11  -2   0  176.38   17.40
  11  -2   0  191.18   19.50
 -11   2   0  189.08   29.10
 -11   2   0  286.37   32.10
  11   2   0  200.68   25.70
  11   2   0  179.58   20.20
 -12  -2   0   47.90   12.10
  12  -2   0   53.79   12.20
  12  -2   0   83.89   16.20
 -12  -2   0   37.80   11.40
  12   2   0   73.19   15.80
 -12   2   0   58.69   13.20
 -13  -2   0    9.80    8.20
  13  -2   0   36.00   12.70
  13   2   0   11.00   11.30
 -13   2   0   21.30    9.70
   0  -3   0    1.40    1.90
   0  -3   0   -1.00    1.50
   0  -3   0   -0.10    1.80
   0  -3   0    0.50    1.50
   0  -3   0   -1.40    1.30
   0  -3   0    1.50    1.80
   0  -3   0    0.30    1.80
   0  -3   0    0.10    1.40
   0   3   0    0.00    2.20
   0   3   0    1.00    1.80
   0   3   0    0.70    1.60
   0   3   0   -1.90    1.60
   0   3   0    0.90    1.40
   0   3   0   -1.30    3.60
   0   3   0    1.00    1.50
   0   3   0   -0.10    1.70
  -2  -3   0 1332.17   38.30
  -2  -3   0 1343.57   44.10
  -2  -3   0 1328.57   38.40
   2  -3   0 1254.37   42.40
   2  -3   0 1285.67   44.00
   2  -3   0 1364.36   41.50
   2  -3   0 1300.07   44.20
   2  -3   0 1318.07   39.70
  -2  -3   0 1385.06   44.30
  -2  -3   0 1354.06   42.80
   2  -3   0 1336.97   41.70
  -2  -3   0 1327.77   42.00
   2  -3   0 1273.77   42.60
  -2  -3   0 1287.47   42.30
  -2  -3   0 1332.17   42.00
   2  -3   0 1365.86   43.10
   2  -3   0 1345.97   39.90
   2  -3   0 1342.37   42.60
  -2  -3   0 1327.07   42.80
  -2  -3   0 1367.86   42.80
   2   3   0 1287.17   43.80
   2   3   0 1356.26   43.00
   2   3   0 1175.08   41.70
  -2   3   0 1325.57   41.90
   2   3   0 1286.97   42.50
  -2   3   0 1243.58   42.20
   2   3   0 1303.77   42.70
  -2   3   0 1319.27   42.60
   2   3   0 1274.87   42.40
  -2   3   0 1285.97   41.20
  -2   3   0 1246.08   42.70
  -2   3   0 1354.76   43.30
   2   3   0 1342.77   41.90
   2   3   0 1389.16   44.30
  -3  -3   0 5724.13  168.18
  -3  -3   0 5663.63  166.18
  -3  -3   0 5748.23  166.28
   3  -3   0 5669.03  166.48
  -3  -3   0 5759.62  165.68
  -3  -3   0 5689.73  160.68
  -3  -3   0 5750.12  165.98
   3  -3   0 5944.91  165.98
   3  -3   0 5889.11  165.68
   3  -3   0 5787.32  168.58
   3   3   0 5973.30  168.68
   3   3   0 5744.63  166.88
   3   3   0 5680.43  165.68
   3   3   0 5845.92  168.28
  -3   3   0 5853.21  166.88
  -3   3   0 5545.15  165.58
  -3   3   0 5833.52  163.88
  -3   3   0 5773.62  168.48
   3   3   0 5780.82  165.68
   3   3   0 5600.44  166.28
  -3   3   0 5823.92  166.58
   3   3   0 5849.31  165.98
   4  -3   0 2971.50   89.49
   4  -3   0 3093.19   87.69
  -4  -3   0 2996.80   89.09
  -4  -3   0 2933.11   90.79
   4  -3   0 2738.73   89.99
   4  -3   0 3091.19   90.89
   4  -3   0 2953.50   92.39
  -4  -3   0 3072.99   90.09
   4  -3   0 3025.20   92.89
  -4  -3   0 3082.29   90.59
   4  -3   0 2962.90   88.89
   4  -3   0 2978.30   86.49
   4  -3   0 2912.31   90.19
  -4  -3   0 2770.92   89.29
  -4  -3   0 2865.61   83.79
  -4  -3   0 2832.92   91.99
  -4   3   0 2717.93   88.29
  -4   3   0 3059.99   93.39
   4   3   0 3015.80   90.89
  -4   3   0 2952.40   86.29
   4   3   0 2632.84   91.09
   4   3   0 2893.71   90.29
  -4   3   0 2897.61   87.29
   4   3   0 2966.50   89.09
  -4   3   0 2994.10   90.79
   4   3   0 2901.21   89.29
   4   3   0 2657.43   87.99
   4   3   0 2983.30   91.99
   4   3   0 2867.51   90.19
  -4   3   0 2979.80   90.69
  -4   3   0 3064.19   89.89
  -4   3   0 3024.00   90.29
   5  -3   0  276.17   16.00
   5  -3   0  267.77   15.60
  -5  -3   0  250.07   15.20
  -5  -3   0  258.77   15.30
  -5  -3   0  303.37   19.60
  -5  -3   0  255.17   14.10
  -5  -3   0  258.77   15.20
   5  -3   0  245.18   14.60
   5  -3   0  287.07   17.60
   5  -3   0  253.27   15.50
  -5  -3   0  250.27   10.90
   5  -3   0  262.97   13.90
  -5  -3   0  257.97   15.30
   5  -3   0  248.58   16.60
  -5   3   0  250.27   13.50
   5   3   0  260.87   18.10
   5   3   0  264.27   15.90
  -5   3   0  229.78   14.70
   5   3   0  271.87   20.20
  -5   3   0  247.18   15.50
  -5   3   0  253.67   15.80
  -5   3   0  262.37   14.50
   5   3   0  249.88   15.40
  -5   3   0  281.27   15.60
   5   3   0  256.37   14.50
  -5   3   0  301.37   18.10
   5   3   0  235.58   10.80
   5   3   0  276.27   17.10
   5   3   0  272.17   15.30
   5   3   0  257.87   15.70
  -5   3   0  281.37   15.60
   6  -3   0  236.78   15.90
   6  -3   0  220.48   15.30
  -6  -3   0  220.08   15.10
  -6  -3   0  228.98   15.00
   6  -3   0  238.88   15.60
  -6  -3   0  214.78   16.20
   6  -3   0  246.88   17.50
   6  -3   0  250.77   14.90
   6  -3   0  235.98   14.30
  -6  -3   0  231.18   15.30
   6  -3   0  225.98   16.80
  -6  -3   0  213.68   10.80
  -6  -3   0  228.68   13.70
  -6  -3   0  226.78   15.40
   6   3   0  212.78   16.20
  -6   3   0  229.38   15.00
   6   3   0  221.18   13.80
  -6   3   0  223.78   11.50
   6   3   0  227.78   13.60
  -6   3   0  248.28   15.80
   6   3   0  246.68   21.80
  -6   3   0  242.38   15.90
   6   3   0  263.77   16.70
  -6   3   0  217.68   16.10
  -6   3   0  216.58   15.40
  -6   3   0  203.38   16.20
  -6   3   0  238.58   14.00
  -6   3   0  238.88   25.50
   6   3   0  198.48   10.60
   6   3   0  221.58   15.40
   6   3   0  245.08   17.00
   6   3   0  225.28   15.80
  -6   3   0  220.18   11.50
  -7  -3   0  680.73   31.40
   7  -3   0  682.83   31.90
   7  -3   0  670.23   31.60
  -7  -3   0  688.33   31.60
   7  -3   0  674.43   29.40
  -7  -3   0  650.13   33.20
   7  -3   0  656.33   30.80
   7  -3   0  663.03   28.70
  -7  -3   0  655.43   24.70
  -7  -3   0  647.14   30.20
  -7  -3   0  682.33   33.60
  -7  -3   0  618.24   30.30
   7  -3   0  700.03   34.10
   7  -3   0  696.43   31.10
  -7  -3   0  647.04   27.90
   7   3   0  646.54   28.50
  -7   3   0  644.44   30.90
   7   3   0  679.13   29.00
   7   3   0  638.04   30.80
  -7   3   0  658.63   30.30
  -7   3   0  686.03   33.90
  -7   3   0  646.54   24.70
  -7   3   0  711.13   31.50
   7   3   0  692.23   32.10
  -7   3   0  689.23   31.80
   7   3   0  671.13   31.50
  -7   3   0  660.43   28.70
  -7   3   0  644.04   28.50
   7   3   0  674.43   24.90
  -7   3   0  668.13   25.00
   7   3   0  639.94   31.50
   7   3   0  631.34   27.60
   7   3   0  656.03   32.70
   7   3   0  660.43   32.90
   8  -3   0   81.79   12.70
  -8  -3   0  111.19   12.30
  -8  -3   0   97.89   10.10
   8  -3   0   81.49   10.10
   8  -3   0  116.99   13.10
  -8  -3   0  102.29   13.40
  -8  -3   0  107.19   12.00
  -8  -3   0  102.69   12.30
   8  -3   0  109.29   16.30
   8  -3   0  111.79   11.60
  -8  -3   0  108.59   12.60
   8  -3   0   88.29   11.10
  -8  -3   0  107.09    9.20
   8  -3   0  103.79   12.60
   8   3   0   89.79   12.70
  -8   3   0  114.59    8.50
   8   3   0  101.19    8.50
   8   3   0   96.99    9.90
  -8   3   0   83.89   10.40
  -8   3   0   90.79   11.80
  -8   3   0   75.79   11.30
  -8   3   0   94.59   13.40
  -8   3   0  102.89   12.20
   8   3   0  113.59   25.00
   8   3   0   76.99   12.00
  -8   3   0  116.59   14.60
   8   3   0  137.49   14.70
  -8   3   0  109.69   12.00
   8   3   0  106.99   10.90
   8   3   0   96.29   10.50
  -8   3   0  115.89   11.20
   8   3   0  116.69   13.30
   9  -3   0  459.05   25.10
   9  -3   0  445.26   25.50
  -9  -3   0  402.96   25.80
   9  -3   0  341.57   24.50
  -9  -3   0  413.16   21.50
   9  -3   0  434.76   31.20
  -9  -3   0  408.56   24.90
  -9  -3   0  401.86   27.80
   9  -3   0  421.96   26.30
  -9   3   0  408.36   25.70
   9   3   0  425.76   26.70
  -9   3   0  371.76   27.20
  -9   3   0  416.06   23.10
   9   3   0  397.46   27.50
  -9   3   0  426.86   24.30
   9   3   0  353.56   25.90
   9   3   0  364.76   20.60
  -9   3   0  359.46   24.90
   9   3   0  354.86   21.90
   9   3   0  414.76   26.80
  10  -3   0  250.07   24.20
 -10  -3   0  226.98   22.30
  10  -3   0  225.08   18.90
  10  -3   0  232.98   21.50
 -10  -3   0  198.38   19.20
 -10   3   0  253.27   23.10
  10   3   0  260.17   22.40
 -10   3   0  233.28   20.40
  10   3   0  211.18   17.00
 -10   3   0  209.68   16.80
  10   3   0  204.48   19.80
  11  -3   0   13.30    7.50
  11  -3   0   13.00    7.20
 -11  -3   0   18.70    8.00
 -11  -3   0    4.10    6.70
 -11   3   0   58.49   18.60
  11   3   0   18.10    9.90
 -11   3   0   34.60    9.20
 -11   3   0   27.20    9.70
  12  -3   0  171.78   18.70
 -12  -3   0  145.89   19.00
 -12  -3   0  162.38   21.60
  12  -3   0  185.98   19.90
  12   3   0  154.48   21.30
 -12   3   0  193.08   21.10
   0  -4   0 1724.23   55.39
   0  -4   0 1645.44   56.29
   0  -4   0 1790.82   55.59
   0  -4   0 1705.43   51.99
   0  -4   0 1796.52   55.59
   0  -4   0 1783.72   56.99
   0  -4   0 1732.83   53.19
   0   4   0 1756.82   52.19
   0   4   0 1715.13   55.49
   0   4   0 1791.02   56.99
   0   4   0 1736.43   53.09
   0   4   0 1764.42   55.49
   0   4   0 1773.52   53.59
   0   4   0 1750.42   55.19
  -1  -4   0  732.83   24.20
  -1  -4   0  718.83   27.30
  -1  -4   0  752.22   26.00
   1  -4   0  750.72   27.10
   1  -4   0  741.73   23.70
  -1  -4   0  658.13   27.80
   1  -4   0  708.13   28.40
  -1  -4   0  769.42   27.60
   1  -4   0  729.93   27.40
   1  -4   0  751.42   26.60
   1  -4   0  742.53   27.50
  -1  -4   0  746.23   27.60
  -1  -4   0  707.93   25.20
  -1   4   0  764.62   28.00
   1   4   0  708.23   27.30
  -1   4   0  777.02   26.10
   1   4   0  784.42   27.80
  -1   4   0  768.22   27.80
   1   4   0  717.23   25.30
  -1   4   0  735.73   27.60
  -1   4   0  748.43   26.80
   1   4   0  706.03   24.10
   1   4   0  752.22   26.00
   1   4   0  723.53   27.40
   1   4   0  731.63   28.50
  -1   4   0  784.82   24.00
  -1   4   0  791.72   29.10
  -1   4   0  689.03   25.90
  -2  -4   0  293.17   16.00
  -2  -4   0  314.37   15.10
  -2  -4   0  272.77   15.40
  -2  -4   0  332.97   14.60
   2  -4   0  319.27   16.50
  -2  -4   0  301.37   14.10
   2  -4   0  312.87   15.40
  -2  -4   0  316.47   15.20
   2  -4   0  300.77   15.10
   2  -4   0  305.77   11.90
   2  -4   0  322.87   15.30
  -2  -4   0  323.07   15.30
  -2  -4   0  296.87   11.20
   2  -4   0  295.27   14.00
   2  -4   0  308.57   13.90
  -2  -4   0  297.77   15.00
   2   4   0  313.07   15.40
   2   4   0  315.57   14.20
  -2   4   0  276.97   14.80
  -2   4   0  301.47   14.10
  -2   4   0  306.37   16.40
   2   4   0  296.87   15.00
   2   4   0  289.77   14.90
  -2   4   0  318.67   14.30
  -2   4   0  312.37   16.30
  -2   4   0  289.07   14.90
   2   4   0  296.77   14.30
  -2   4   0  301.87   15.20
  -2   4   0  294.57   14.60
   2   4   0  311.97   15.30
   2   4   0  286.87   15.80
   3  -4   0 1953.50   64.19
  -3  -4   0 1952.30   61.59
   3  -4   0 1829.72   61.29
  -3  -4   0 1924.51   55.09
  -3  -4   0 1689.43   60.29
   3  -4   0 1994.70   62.29
  -3  -4   0 1818.72   60.49
  -3  -4   0 1868.21   54.89
   3  -4   0 1928.71   57.59
   3  -4   0 1988.30   60.59
  -3  -4   0 1985.00   61.09
   3  -4   0 1872.21   59.29
  -3  -4   0 1918.41   63.39
   3  -4   0 1898.51   63.69
  -3  -4   0 1790.62   60.99
   3  -4   0 1955.10   57.69
   3  -4   0 1900.31   61.99
  -3  -4   0 1701.73   62.49
   3  -4   0 2021.90   61.69
  -3  -4   0 1939.01   61.89
   3   4   0 1848.32   63.09
  -3   4   0 1965.10   62.29
   3   4   0 1962.20   60.69
   3   4   0 2014.40   62.59
   3   4   0 1813.82   60.79
  -3   4   0 1919.91   59.29
  -3   4   0 1879.21   61.89
   3   4   0 1923.41   61.89
  -3   4   0 1926.41   61.49
  -3   4   0 1972.90   60.69
  -3   4   0 1889.01   63.59
   3   4   0 1977.20   63.79
  -3   4   0 1884.11   63.19
   3   4   0 1958.10   61.49
  -3   4   0 1949.70   62.19
   3   4   0 1951.10   61.99
   4  -4   0  361.16   15.20
   4  -4   0  340.27   18.10
   4  -4   0  343.17   17.40
  -4  -4   0  366.56   18.20
  -4  -4   0  280.17   16.50
   4  -4   0  345.07   19.60
  -4  -4   0  354.86   17.50
  -4  -4   0  335.57   19.00
   4  -4   0  302.47   17.20
  -4  -4   0  331.17   11.90
   4  -4   0  327.17   17.60
   4  -4   0  340.47   16.90
  -4  -4   0  331.47   12.00
  -4  -4   0  339.87   17.00
  -4  -4   0  366.36   17.70
  -4  -4   0  316.47   17.10
   4  -4   0  333.07   15.40
  -4   4   0  349.37   15.40
   4   4   0  325.87   17.20
  -4   4   0  327.17   17.00
   4   4   0  331.57   17.80
  -4   4   0  374.76   20.10
  -4   4   0  346.57   18.00
   4   4   0  327.17   17.50
   4   4   0  327.37   16.80
  -4   4   0  359.46   19.70
  -4   4   0  396.56   18.60
   4   4   0  333.77   19.10
   4   4   0  376.36   18.90
   4   4   0  353.06   17.30
   4   4   0  339.57   19.00
  -4   4   0  341.87   18.10
  -4   4   0  356.86   17.50
   5  -4   0  101.79   10.20
   5  -4   0  110.59    9.90
  -5  -4   0   95.29   10.40
  -5  -4   0   88.99    5.50
   5  -4   0  100.29   11.00
   5  -4   0  101.09   10.20
   5  -4   0  153.88   15.30
   5  -4   0  105.49    9.70
   5  -4   0  105.69    8.30
  -5  -4   0  116.59   10.20
   5  -4   0   89.29    9.70
  -5  -4   0   90.99    9.40
  -5  -4   0   97.39    9.50
  -5  -4   0  101.89   10.90
  -5  -4   0   96.89    9.70
  -5   4   0  101.89   10.30
   5   4   0   98.09    9.40
  -5   4   0  108.59    7.90
  -5   4   0  107.39   11.10
   5   4   0  103.49   10.00
   5   4   0  121.89   11.60
  -5   4   0  100.29   11.10
   5   4   0  106.19    9.40
   5   4   0  102.29   10.20
   5   4   0   93.49   10.30
  -5   4   0   99.89    9.70
   5   4   0  127.89   11.40
  -5   4   0  101.59   10.10
  -5   4   0  102.79   11.40
  -5   4   0   93.89    9.60
   6  -4   0  438.46   25.80
  -6  -4   0  441.86   17.10
   6  -4   0  490.15   22.00
   6  -4   0  469.35   23.60
  -6  -4   0  480.15   24.40
   6  -4   0  465.25   24.40
  -6  -4   0  486.05   26.60
   6  -4   0  454.05   22.50
   6  -4   0  472.85   24.40
  -6  -4   0  485.05   24.50
   6  -4   0  444.16   31.80
   6  -4   0  485.35   24.90
  -6  -4   0  480.75   22.80
  -6  -4   0  457.75   23.60
  -6  -4   0  463.95   25.70
  -6  -4   0  564.04   35.20
   6   4   0  485.55   25.10
  -6   4   0  478.65   24.10
  -6   4   0  472.05   23.00
  -6   4   0  476.95   26.50
  -6   4   0  470.55   24.70
   6   4   0  480.55   22.60
   6   4   0  475.45   25.90
   6   4   0  440.76   24.00
   6   4   0  481.25   23.80
  -6   4   0  477.55   26.70
  -6   4   0  494.25   20.40
   6   4   0  508.75   25.50
   6   4   0  477.65   23.10
  -6   4   0  511.75   25.10
   7  -4   0  352.56   26.10
   7  -4   0  260.27   16.90
  -7  -4   0  236.08   11.80
  -7  -4   0  247.38   17.70
   7  -4   0  259.87   18.80
  -7  -4   0  248.48   17.80
  -7  -4   0  253.17   18.10
   7  -4   0  294.97   21.20
  -7  -4   0  269.87   16.70
  -7  -4   0  278.37   18.20
  -7  -4   0  354.06   25.70
   7  -4   0  271.57   18.70
  -7  -4   0  252.87   19.80
   7  -4   0  266.17   18.80
   7  -4   0  268.67   16.60
  -7   4   0  282.17   14.00
   7   4   0  264.87   20.00
  -7   4   0  284.07   18.60
  -7   4   0  255.27   18.50
   7   4   0  284.97   19.50
   7   4   0  226.28   18.60
   7   4   0  288.47   19.90
   7   4   0  264.27   18.60
  -7   4   0  284.77   17.40
  -7   4   0  278.17   14.00
   7   4   0  241.78   12.10
   7   4   0  277.57   17.50
   7   4   0  267.47   16.60
  -7   4   0  258.17   20.20
   7   4   0  250.47   16.40
  -7   4   0  231.98   17.90
  -8  -4   0   71.89   11.90
   8  -4   0   59.49   10.20
  -8  -4   0   71.79   10.80
   8  -4   0   68.99   11.10
   8  -4   0   61.49    9.10
  -8  -4   0   69.49    9.30
   8  -4   0   54.29    9.30
  -8  -4   0   59.69    9.90
   8  -4   0   62.79   11.60
   8  -4   0   77.19   11.40
   8  -4   0   68.59   13.70
  -8   4   0   55.19   10.90
   8   4   0   55.39   10.90
   8   4   0   46.30    9.10
  -8   4   0  111.99   19.10
  -8   4   0   69.49   11.00
  -8   4   0   54.49    8.60
  -8   4   0   50.89   10.30
  -8   4   0   64.99    9.20
   8   4   0   60.79    9.60
   8   4   0   46.00    9.30
  -8   4   0   70.69   10.60
   8   4   0   64.39    6.40
   8   4   0   63.79   11.60
   8   4   0   66.99   11.50
   8   4   0   61.29   11.70
  -8   4   0   71.79    7.30
   8   4   0   49.20    8.50
  -9  -4   0   71.99   11.80
  -9  -4   0   78.99   10.10
   9  -4   0   68.79   12.70
   9  -4   0   85.29   11.20
   9  -4   0   86.29   12.50
   9  -4   0   74.99   12.30
  -9   4   0   73.09   10.50
   9   4   0   75.19   10.80
   9   4   0   59.39   10.40
  -9   4   0   89.59   14.50
  -9   4   0   94.59   13.60
   9   4   0   69.79    8.40
   9   4   0   96.69   14.50
  -9   4   0   74.39   12.30
  -9   4   0   82.19   10.60
   9   4   0   83.39   13.00
   9   4   0   87.89   22.70
 -10  -4   0  137.59   18.30
  10  -4   0  195.58   17.30
 -10  -4   0  177.18   16.80
  10  -4   0  207.58   19.00
 -10  -4   0  184.58   18.50
 -10   4   0  213.68   19.80
  10   4   0  173.48   18.60
  10   4   0  205.08   20.40
  10   4   0  184.28   16.20
 -10   4   0  183.18   20.70
 -10   4   0  176.18   16.00
  11  -4   0   10.10    7.10
  11  -4   0    0.90    5.50
 -11  -4   0   18.40    8.90
 -11  -4   0    0.60    6.40
 -11   4   0    0.10    5.80
  11   4   0   12.00    9.90
 -11   4   0   10.20    6.10
 -12  -4   0    3.60    6.70
  12  -4   0   18.00    9.00
 -12  -4   0   -6.40    7.70
  12   4   0   -6.30    7.70
 -12   4   0   11.80    8.50
   0  -5   0    0.70    2.30
   0  -5   0    3.80    2.50
   0  -5   0    0.90    2.00
   0  -5   0    1.40    2.10
   0  -5   0   -1.60    2.00
   0  -5   0   -1.80    2.00
   0  -5   0   -0.50    3.30
   0  -5   0    1.30    5.10
   0   5   0    6.70    3.60
   0   5   0    3.10    2.90
   0   5   0    0.60    1.80
   0   5   0    3.10    2.60
   0   5   0   -0.20    2.20
   0   5   0   -2.40    1.90
   0   5   0   -4.80    1.70
   0   5   0    0.40    2.00
   0   5   0   -0.50    1.70
  -1  -5   0 1519.65   51.09
   1  -5   0 1580.54   51.49
   1  -5   0 1494.85   52.29
   1  -5   0 1555.74   50.79
  -1  -5   0 1514.95   48.60
  -1  -5   0 1414.56   49.80
  -1  -5   0 1495.15   52.49
  -1  -5   0 1444.56   46.50
  -1  -5   0 1494.45   47.60
  -1  -5   0 1534.55   50.79
  -1  -5   0 1475.85   51.89
   1  -5   0 1530.65   49.20
   1  -5   0 1549.05   50.49
   1  -5   0 1479.25   45.70
   1  -5   0 1540.55   50.89
  -1  -5   0 1501.65   50.89
   1   5   0 1516.95   50.89
   1   5   0 1583.14   51.19
  -1   5   0 1512.95   50.99
  -1   5   0 1514.25   49.99
  -1   5   0 1576.94   51.19
   1   5   0 1510.15   50.89
   1   5   0 1547.85   52.39
  -1   5   0 1554.34   46.10
   1   5   0 1536.45   48.70
   1   5   0 1462.55   47.50
  -1   5   0 1579.54   48.90
   1   5   0 1301.07   50.99
  -1   5   0 1508.65   52.49
   1   5   0 1428.26   50.59
   1   5   0 1536.95   46.80
  -1   5   0 1462.95   52.09
  -1   5   0 1467.25   48.80
  -1   5   0 1537.65   51.39
   2  -5   0  157.88   12.30
   2  -5   0  136.29   11.50
  -2  -5   0  148.29   11.70
   2  -5   0  146.59   10.90
  -2  -5   0  158.68   11.10
  -2  -5   0  174.58   11.60
  -2  -5   0  168.48   10.20
   2  -5   0  160.08   11.20
   2  -5   0  152.48   10.90
  -2  -5   0  164.18    7.90
  -2  -5   0  163.88   10.40
   2  -5   0  184.88   11.20
   2  -5   0  158.08    8.00
  -2  -5   0  151.78   11.90
   2  -5   0  156.38   10.60
  -2  -5   0  132.09   10.30
  -2  -5   0  164.88   11.30
  -2   5   0  147.49   11.60
   2   5   0  168.98   12.40
   2   5   0  159.68   11.20
   2   5   0  151.18   11.10
  -2   5   0  152.78   11.20
  -2   5   0  164.98   11.70
  -2   5   0  146.09    9.90
   2   5   0  145.99    9.90
   2   5   0  141.59    9.80
   2   5   0  152.98    7.70
  -2   5   0  156.98   10.30
   2   5   0  148.09   11.00
  -2   5   0  162.88   11.40
  -2   5   0  152.78   12.10
   2   5   0  160.88   11.90
  -2   5   0  155.88   12.30
   2   5   0  159.28   11.40
   3  -5   0    8.20    4.10
  -3  -5   0    6.30    3.30
   3  -5   0    7.00    2.40
  -3  -5   0    1.00    2.80
  -3  -5   0    9.80    3.80
   3  -5   0    9.30    3.60
   3  -5   0    9.40    4.20
   3  -5   0   11.50    3.80
   3  -5   0    3.40    3.20
  -3  -5   0    5.40    4.90
  -3  -5   0    3.80    3.60
  -3  -5   0    5.00    3.00
  -3  -5   0    5.30    1.70
  -3  -5   0    8.50    2.00
   3  -5   0    4.40    2.40
   3  -5   0    7.10    3.20
  -3  -5   0    1.80    3.00
  -3  -5   0    4.70    4.00
   3  -5   0    5.50    5.30
   3  -5   0    5.20    3.90
  -3   5   0    5.90    3.60
   3   5   0    5.40    3.80
  -3   5   0    5.30    3.50
  -3   5   0    5.40    3.50
   3   5   0    7.00    3.10
   3   5   0    5.20    3.90
  -3   5   0    4.70    2.90
   3   5   0    7.30    3.30
  -3   5   0    4.20    3.40
  -3   5   0    4.50    3.40
   3   5   0    3.00    3.20
   3   5   0    3.50    3.60
  -3   5   0   15.90    5.30
   3   5   0    1.40    3.00
  -3   5   0    4.80    3.50
   3   5   0    3.20    2.60
  -4  -5   0   34.90    7.20
  -4  -5   0   42.10    6.60
   4  -5   0   48.50    7.40
   4  -5   0   51.59    5.30
  -4  -5   0   50.69    7.10
   4  -5   0   46.50    8.30
  -4  -5   0   38.40    6.40
   4  -5   0   38.80    6.90
  -4  -5   0   44.50    3.30
  -4  -5   0   43.90    3.20
   4  -5   0   44.50    6.90
  -4  -5   0   24.70    5.70
  -4  -5   0   43.20    7.30
   4  -5   0   49.80    5.30
  -4  -5   0   50.09    7.90
   4  -5   0   71.69   13.40
   4  -5   0   59.39   10.20
   4  -5   0   32.80    5.40
  -4  -5   0   46.40    7.00
   4  -5   0   40.00    6.20
   4   5   0   31.70    6.80
   4   5   0   43.90    6.90
  -4   5   0   61.39   12.70
   4   5   0   53.09    7.40
  -4   5   0   36.50    5.50
   4   5   0   32.20    6.80
  -4   5   0   42.00    6.80
  -4   5   0   45.80    8.30
   4   5   0   50.39    7.40
  -4   5   0   43.10    7.00
  -4   5   0   46.20    6.80
   4   5   0   49.20    7.00
   4   5   0   28.20    6.70
  -4   5   0   48.30   10.10
  -4   5   0   38.20    6.40
   4   5   0   42.30    6.40
  -5  -5   0    5.60    3.90
   5  -5   0   10.60    5.30
  -5  -5   0    6.10    4.10
  -5  -5   0   12.20    5.60
   5  -5   0    9.40    3.60
   5  -5   0    2.00    3.60
  -5  -5   0    5.60    1.60
   5  -5   0    1.50    3.80
   5  -5   0    8.10    4.30
   5  -5   0    6.90    4.70
  -5  -5   0   14.80    4.70
  -5  -5   0   16.40    5.50
  -5  -5   0    9.50    2.00
   5  -5   0   13.10    3.90
   5  -5   0   18.90    6.30
  -5  -5   0   12.80    4.90
  -5  -5   0    4.10    3.50
   5  -5   0    9.40    4.90
  -5   5   0   12.30    3.80
   5   5   0    7.90    4.40
  -5   5   0   11.60    6.20
   5   5   0    3.50    3.20
  -5   5   0    6.70    4.10
  -5   5   0    8.90    5.90
   5   5   0    1.30    3.40
   5   5   0    9.30    4.70
  -5   5   0    2.50    4.30
   5   5   0    9.70    4.60
  -5   5   0   10.20    4.20
  -5   5   0    9.50    4.80
  -5   5   0    6.30    4.30
   5   5   0   11.70    4.00
   5   5   0   12.30    5.40
   5   5   0   11.60    5.00
  -6  -5   0   72.79    9.60
  -6  -5   0   47.00    7.90
   6  -5   0   81.19    9.60
  -6  -5   0   67.09    4.50
   6  -5   0   68.79   10.00
  -6  -5   0   67.59   10.40
   6  -5   0   70.49    9.90
  -6  -5   0   70.39   12.50
  -6  -5   0   64.29    9.40
  -6  -5   0   80.89   10.00
   6  -5   0   76.49   10.10
  -6  -5   0   68.19    4.50
   6  -5   0   76.59   10.50
   6  -5   0   77.99   11.60
   6  -5   0   54.19   10.10
  -6  -5   0   67.49    9.20
   6  -5   0   70.09    7.80
  -6   5   0   77.59    9.50
   6   5   0   79.09   11.10
   6   5   0   64.49    8.80
  -6   5   0   85.29   10.60
   6   5   0   73.69   10.70
  -6   5   0   65.09   10.80
  -6   5   0   88.59   10.50
  -6   5   0   76.69    9.90
   6   5   0   67.49    9.30
   6   5   0   71.69    9.50
   6   5   0   68.89   10.20
  -6   5   0   50.59    9.00
   6   5   0   64.39   10.50
  -6   5   0   70.09   10.90
   6   5   0   69.49    9.70
   7  -5   0   47.00   10.50
  -7  -5   0   61.29    9.60
  -7  -5   0   47.50    9.00
   7  -5   0   78.49    9.00
  -7  -5   0   70.89   10.70
   7  -5   0   85.09   12.70
  -7  -5   0  101.39   13.20
   7  -5   0   68.59   11.40
  -7  -5   0   70.29   10.10
   7  -5   0   69.79   10.70
   7  -5   0   69.89   10.30
  -7  -5   0   52.59   10.50
   7  -5   0   76.49   11.10
  -7   5   0   78.99   10.90
   7   5   0   72.29   10.10
  -7   5   0   56.19    9.80
  -7   5   0   71.49   11.90
   7   5   0   71.19    9.70
  -7   5   0   78.99   11.10
   7   5   0   62.79   10.50
   7   5   0   65.69    9.40
   7   5   0   63.59   11.40
  -7   5   0   78.49   10.10
   7   5   0   63.99   10.00
  -7   5   0   70.69   10.60
   7   5   0   68.69   11.60
   7   5   0   65.59   10.90
  -7   5   0   82.49    8.20
  -8  -5   0    9.10    6.00
   8  -5   0    3.00    4.70
   8  -5   0    2.50    6.10
  -8  -5   0    4.20    5.70
   8  -5   0    6.80    5.30
   8  -5   0    1.70    4.80
   8  -5   0    7.10    4.40
  -8  -5   0   10.70    6.40
  -8  -5   0   -0.90    3.80
   8   5   0    2.50    5.10
  -8   5   0    2.40    4.70
  -8   5   0   16.50    6.00
   8   5   0    4.00    4.90
  -8   5   0    3.10    5.00
  -8   5   0   -0.10    4.60
   8   5   0   -0.50    2.80
   8   5   0    1.00    4.80
   8   5   0    0.60    4.20
  -8   5   0    1.90    4.70
  -8   5   0    5.00    3.60
   8   5   0    2.10    6.00
   9  -5   0   97.59   13.40
   9  -5   0  104.69   12.40
   9  -5   0   88.59   14.30
  -9  -5   0   98.29   15.00
  -9  -5   0  111.29   12.50
  -9  -5   0  103.39   13.70
  -9   5   0  105.99   12.50
   9   5   0  119.19   15.30
  -9   5   0  118.69   14.50
  -9   5   0  104.99   15.40
  -9   5   0  123.09   20.50
   9   5   0  120.89   16.30
   9   5   0  113.99   13.30
 -10  -5   0  262.77   22.40
 -10  -5   0  237.28   23.40
  10  -5   0  282.97   20.20
 -10  -5   0  227.58   18.30
  10  -5   0  244.88   21.60
  10   5   0  281.97   20.60
 -10   5   0  219.98   24.30
 -10   5   0  238.18   19.00
  10   5   0  248.58   23.30
 -10   5   0  242.98   21.60
  10   5   0  204.38   21.00
  11  -5   0    2.30    6.20
 -11  -5   0   10.20    8.00
 -11  -5   0    8.90    7.60
 -11   5   0   10.20    9.80
  11   5   0   19.90    9.60
 -11   5   0    5.60    6.80
  12  -5   0   71.29   15.50
 -12  -5   0   49.70   13.40
  12   5   0   73.19   17.70
   0  -6   0  278.67   13.80
   0  -6   0  259.77   15.40
   0  -6   0  236.78   16.20
   0  -6   0  242.18   15.10
   0  -6   0  253.27   12.50
   0  -6   0  264.87   15.80
   0  -6   0  257.57   16.80
   0  -6   0  256.87   15.30
   0   6   0  240.88   12.00
   0   6   0  260.17   13.80
   0   6   0  258.17   13.30
   0   6   0  289.67   15.90
   0   6   0  267.37   16.20
   0   6   0  267.07   13.90
   0   6   0  247.38   16.30
   0   6   0  286.07   16.20
   0   6   0  247.78   16.50
   0   6   0  288.97   16.30
  -1  -6   0 1848.72   60.99
   1  -6   0 1881.11   61.79
  -1  -6   0 1844.12   56.69
  -1  -6   0 1819.32   61.19
  -1  -6   0 1727.33   62.39
  -1  -6   0 1756.82   61.19
   1  -6   0 1814.42   59.09
  -1  -6   0 1796.62   61.29
   1  -6   0 1863.71   55.49
   1  -6   0 1873.41   61.59
  -1  -6   0 1837.02   57.29
   1  -6   0 1724.43   62.29
   1  -6   0 1745.63   63.29
  -1   6   0 1816.22   61.79
  -1   6   0 1848.02   61.69
   1   6   0 1822.42   61.39
   1   6   0 1843.82   61.89
  -1   6   0 1843.82   58.49
  -1   6   0 1850.81   58.89
  -1   6   0 1702.63   62.69
   1   6   0 1829.42   57.39
   1   6   0 1816.42   58.69
   1   6   0 1904.51   61.99
  -1   6   0 1904.21   55.69
  -1   6   0 1883.81   61.89
   1   6   0 1748.72   56.39
   1   6   0 1799.82   63.29
  -1   6   0 1793.82   59.39
  -1   6   0 1855.41   60.59
   1   6   0 1910.11   62.09
  -2  -6   0  699.73   29.60
  -2  -6   0  685.93   24.40
  -2  -6   0  740.83   30.20
   2  -6   0  726.63   32.30
  -2  -6   0  699.63   29.70
   2  -6   0  714.03   32.40
   2  -6   0  720.63   24.30
   2  -6   0  737.03   30.20
  -2  -6   0  711.63   28.10
  -2  -6   0  704.03   30.30
   2  -6   0  774.12   32.70
   2  -6   0  744.83   32.50
  -2  -6   0  658.03   26.80
   2  -6   0  752.82   30.40
   2   6   0  712.13   27.60
  -2   6   0  697.03   31.90
   2   6   0  727.63   30.30
  -2   6   0  694.33   28.60
  -2   6   0  672.83   31.20
   2   6   0  665.53   29.50
  -2   6   0  731.23   30.50
   2   6   0  716.93   31.50
  -2   6   0  754.32   30.80
   2   6   0  662.03   31.10
   2   6   0  689.43   27.80
   2   6   0  679.73   24.40
  -2   6   0  699.23   28.60
  -2   6   0  692.73   27.80
   2   6   0  665.73   29.60
  -2   6   0  717.53   30.30
   2   6   0  744.83   30.60
   3  -6   0  737.13   30.20
   3  -6   0  723.93   24.80
  -3  -6   0  684.33   29.90
   3  -6   0  658.13   31.70
   3  -6   0  692.23   31.80
   3  -6   0  728.73   30.80
   3  -6   0  691.63   30.00
   3  -6   0  709.83   33.30
   3  -6   0  727.93   28.30
  -3  -6   0  740.93   30.80
   3  -6   0  698.13   30.00
  -3  -6   0  655.63   29.30
   3  -6   0  674.13   24.30
  -3  -6   0  684.23   23.00
  -3  -6   0  657.63   28.30
  -3  -6   0  666.33   28.00
  -3  -6   0  721.23   23.30
  -3  -6   0  660.13   29.50
   3   6   0  681.53   28.60
   3   6   0  714.13   28.70
  -3   6   0  691.43   29.50
   3   6   0  713.53   30.60
   3   6   0  655.43   31.50
   3   6   0  730.53   30.90
  -3   6   0  689.93   30.60
  -3   6   0  711.73   28.30
   3   6   0  716.63   32.20
  -3   6   0  707.33   30.40
  -3   6   0  643.54   35.50
  -3   6   0  697.93   32.30
   3   6   0  719.93   30.60
   3   6   0  709.43   30.20
  -3   6   0  708.43   30.80
  -3   6   0  716.43   28.70
   4  -6   0   -6.60    5.00
  -4  -6   0   -0.80    2.80
  -4  -6   0   -1.90    2.70
   4  -6   0   -2.40    2.10
   4  -6   0   -1.70    2.00
   4  -6   0   -0.80    1.90
  -4  -6   0    0.30    2.90
  -4  -6   0   -3.40    2.30
  -4  -6   0    0.30    2.90
   4  -6   0   -1.10    1.90
   4  -6   0    3.00    3.10
   4  -6   0   -1.10    3.40
   4  -6   0    0.80    3.00
  -4  -6   0   -0.30    1.30
   4  -6   0   -1.00    2.80
  -4  -6   0   -4.90    2.10
  -4  -6   0   -0.10    3.00
   4  -6   0   -5.60    2.90
  -4  -6   0   -0.10    1.20
  -4  -6   0   -1.00    3.00
   4   6   0   -1.30    2.70
   4   6   0    3.20    3.40
   4   6   0   -4.80    2.60
  -4   6   0    3.40    3.60
   4   6   0    1.50    3.10
  -4   6   0    0.30    2.60
   4   6   0    2.90    3.10
  -4   6   0   -1.30    2.50
  -4   6   0    0.80    3.80
  -4   6   0   -4.30    3.50
  -4   6   0    6.00    4.50
   4   6   0    3.90    4.00
  -4   6   0   -4.60    2.70
   4   6   0   -1.20    2.60
   4   6   0   -4.40    2.10
  -4   6   0    8.50    4.50
  -5  -6   0  430.46   23.60
  -5  -6   0  458.25   24.10
   5  -6   0  479.25   25.20
  -5  -6   0  479.85   24.80
   5  -6   0  524.35   26.30
   5  -6   0  480.45   20.20
   5  -6   0  461.75   27.20
   5  -6   0  435.56   24.40
  -5  -6   0  501.35   27.30
  -5  -6   0  467.05   29.50
   5  -6   0  496.45   20.40
  -5  -6   0  455.35   26.70
   5  -6   0  454.55   26.80
   5  -6   0  491.85   24.80
  -5  -6   0  481.15   24.10
   5  -6   0  481.15   23.60
  -5  -6   0  509.55   25.20
  -5   6   0  497.45   22.20
  -5   6   0  423.26   25.70
   5   6   0  461.75   26.40
  -5   6   0  455.05   24.30
   5   6   0  475.35   26.60
   5   6   0  473.65   24.60
   5   6   0  494.15   25.20
  -5   6   0  455.55   25.00
  -5   6   0  509.75   26.00
  -5   6   0  456.55   27.00
   5   6   0  431.16   23.60
   5   6   0  466.75   25.30
  -5   6   0  489.65   24.70
   5   6   0  453.85   24.70
   5   6   0  434.66   23.10
   6  -6   0    0.60    2.90
   6  -6   0    2.70    4.20
  -6  -6   0    5.30    7.60
   6  -6   0   -0.40    2.80
  -6  -6   0   -0.60    3.70
   6  -6   0    1.20    2.70
   6  -6   0   -0.90    3.90
   6  -6   0    0.90    3.60
  -6  -6   0    0.80    4.10
  -6  -6   0   -1.60    3.40
  -6  -6   0   10.50    5.60
  -6  -6   0    4.70    4.40
  -6  -6   0    0.70    7.40
   6  -6   0    2.10    4.90
   6  -6   0    3.90    4.90
   6   6   0   -1.30    3.20
  -6   6   0    2.20    4.10
   6   6   0    2.80    4.40
  -6   6   0    4.90    4.70
  -6   6   0    2.00    3.00
   6   6   0    1.10    4.30
   6   6   0    3.10    5.10
  -6   6   0    4.60    4.80
   6   6   0    8.80    4.80
  -6   6   0   -1.30    4.20
   6   6   0   -3.10    3.80
   6   6   0   -4.80    2.70
  -6   6   0    3.90    4.60
  -6   6   0    0.40    3.50
  -6   6   0   -2.10    2.80
   7  -6   0  304.87   17.10
  -7  -6   0  302.97   19.70
  -7  -6   0  249.18   18.90
   7  -6   0  248.08   21.70
  -7  -6   0  296.27   22.70
  -7  -6   0  263.57   19.60
  -7  -6   0  249.28   19.50
   7  -6   0  315.87   25.20
   7  -6   0  279.27   20.60
   7  -6   0  282.47   22.30
   7  -6   0  281.37   20.60
  -7   6   0  298.57   20.20
   7   6   0  292.87   19.60
   7   6   0  294.17   21.10
  -7   6   0  266.57   18.80
   7   6   0  281.17   20.90
   7   6   0  277.07   19.10
  -7   6   0  279.57   21.20
  -7   6   0  290.07   22.80
  -7   6   0  302.67   21.10
   7   6   0  259.67   31.70
   7   6   0  236.58   20.30
  -8  -6   0 1358.76   54.39
   8  -6   0 1307.07   60.79
   8  -6   0 1203.08   50.99
   8  -6   0 1358.16   56.39
   8  -6   0 1369.76   58.99
  -8  -6   0 1294.37   57.59
   8  -6   0 1343.67   48.70
  -8  -6   0 1274.57   51.29
   8   6   0 1300.17   51.79
  -8   6   0 1289.27   58.19
   8   6   0 1198.48   50.49
   8   6   0 1226.78   51.09
  -8   6   0 1322.27   53.49
  -8   6   0 1327.37   51.99
   8   6   0 1246.58   56.19
   8   6   0 1253.87   54.49
   8   6   0 1274.17   54.89
  -8   6   0 1296.17   63.09
  -9  -6   0    7.80    6.40
   9  -6   0    7.00    7.40
  -9  -6   0    5.40    5.30
   9  -6   0   -2.00    5.10
   9  -6   0    0.30    4.30
  -9  -6   0    2.20    5.40
  -9   6   0    4.00    5.60
   9   6   0    5.10    5.90
   9   6   0   11.30    6.80
  -9   6   0    6.60    6.00
  -9   6   0    5.90    5.70
   9   6   0    3.30    6.40
  10  -6   0   11.60    8.10
 -10  -6   0   10.60    6.40
 -10  -6   0   10.10    7.80
 -10  -6   0   10.10    7.80
  10   6   0    8.60    6.30
  10   6   0    6.70    8.20
  11  -6   0   74.99   15.60
 -11  -6   0   67.39   14.70
 -11  -6   0   84.29   18.90
  11   6   0  107.09   20.00
 -11   6   0  130.09   17.30
   0  -7   0   -0.50    2.70
   0  -7   0    0.60    3.20
   0  -7   0    3.10    3.70
   0  -7   0   -1.50    3.90
   0  -7   0   -2.20    3.60
   0  -7   0   -1.90    2.20
   0  -7   0   -3.40    2.90
   0  -7   0   -0.60    2.80
   0   7   0    0.40    4.00
   0   7   0   -0.30    3.30
   0   7   0   -0.20    2.40
   0   7   0    2.60    3.40
   0   7   0   -0.40    2.60
   0   7   0   -0.70    2.00
   0   7   0    3.00    3.00
   0   7   0    2.60    3.30
   0   7   0    4.90    2.90
   0   7   0    2.80    3.80
  -1  -7   0  725.63   33.30
   1  -7   0  694.83   31.10
   1  -7   0  735.23   31.90
  -1  -7   0  761.32   38.70
  -1  -7   0  733.13   27.70
  -1  -7   0  731.43   27.30
   1  -7   0  709.23   31.20
   1  -7   0  728.03   31.90
   1  -7   0  717.83   25.90
  -1  -7   0  744.53   31.90
   1  -7   0  743.23   30.20
  -1  -7   0  710.73   31.10
  -1  -7   0  761.42   32.40
  -1  -7   0  754.12   32.50
   1  -7   0  671.93   32.70
   1  -7   0  749.42   34.00
   1   7   0  730.53   27.80
  -1   7   0  727.83   32.00
   1   7   0  679.53   31.20
   1   7   0  710.43   27.20
  -1   7   0  750.52   32.40
  -1   7   0  745.73   29.40
  -1   7   0  747.13   32.60
  -1   7   0  714.83   29.30
  -1   7   0  735.43   33.80
   1   7   0  780.32   32.60
  -1   7   0  733.83   31.20
   1   7   0  737.03   29.40
   1   7   0  747.73   32.70
  -1   7   0  752.92   29.30
   1   7   0  744.83   33.90
  -1   7   0  760.52   26.30
  -2  -7   0 1781.82   63.19
  -2  -7   0 1910.31   61.09
  -2  -7   0 1775.52   65.99
  -2  -7   0 1734.93   65.29
  -2  -7   0 1827.42   63.09
   2  -7   0 1908.51   55.89
   2  -7   0 1845.82   63.59
   2  -7   0 1890.81   62.99
  -2  -7   0 1779.52   63.59
  -2  -7   0 1788.42   63.09
  -2  -7   0 1819.82   56.49
  -2  -7   0 1854.31   59.59
   2  -7   0 1807.62   63.29
   2  -7   0 1833.42   66.29
   2  -7   0 1894.01   63.79
   2  -7   0 1855.11   61.79
   2   7   0 1788.62   63.59
   2   7   0 1739.53   60.09
  -2   7   0 1895.81   61.09
   2   7   0 1783.32   59.59
   2   7   0 1762.62   65.49
  -2   7   0 1752.82   63.59
   2   7   0 1748.63   56.29
   2   7   0 1855.61   65.69
  -2   7   0 1705.73   62.99
  -2   7   0 1801.62   66.09
  -2   7   0 1904.11   66.69
   2   7   0 1906.11   64.39
   2   7   0 1787.42   63.49
  -2   7   0 1825.42   61.59
  -2   7   0 1871.71   64.29
  -2   7   0 1802.62   61.79
   2   7   0 1843.32   64.69
  -3  -7   0  500.95   23.90
  -3  -7   0  514.15   25.60
  -3  -7   0  471.25   25.00
  -3  -7   0  489.05   18.60
   3  -7   0  480.55   24.10
  -3  -7   0  501.25   25.30
  -3  -7   0  477.45   26.90
   3  -7   0  491.45   19.20
   3  -7   0  519.55   28.40
   3  -7   0  474.95   27.10
   3  -7   0  543.95   25.70
   3  -7   0  554.14   26.50
   3  -7   0  492.55   25.40
   3  -7   0  521.25   19.60
  -3  -7   0  533.15   23.90
  -3  -7   0  537.45   26.70
  -3  -7   0  512.15   27.70
   3   7   0  491.65   25.30
  -3   7   0  526.75   24.20
   3   7   0  504.65   23.70
   3   7   0  483.35   25.60
   3   7   0  520.65   26.30
   3   7   0  465.75   26.80
   3   7   0  508.35   27.40
   3   7   0  516.95   26.10
  -3   7   0  512.05   24.20
  -3   7   0  510.55   24.80
  -3   7   0  603.74   33.30
  -3   7   0  536.25   26.60
   3   7   0  494.45   23.60
  -3   7   0  531.05   26.60
  -3   7   0  516.65   26.30
  -4  -7   0   21.40    3.00
  -4  -7   0   33.60    7.20
   4  -7   0   13.70    6.50
  -4  -7   0   11.90    4.80
  -4  -7   0   19.20    6.00
   4  -7   0   22.60    4.50
  -4  -7   0   24.10    6.90
  -4  -7   0   17.00    6.50
   4  -7   0   19.40    6.00
   4  -7   0   21.10    6.70
  -4  -7   0   15.60    2.60
   4  -7   0   42.10   11.90
  -4  -7   0   12.60    5.00
  -4  -7   0   20.30    6.50
   4  -7   0   20.20    4.40
   4  -7   0   21.20    6.40
   4  -7   0   11.40    5.60
  -4  -7   0   27.00    7.60
   4  -7   0   23.00    6.70
   4  -7   0   24.20    6.10
   4   7   0   28.80    7.50
  -4   7   0   29.50    9.10
  -4   7   0   14.50    6.10
   4   7   0   18.30    5.80
   4   7   0   20.90    6.50
   4   7   0    7.70    4.20
  -4   7   0   22.30    7.10
  -4   7   0   33.00   10.60
  -4   7   0   19.20    5.40
   4   7   0   27.50    9.70
   4   7   0   16.90    6.30
   4   7   0   26.40    8.60
  -4   7   0   15.30    5.70
  -4   7   0   23.00    7.10
   4   7   0   13.40    5.90
  -4   7   0   16.40    5.80
   5  -7   0    2.30    5.10
   5  -7   0    2.80    2.80
  -5  -7   0    1.60    4.10
  -5  -7   0    7.30    5.10
   5  -7   0   -0.10    4.10
  -5  -7   0    0.10    3.50
   5  -7   0    3.50    5.30
   5  -7   0    3.70    3.90
  -5  -7   0    2.30    4.10
   5  -7   0    1.20    3.50
   5  -7   0    1.00    2.80
   5  -7   0    0.20    4.60
  -5  -7   0    0.90    3.70
  -5  -7   0    9.10    6.00
  -5  -7   0    4.60    5.70
   5  -7   0    4.60    5.70
   5  -7   0    0.60    3.50
   5   7   0   -0.90    3.40
  -5   7   0    0.90    3.00
  -5   7   0    4.20    5.20
  -5   7   0   -0.20    3.70
  -5   7   0    1.50    4.40
   5   7   0    6.10    4.80
  -5   7   0    1.60    3.80
  -5   7   0    1.40    3.80
   5   7   0    4.30    4.60
   5   7   0    6.10    4.80
   5   7   0    2.70    3.40
  -5   7   0    2.60    4.70
  -5   7   0    4.20    4.90
   5   7   0   -1.30    4.00
   5   7   0    1.00    3.60
   5   7   0    0.30    3.60
  -6  -7   0  389.56   26.20
  -6  -7   0  403.06   23.80
  -6  -7   0  338.07   22.30
   6  -7   0  405.26   24.80
   6  -7   0  381.56   24.40
  -6  -7   0  388.56   23.30
   6  -7   0  334.57   22.60
   6  -7   0  403.66   21.10
   6  -7   0  376.06   23.90
   6  -7   0  382.06   18.50
  -6  -7   0  405.06   23.60
   6  -7   0  409.26   27.20
   6   7   0  395.56   25.00
   6   7   0  397.56   24.30
  -6   7   0  386.46   24.40
  -6   7   0  343.77   22.30
  -6   7   0  414.46   20.90
   6   7   0  411.76   24.00
   6   7   0  362.06   25.20
  -6   7   0  409.16   23.50
   6   7   0  397.36   23.70
  -6   7   0  474.25   32.50
   6   7   0  368.06   32.20
  -6   7   0  388.36   26.90
   7  -7   0  286.57   23.70
   7  -7   0  294.77   21.70
   7  -7   0  236.58   19.50
  -7  -7   0  249.78   22.10
   7  -7   0  277.27   16.30
   7  -7   0  220.68   22.50
  -7  -7   0  284.27   20.80
  -7  -7   0  312.77   20.90
   7  -7   0  310.97   33.30
  -7   7   0  310.77   22.50
   7   7   0  257.67   22.30
   7   7   0  256.57   20.80
  -7   7   0  314.37   21.20
  -7   7   0  263.87   21.10
   7   7   0  288.57   21.70
  -7   7   0  272.87   23.30
   7   7   0  283.77   20.40
  -7   7   0  261.57   19.80
   8  -7   0   -2.20    4.70
  -8  -7   0    2.70    5.10
  -8  -7   0    7.10    6.00
   8  -7   0    2.80    5.00
  -8  -7   0    4.30    5.90
  -8   7   0   -3.00    3.80
  -8   7   0    9.50    9.80
   8   7   0    0.70    4.80
  -8   7   0   -1.50    4.50
   8   7   0    5.30    6.70
   8   7   0   18.10    7.50
  -9  -7   0   19.00    8.80
  -9  -7   0   38.20   13.40
   9  -7   0   23.40    9.60
  -9   7   0   21.30    8.30
   9   7   0   11.60    6.70
   9   7   0   18.30    9.20
 -10  -7   0   49.40   12.00
 -10  -7   0   24.90    8.80
 -10  -7   0   25.60   10.80
  10  -7   0   31.80   10.70
 -10   7   0   43.80   11.50
 -10   7   0   54.49   11.90
  10   7   0   54.29   13.80
  11  -7   0   -4.10    9.60
 -11  -7   0    0.00    6.20
 -11  -7   0   10.50    8.50
  11   7   0    0.30    9.20
 -11   7   0    0.50    6.60
   0  -8   0   54.39    9.00
   0  -8   0   61.59   11.10
   0  -8   0   61.79   10.20
   0  -8   0   55.49    9.10
   0  -8   0   50.29    6.50
   0  -8   0   62.89    7.60
   0  -8   0   43.20    9.90
   0  -8   0   65.59    9.10
   0   8   0   45.60    7.40
   0   8   0   50.79    6.10
   0   8   0   32.10    8.90
   0   8   0   52.29    7.40
   0   8   0   40.70    8.90
   0   8   0   50.29    8.50
   0   8   0   53.49    9.40
   0   8   0   48.00    7.00
   0   8   0   70.39    9.80
   0   8   0   49.30    9.20
   1  -8   0  134.49   14.20
   1  -8   0  152.68   13.40
  -1  -8   0  126.99   13.60
   1  -8   0  114.89   12.50
   1  -8   0  120.69   12.40
  -1  -8   0  134.39   14.10
  -1  -8   0  117.59   12.40
   1  -8   0  124.99   13.90
   1  -8   0  131.29    9.00
  -1  -8   0  140.29   10.00
  -1  -8   0  138.99   13.60
   1  -8   0  118.69   12.20
  -1  -8   0  115.59   11.90
  -1  -8   0  122.19   12.10
   1  -8   0  138.89   11.40
  -1   8   0  135.49   13.90
  -1   8   0  139.89   14.10
  -1   8   0  118.39   10.70
  -1   8   0  119.09   13.70
   1   8   0  126.69   10.90
   1   8   0  121.69   13.50
   1   8   0  127.39   12.80
   1   8   0  132.39    9.90
   1   8   0  128.69   13.50
   1   8   0  113.29   12.90
  -1   8   0  128.49   12.40
   1   8   0  132.99   12.90
  -1   8   0  122.99   10.90
  -1   8   0  122.59   12.70
  -1   8   0  120.29   10.70
  -1   8   0  124.99   12.60
   1   8   0  129.39    9.90
   1   8   0  130.59   12.80
  -1   8   0  137.99    8.90
  -2  -8   0  351.96   16.20
  -2  -8   0  362.46   18.40
  -2  -8   0  446.26   28.40
   2  -8   0  289.87   22.00
   2  -8   0  358.36   20.10
  -2  -8   0  361.76   21.50
   2  -8   0  348.17   21.10
  -2  -8   0  386.96   24.00
   2  -8   0  359.76   23.40
  -2  -8   0  363.86   21.40
  -2  -8   0  397.56   23.10
   2  -8   0  350.26   20.80
   2  -8   0  363.56   15.40
   2  -8   0  380.56   22.00
   2   8   0  339.47   23.00
  -2   8   0  357.96   19.10
   2   8   0  334.77   22.50
  -2   8   0  355.96   19.50
   2   8   0  345.67   19.20
   2   8   0  344.77   24.80
  -2   8   0  342.57   22.10
  -2   8   0  331.47   23.00
   2   8   0  371.86   19.90
   2   8   0  343.77   21.40
  -2   8   0  387.06   22.70
  -2   8   0  351.46   23.70
   2   8   0  348.97   21.80
   2   8   0  348.97   22.30
  -2   8   0  337.97   20.30
  -2   8   0  355.66   20.00
   2   8   0  338.37   16.10
   3  -8   0 1372.36   50.59
   3  -8   0 1332.07   51.49
  -3  -8   0 1218.48   52.89
   3  -8   0 1290.97   50.89
   3  -8   0 1328.47   42.20
  -3  -8   0 1317.57   50.69
   3  -8   0 1365.16   50.19
   3  -8   0 1337.67   54.49
   3  -8   0 1333.87   51.49
  -3  -8   0 1255.87   50.39
   3  -8   0 1309.67   41.90
  -3  -8   0 1267.87   50.79
  -3  -8   0 1276.87   53.89
  -3  -8   0 1253.27   47.10
  -3  -8   0 1282.27   41.70
   3  -8   0 1315.07   54.39
  -3  -8   0 1331.57   51.89
   3   8   0 1323.47   48.00
   3   8   0 1286.17   48.00
   3   8   0 1359.56   52.19
  -3   8   0 1314.77   49.80
  -3   8   0 1249.68   53.69
   3   8   0 1263.17   53.39
  -3   8   0 1312.97   49.20
   3   8   0 1323.47   51.69
   3   8   0 1309.07   51.69
  -3   8   0 1348.27   52.19
  -3   8   0 1348.47   53.09
  -3   8   0 1358.36   52.19
  -3   8   0 1250.37   53.19
  -3   8   0 1270.17   51.49
   3   8   0 1246.18   50.69
  -4  -8   0   20.10    6.90
   4  -8   0   15.20    6.00
  -4  -8   0   16.20    6.00
   4  -8   0   11.80    3.60
   4  -8   0   16.50    6.70
  -4  -8   0   16.70    6.70
  -4  -8   0    9.00    5.60
   4  -8   0   13.90    5.60
   4  -8   0   12.90    6.80
   4  -8   0   12.20    6.00
  -4  -8   0   10.60    2.40
   4  -8   0    4.40    7.00
  -4  -8   0   14.80    6.20
   4  -8   0    6.50    5.40
  -4  -8   0   12.90    5.70
  -4  -8   0    1.40    4.10
   4   8   0   11.00    6.50
   4   8   0   15.60    6.10
   4   8   0   17.40    6.50
   4   8   0   12.90    5.90
   4   8   0   12.10    6.30
  -4   8   0    8.90    5.30
  -4   8   0    8.50    6.20
  -4   8   0   14.70    6.80
   4   8   0   18.00    7.10
   4   8   0   16.40    7.00
  -4   8   0   20.20    7.10
  -4   8   0   11.20    5.50
  -4   8   0    8.10    6.00
   4   8   0   12.20    6.50
  -4   8   0   17.30    7.20
  -4   8   0   11.20    5.10
  -5  -8   0   59.59   10.80
   5  -8   0   63.39   12.00
  -5  -8   0   24.40    7.50
   5  -8   0   34.30    9.00
  -5  -8   0   47.40   11.30
   5  -8   0   62.19   11.80
   5  -8   0   48.90    6.10
   5  -8   0   29.60    7.50
  -5  -8   0   48.00   10.00
   5  -8   0   32.60    9.70
  -5  -8   0   60.89   10.10
  -5  -8   0   29.40    8.50
   5  -8   0   34.80    8.10
   5   8   0   28.90    7.70
  -5   8   0   47.50   11.20
  -5   8   0   42.80    8.50
  -5   8   0   41.30   10.80
   5   8   0   45.40    9.30
   5   8   0   38.90    9.20
   5   8   0   45.20   12.80
  -5   8   0   63.09   16.40
   5   8   0   43.10   10.80
  -5   8   0   49.80    9.90
  -5   8   0   54.09   10.60
  -5   8   0   66.29   13.70
   6  -8   0  195.78   17.60
   6  -8   0  177.18   19.20
   6  -8   0  191.68   15.00
  -6  -8   0  180.68   18.90
  -6  -8   0  170.98   20.80
  -6  -8   0  171.28   16.70
  -6  -8   0  161.28   15.50
   6  -8   0  198.68   18.00
   6   8   0  204.98   18.30
  -6   8   0  220.88   18.00
  -6   8   0  266.47   26.60
  -6   8   0  203.08   18.20
   6   8   0  175.98   16.80
   6   8   0  164.38   16.60
   6   8   0  143.79   17.30
  -6   8   0  188.68   16.30
   7  -8   0  277.27   22.20
  -7  -8   0  264.77   23.90
   7  -8   0  293.57   25.00
  -7  -8   0  289.37   21.40
  -7  -8   0  347.97   23.70
   7  -8   0  266.17   18.00
  -7   8   0  307.47   22.10
  -7   8   0  289.47   21.10
   7   8   0  270.37   22.40
   7   8   0  275.07   21.90
  -7   8   0  291.27   25.20
   7   8   0  271.27   21.20
   8  -8   0   -7.80    3.80
  -8  -8   0   -3.70    4.60
  -8  -8   0    3.80    6.00
  -8  -8   0    8.00    6.30
   8   8   0   -1.40    5.40
  -8   8   0   -0.70    4.20
  -8   8   0    4.40    5.90
   8   8   0    0.60    5.80
   8   8   0   -3.20    3.90
  -9  -8   0   93.49   22.60
   9  -8   0   92.79   15.60
  -9  -8   0   47.20   11.00
  -9  -8   0   45.10   12.40
  -9   8   0   89.49   23.00
   9   8   0   68.59   13.70
  -9   8   0   70.79   13.30
   9   8   0   72.29   14.40
   9   8   0   48.00   12.70
 -10  -8   0   28.60   14.00
 -10  -8   0   31.10   10.90
  10  -8   0   21.50   10.20
 -10  -8   0   15.60    7.30
 -10   8   0   28.50   10.00
 -10   8   0   21.60    9.80
  10   8   0    7.00    8.00
   0  -9   0    2.90    4.60
   0  -9   0   10.20    5.60
   0  -9   0    5.20    5.00
   0  -9   0    3.10    4.80
   0  -9   0    2.80    5.10
   0  -9   0    5.60    4.00
   0  -9   0    3.90    3.90
   0   9   0    2.80    4.90
   0   9   0    3.60    4.10
   0   9   0   -3.00    3.10
   0   9   0    3.10    3.00
   0   9   0   -7.30    7.00
   0   9   0   -0.20    3.20
   0   9   0   -2.20    4.90
   0   9   0   -0.60    3.30
  -1  -9   0  125.19   13.20
  -1  -9   0  121.89   13.50
   1  -9   0  143.79   14.60
  -1  -9   0  142.69   15.70
   1  -9   0  139.69   15.70
   1  -9   0  122.69   13.30
  -1  -9   0  133.49   14.00
   1  -9   0  130.09   13.70
  -1  -9   0   98.39   21.40
  -1  -9   0  118.29   10.20
   1  -9   0  121.99   13.40
   1  -9   0  139.69   12.10
  -1  -9   0  128.29   10.40
   1   9   0  126.69   13.20
   1   9   0  111.59   13.10
  -1   9   0  122.59   13.60
   1   9   0  118.79   14.60
  -1   9   0  134.39   14.70
  -1   9   0  132.49   13.40
  -1   9   0  102.49   14.10
  -1   9   0  134.39   15.50
   1   9   0  143.69   12.40
  -1   9   0  152.18   16.00
  -1   9   0  115.79   11.40
   1   9   0  108.59   14.10
  -1   9   0  128.29    9.10
   1   9   0  117.99   10.40
   1   9   0  153.58   11.20
   1   9   0  122.39   13.40
  -1   9   0  131.39   11.90
   1   9   0  137.89   15.30
  -1   9   0  137.79   14.20
   1   9   0  122.49   14.30
  -2  -9   0    8.10    3.80
   2  -9   0    6.60    5.70
  -2  -9   0   17.00    5.50
   2  -9   0    9.90    6.80
   2  -9   0   19.30    6.60
  -2  -9   0   24.00    7.90
  -2  -9   0    3.90    5.00
   2  -9   0    1.30    4.40
  -2  -9   0   11.80    6.40
  -2  -9   0   24.30    8.20
   2  -9   0   13.90    6.00
  -2  -9   0   12.50    6.30
   2  -9   0    9.70    5.00
  -2   9   0   11.50    5.70
   2   9   0   12.60    6.60
  -2   9   0   15.00    6.10
   2   9   0    9.10    3.80
   2   9   0   14.00    6.00
   2   9   0    1.10    7.30
  -2   9   0    6.90    4.70
   2   9   0    3.30    4.90
  -2   9   0   17.30    7.50
  -2   9   0   20.70    6.60
  -2   9   0   16.40    7.20
   2   9   0    9.80    4.80
  -2   9   0    4.80    4.40
   2   9   0    5.40    5.50
   2   9   0    5.70    6.50
  -2   9   0   16.30    6.90
  -2   9   0    7.60    6.00
  -3  -9   0  205.28   11.40
   3  -9   0  223.58   17.20
   3  -9   0  215.98   26.60
  -3  -9   0  212.08   15.10
  -3  -9   0  209.78   17.40
   3  -9   0  221.98   17.20
   3  -9   0  325.47   28.90
  -3  -9   0  228.88   20.10
   3  -9   0  248.18   18.70
  -3  -9   0  212.38   18.30
  -3   9   0  213.58   18.20
  -3   9   0  224.48   18.60
  -3   9   0  203.08   19.30
  -3   9   0  219.38   16.10
   3   9   0  197.98   27.10
   3   9   0  237.58   19.50
   3   9   0  205.68   17.80
  -3   9   0  202.28   16.50
  -3   9   0  199.78   16.50
   3   9   0  188.58   15.30
  -3   9   0  193.28   17.30
   3   9   0  211.88   19.30
  -3   9   0  196.28   17.30
   3   9   0  219.48   15.60
  -3   9   0  257.87   24.10
   4  -9   0  117.59   12.90
   4  -9   0  162.58   15.40
   4  -9   0  114.79   15.40
  -4  -9   0  132.79   16.70
  -4  -9   0  114.09   12.30
  -4  -9   0  106.69   11.90
   4  -9   0  122.29   14.40
  -4  -9   0  130.49   14.80
  -4   9   0  139.39   15.10
  -4   9   0  104.59   16.10
  -4   9   0  102.39   12.20
  -4   9   0  138.39   13.20
  -4   9   0  127.49   16.10
   4   9   0  123.29   14.30
  -4   9   0  116.19   14.30
   4   9   0  128.99   12.80
   4   9   0  133.19   15.90
  -4   9   0  126.49   17.50
   4   9   0  115.19   15.20
   4   9   0  126.49   14.90
  -5  -9   0   -0.80    3.80
  -5  -9   0   -0.80    3.80
  -5  -9   0    2.50    4.40
   5  -9   0   -0.50    5.00
   5  -9   0    5.80    4.60
   5  -9   0    2.00    5.40
  -5  -9   0    3.00    4.90
  -5   9   0    1.00    4.90
   5   9   0    2.70    5.80
   5   9   0    1.80    4.60
   5   9   0    9.50    6.00
  -5   9   0    1.40    4.90
  -5   9   0    2.90    5.40
   5   9   0   -0.70    4.20
   6  -9   0 1032.50   43.30
   6  -9   0 1026.50   47.40
  -6  -9   0 1052.89   45.90
  -6  -9   0  979.90   46.40
   6  -9   0  962.10   50.09
   6   9   0 1008.30   48.10
   6   9   0 1028.80   45.70
  -6   9   0 1112.89   45.70
  -7  -9   0  257.97   21.50
  -7  -9   0  255.37   24.30
   7  -9   0  227.88   23.30
  -7  -9   0  231.18   20.20
   7  -9   0  265.77   22.70
   7  -9   0  200.48   16.80
   7   9   0  257.27   21.40
  -7   9   0  252.37   20.40
  -7   9   0  259.37   21.40
   7   9   0  278.97   22.40
   7   9   0  231.68   21.60
   8  -9   0   28.00   10.00
  -8  -9   0   20.70    9.90
  -8  -9   0   11.20    7.20
  -8  -9   0   16.50    8.10
  -8   9   0   18.60    8.90
  -8   9   0   18.10    7.90
   8   9   0    4.40    5.80
   8   9   0   24.90    9.20
   8   9   0    6.70    7.50
   9  -9   0   71.39   15.00
  -9  -9   0   69.69   17.60
  -9  -9   0   56.19   12.30
  -9  -9   0   57.49   12.70
   9   9   0   75.49   14.60
  -9   9   0   84.39   14.10
   9   9   0   68.69   14.90
  -9   9   0   69.59   14.40
 -10  -9   0   10.30    8.00
  10  -9   0    3.60    8.40
 -10   9   0   15.70   13.80
 -10   9   0    5.70    6.90
  10   9   0   31.10   11.40
   0 -10   0  581.84   31.30
   0 -10   0  615.04   27.70
   0 -10   0  538.05   33.10
   0 -10   0  658.43   33.40
   0  10   0  636.64   29.00
   0  10   0  580.64   34.10
   0  10   0  562.14   27.00
   0  10   0  545.65   24.00
   0  10   0  590.74   32.20
   0  10   0  579.34   32.80
   0  10   0  530.45   32.90
   1 -10   0  268.57   22.20
   1 -10   0  250.07   19.70
  -1 -10   0  266.67   22.50
  -1 -10   0  242.98   22.00
   1 -10   0  280.37   20.90
  -1 -10   0  261.37   20.60
   1 -10   0  264.77   17.80
  -1 -10   0  265.07   16.00
   1  10   0  264.87   17.90
  -1  10   0  246.98   13.60
   1  10   0  260.67   21.30
  -1  10   0  236.18   22.70
  -1  10   0  246.78   17.30
   1  10   0  246.68   15.10
   1  10   0  274.07   21.20
   1  10   0  219.58   20.90
  -1  10   0  213.98   20.60
  -1  10   0  256.37   20.50
  -1  10   0  263.27   21.50
   1  10   0  251.17   21.50
  -2 -10   0  140.39   15.50
   2 -10   0  153.78   15.40
  -2 -10   0  134.89   16.50
   2 -10   0  148.09   14.20
   2 -10   0  143.29   16.90
   2 -10   0  132.59   15.20
  -2  10   0  157.18   14.00
   2  10   0  123.19   16.10
  -2  10   0  122.19   15.20
  -2  10   0  123.49   16.60
  -2  10   0  141.99   14.10
   2  10   0  164.98   12.80
  -2  10   0  133.89   15.90
   2  10   0  140.39   16.50
  -2  10   0  104.89   16.10
   2  10   0  115.99   14.50
  -3 -10   0    1.50    4.80
   3 -10   0   -1.50    4.40
   3 -10   0    0.20    4.50
  -3 -10   0   -8.20    3.10
   3 -10   0   -3.00    3.60
  -3  10   0   14.50   10.80
  -3  10   0    0.50    5.40
  -3  10   0    4.30    6.40
   3  10   0    0.40    9.80
  -3  10   0    2.90    5.00
   3  10   0    1.40    4.60
   3  10   0    3.00    3.90
   4 -10   0   22.00    9.50
   4 -10   0   26.30    8.20
   4 -10   0   25.20    8.10
  -4 -10   0   17.50    7.50
  -4 -10   0   17.10    7.30
  -4  10   0   37.80    9.90
   4  10   0   30.30    8.30
  -4  10   0   31.10   10.60
  -4  10   0   23.70    8.10
   4  10   0   16.50    9.00
   4  10   0   14.40    8.10
   5 -10   0  326.97   27.30
   5 -10   0  347.97   23.10
  -5 -10   0  341.27   25.60
   5 -10   0  370.36   25.50
  -5 -10   0  324.17   22.50
   5  10   0  335.47   22.60
   5  10   0  357.46   25.80
   5  10   0  328.07   25.20
  -5  10   0  372.76   23.90
  -5  10   0  357.56   25.30
   6 -10   0   36.70   11.00
  -6 -10   0   10.30    6.60
   6 -10   0   21.20    7.30
  -6 -10   0   10.60    7.10
   6 -10   0   30.70   10.70
  -6  10   0   26.40    9.50
   6  10   0   32.80   11.20
   6  10   0   16.90    8.30
   6  10   0   11.80    7.90
  -6  10   0   12.90    7.40
  -7 -10   0  121.29   18.20
  -7 -10   0  116.09   15.10
   7 -10   0  132.89   17.10
  -7 -10   0  132.99   16.90
   7  10   0  104.89   15.00
   7  10   0  140.09   17.70
   7  10   0  147.99   18.30
  -7  10   0  116.59   15.30
  -7  10   0  121.29   16.20
  -8 -10   0  198.18   21.00
  -8 -10   0  178.88   20.00
  -8 -10   0  166.88   21.90
   8 -10   0  207.08   21.70
   8  10   0  221.38   21.30
  -8  10   0  206.78   21.10
  -8  10   0  222.48   20.70
   8  10   0  199.18   21.40
  -9 -10   0   21.20   10.10
  -9 -10   0   -2.60    6.50
  -9 -10   0    4.40    6.80
   9 -10   0   -0.90    6.40
  -9  10   0   11.00    8.20
   9  10   0   12.60    8.00
   9  10   0    9.20    9.00
  -9  10   0    6.80    6.90
   0 -11   0   -0.60    4.90
   0 -11   0    3.70    4.60
   0 -11   0   -3.10    4.70
   0  11   0    0.70    4.00
   0  11   0   -9.90    4.10
   0  11   0    2.40    5.60
   1 -11   0   12.50    6.80
   1 -11   0   33.30   13.80
   1 -11   0   25.50    7.70
  -1 -11   0   31.70   10.50
  -1 -11   0   18.90    7.80
   1  11   0   10.80    6.30
  -1  11   0   18.40    6.60
   1  11   0   23.20    9.90
   1  11   0   27.50    7.40
  -1  11   0   22.50    8.70
  -1  11   0   16.00    7.10
   2 -11   0   87.19   12.30
  -2 -11   0   90.09   15.10
  -2 -11   0   94.59   14.30
   2 -11   0   73.19   15.10
   2 -11   0   80.49   12.80
  -2  11   0   86.59   14.10
  -2  11   0   87.19   13.90
   2  11   0   80.69   15.00
   2  11   0   93.99   14.00
  -2  11   0  103.59   12.40
   2  11   0   92.49   10.50
   2  11   0   97.19   11.90
  -3 -11   0    8.40    7.80
  -3 -11   0    5.50    6.10
   3 -11   0   -4.50    4.10
   3 -11   0    9.70    7.70
  -3  11   0   17.00    8.20
   3  11   0    9.60    7.30
   3  11   0   23.60    7.20
   3  11   0   17.00    8.70
  -3  11   0   16.20    7.50
  -3  11   0    8.10    6.10
   4 -11   0   -3.80    5.40
  -4 -11   0    0.30    6.90
   4 -11   0   -3.30    5.00
   4 -11   0   -1.60    4.20
  -4 -11   0    4.90    5.90
  -4  11   0   15.00    7.60
  -4  11   0    0.60    5.80
   4  11   0    9.80    9.00
   4  11   0    0.60    3.70
   4  11   0    6.00    5.00
  -5 -11   0   18.20    9.30
   5 -11   0   33.70    9.70
  -5 -11   0   29.90   10.30
   5 -11   0   32.10   12.80
   5 -11   0   28.80    9.00
   5  11   0   35.90    9.40
  -5  11   0   18.60    7.90
  -5  11   0   28.20   10.10
   5  11   0   44.40   12.60
  -6 -11   0  156.58   16.90
   6 -11   0  149.29   18.50
  -6 -11   0  176.18   19.80
   6 -11   0  157.48   16.50
  -6 -11   0  127.59   19.40
   6  11   0  161.08   19.80
  -6  11   0  174.48   19.20
  -6  11   0  175.28   17.80
   6  11   0  148.89   16.60
  -7 -11   0   -0.30    6.40
   7 -11   0   -2.90    5.30
  -7 -11   0    6.80    6.60
   7  11   0  -12.30    4.80
  -7  11   0    2.60    7.40
   7  11   0    2.80    5.40
  -7  11   0    8.50    7.70
   8 -11   0   -4.00    6.00
  -8 -11   0    4.30    6.00
  -8 -11   0    0.20    6.80
  -8  11   0    9.50    7.20
   8  11   0    6.30    6.40
   8  11   0   -5.90    7.10
   0 -12   0  194.48   19.80
   0 -12   0  170.68   20.80
   0  12   0  158.98   15.60
   0  12   0  175.48   20.50
   0  12   0  202.88   23.70
  -1 -12   0   74.29   23.50
   1 -12   0   85.39   16.20
   1 -12   0   74.99   14.30
  -1 -12   0   87.79   14.40
  -1  12   0   64.59   11.10
   1  12   0   82.49   14.10
  -1  12   0   72.09   15.00
   1  12   0   95.39   12.20
   1  12   0   54.89   13.20
  -2 -12   0    5.00    7.20
   2 -12   0    0.80    5.10
  -2 -12   0    2.70    6.60
   2 -12   0    0.50    5.30
   2 -12   0    0.30    5.20
   2  12   0   -1.30    4.40
   2  12   0    2.30    4.60
   2  12   0   -8.80    5.90
  -2  12   0    2.80    5.40
  -2  12   0    1.20    5.60
  -3 -12   0  177.88   21.40
  -3 -12   0  181.68   20.20
   3 -12   0  220.58   20.60
   3 -12   0  186.28   24.90
   3 -12   0  216.78   19.00
  -3  12   0  161.58   23.60
   3  12   0  185.18   21.30
   3  12   0  188.18   16.90
  -3  12   0  156.58   18.90
  -4 -12   0   12.90    8.00
   4 -12   0    1.20    5.30
  -4 -12   0   12.90    7.30
   4 -12   0   14.50    7.80
  -4  12   0   15.80    8.20
   4  12   0   20.10   10.50
  -5 -12   0   87.89   16.90
   5 -12   0   57.89   13.20
  -5 -12   0   64.49   15.00
   5 -12   0   80.39   13.70
  -5  12   0   57.79   13.40
   5  12   0   56.49   15.70
   6 -12   0  198.88   21.30
  -6 -12   0  153.78   21.80
  -6  12   0  211.78   22.30
   6  12   0  167.18   21.40
   0 -13   0   -1.10    5.20
   0 -13   0    8.70    8.80
   0  13   0   10.50    7.90
  -1 -13   0  424.76   31.70
  -1 -13   0  463.95   34.90
   1 -13   0  448.76   36.40
   1 -13   0  439.06   31.50
  -1  13   0  476.45   33.60
   1  13   0  499.95   34.90
  -2 -13   0   28.60   10.90
  -2 -13   0   22.30    9.80
   2 -13   0   37.40   11.10
   2  13   0   29.20   11.80
  -2  13   0   48.10   13.70
  -3 -13   0  158.58   21.90
   3 -13   0  161.88   19.40
  -3  13   0  164.88   21.30
   3  13   0  135.99   20.60
   4 -13   0  175.88   19.80
  -4 -13   0  116.19   21.70
  -4 -13   0  175.58   21.40
   4 -13   0  132.49   17.50
  -4  13   0  165.98   24.90
   4  13   0  111.39   23.90
  13   0  -1   -5.40    6.70
 -13   0   1    0.20    6.50
 -12   0   1   -2.10    4.40
  12   0  -1   -2.30    6.50
  11   0  -1   -2.50    3.60
  11   0  -1   -4.90    5.50
 -11   0   1    5.60    6.40
 -11   0   1   -2.00    4.30
 -10   0   1    1.30    4.70
 -10   0   1    2.30    5.00
  10   0  -1   -1.90    4.10
 -10   0   1   -1.90    3.10
  10   0  -1   -3.10    4.00
  10   0  -1   -5.60    4.50
  10   0  -1   -2.40    4.10
 -10   0   1   -1.00    3.90
 -10   0   1    7.50    5.30
   9   0  -1   -2.00    4.70
  -9   0   1    4.40    5.30
   9   0  -1   -2.10    4.40
  -9   0   1   -0.20    4.30
  -9   0   1    8.80    5.80
   9   0  -1   -2.00    4.70
  -9   0   1    2.50    3.50
  -9   0   1    3.60    4.40
   9   0  -1   -7.80    3.00
  -9   0   1   -0.80    4.80
   9   0  -1    5.10    4.20
  -9   0   1    6.50    5.10
  -9   0   1   10.00    5.40
   9   0  -1    3.30    5.20
   9   0  -1    2.30    4.80
  -8   0   1   -4.10    3.90
   8   0  -1   -9.90    2.90
   8   0  -1   -5.50    3.00
  -8   0   1   -5.30    2.30
   8   0  -1    5.10    5.30
  -8   0   1    1.90    4.60
   8   0  -1    3.40    4.10
  -8   0   1   -1.10    5.00
  -8   0   1   -2.60    3.70
   8   0  -1   -0.10    4.50
  -8   0   1    0.00    3.40
  -8   0   1    2.20    3.20
   8   0  -1   -0.70    3.60
   8   0  -1   -4.70    4.10
  -8   0   1   -9.60    5.10
   7   0  -1    2.50    3.40
   7   0  -1    2.50    3.90
  -7   0   1    0.60    3.20
  -7   0   1    0.60    2.60
   7   0  -1   -0.10    3.10
   7   0  -1   -3.20    2.10
   7   0  -1   -2.40    2.90
  -7   0   1    2.10    2.70
   7   0  -1   -2.70    2.40
   7   0  -1    1.20    3.40
  -7   0   1    0.10    4.40
  -7   0   1    3.50    3.40
  -7   0   1    4.80    7.30
  -7   0   1    0.50    3.00
   7   0  -1   -2.20    3.20
  -7   0   1   -3.80    3.00
   6   0  -1   -1.30    2.80
   6   0  -1    2.40    2.70
   6   0  -1   -3.40    2.10
   6   0  -1    1.90    2.70
  -6   0   1   -2.80    2.20
  -6   0   1    2.90    3.60
   6   0  -1   -0.60    2.60
  -6   0   1    1.30    2.30
   6   0  -1    1.50    2.80
   6   0  -1   -0.20    2.20
   6   0  -1   -0.80    1.60
  -6   0   1   -0.10    3.00
  -6   0   1   -0.40    2.50
  -6   0   1    3.20    2.80
   6   0  -1    2.40    2.30
  -6   0   1   -3.90    2.40
   5   0  -1   -3.90    1.70
   5   0  -1    3.60    2.70
  -5   0   1    0.70    1.60
  -5   0   1   -0.20    1.90
   5   0  -1   -0.60    1.50
  -5   0   1    1.10    2.40
   5   0  -1    0.70    1.80
  -5   0   1   -0.50    1.90
  -5   0   1   -1.10    1.90
   5   0  -1   -1.40    2.30
  -5   0   1   -2.00    1.80
  -5   0   1    1.00    2.80
  -5   0   1    0.80    1.90
   5   0  -1   -0.20    2.10
   5   0  -1   -0.20    2.10
   5   0  -1    2.70    2.50
  -5   0   1   -3.00    1.80
   5   0  -1    4.20    3.20
   4   0  -1   -2.30    1.80
  -4   0   1    3.80    2.60
   4   0  -1    2.90    1.90
   4   0  -1   -1.80    1.60
   4   0  -1    0.30    1.90
  -4   0   1    1.20    1.70
   4   0  -1    0.00    1.40
   4   0  -1    1.80    2.20
  -4   0   1   -0.90    1.60
   4   0  -1    3.20    3.70
  -4   0   1    1.30    2.30
  -4   0   1   -1.00    1.60
   4   0  -1   -0.50    2.00
  -4   0   1    3.00    2.20
  -4   0   1   -1.40    2.00
  -4   0   1    4.40    1.90
  -4   0   1    0.60    1.70
   4   0  -1    1.80    2.10
  -3   0   1    3.20    1.40
  -3   0   1   -0.80    2.50
  -3   0   1   -0.30    1.60
   3   0  -1    1.40    2.00
   3   0  -1    1.80    1.70
   3   0  -1    1.30    2.10
   3   0  -1    5.90    2.60
   3   0  -1    2.00    2.00
  -3   0   1    1.70    1.90
  -3   0   1    3.60    2.20
  -3   0   1    0.90    1.60
  -3   0   1    3.30    1.80
   3   0  -1    3.00    1.70
   3   0  -1    0.90    1.20
  -3   0   1    3.70    2.00
  -3   0   1    2.50    1.90
   3   0  -1    0.50    1.40
   3   0  -1    2.30    2.00
   2   0  -1    1.10    1.50
  -2   0   1    1.10    1.20
   2   0  -1    2.50    1.70
   2   0  -1    1.30    0.80
   2   0  -1    2.90    1.50
  -2   0   1    1.20    1.50
   2   0  -1   -0.50    2.60
  -2   0   1    3.60    1.50
   2   0  -1    3.70    1.90
   2   0  -1    2.70    1.60
   2   0  -1    0.20    1.10
   2   0  -1    2.20    1.50
  -2   0   1    2.20    1.70
  -2   0   1    1.10    1.40
  -2   0   1    1.90    0.80
  -2   0   1    3.60    1.80
  -2   0   1    1.90    1.60
  -2   0   1    0.50    1.40
  -1   0   1   -0.50    0.60
   1   0  -1   -0.20    0.70
   1   0  -1    0.10    0.70
  -1   0   1   -0.10    0.70
   1   0  -1    0.80    0.90
  -1   0   1   -0.90    0.50
   1   0  -1   -0.40    0.80
  -1   0   1   -0.50    0.80
   1   0  -1    0.70    0.70
   1   0  -1    2.10    0.90
  -1   0   1   -0.10    0.60
  -1   0   1    1.10    0.70
  -1   0   1    0.00    0.60
  -1   0   1    0.80    0.70
   1   0  -1    0.10    0.70
   0   0  -1    0.00    0.40
   0   0   1   -0.50    0.40
   0   0  -1    0.90    0.50
   0   0  -1    1.00    0.70
   0   0  -1    0.60    0.80
   0   0  -1    0.60    0.80
   0   0   1   -0.10    0.60
   0   0   1    0.00    0.70
   0   0   1    0.00    0.40
   0   0   1    0.50    0.70
   1   0   1    0.20    1.40
  -1   0  -1    3.70    1.50
  -1   0  -1    0.30    0.20
   1   0   1    0.40    1.00
  -1   0  -1    2.80    1.40
   1   0   1    1.60    1.50
   1   0   1    1.10    1.10
   1   0   1    2.70    1.50
  -1   0  -1    1.90    1.40
   1   0   1   -0.60    1.20
   1   0   1    0.20    1.20
  -1   0  -1    0.40    1.30
  -1   0  -1    3.00    1.30
   1   0   1    1.00    1.10
  -1   0  -1    2.50    1.50
   1   0   1   -0.30    0.50
  -1   0  -1    4.20    1.40
  -2   0  -1    4.20    2.10
  -2   0  -1    2.70    2.10
  -2   0  -1    2.10    1.80
  -2   0  -1    1.10    1.70
   2   0   1    4.90    2.30
  -2   0  -1    0.10    1.70
  -2   0  -1    6.40    2.70
   2   0   1    0.80    1.80
   2   0   1    4.60    2.20
   2   0   1    2.80    1.90
   2   0   1   -0.90    1.50
   2   0   1    3.00    2.00
   2   0   1   -0.70    1.70
   2   0   1    4.40    1.10
   2   0   1    2.90    1.80
  -2   0  -1    3.80    2.10
   3   0   1    2.90    2.10
  -3   0  -1    1.90    2.00
  -3   0  -1    0.40    1.90
  -3   0  -1   -0.90    1.80
  -3   0  -1    0.30    1.90
   3   0   1    1.00    1.90
   3   0   1    2.80    2.50
   3   0   1   -0.90    1.70
   3   0   1   -0.90    1.50
  -3   0  -1    0.00    1.80
   3   0   1    4.50    2.50
  -3   0  -1   -0.80    1.60
  -3   0  -1   -0.80    1.20
  -3   0  -1    1.10    1.60
  -3   0  -1    1.40    1.10
   3   0   1   -1.90    1.70
   3   0   1    0.80    1.10
   3   0   1    0.30    1.90
  -4   0  -1   -0.10    2.00
   4   0   1   -1.70    1.50
   4   0   1    0.60    2.30
   4   0   1    4.20    2.90
   4   0   1    2.00    1.50
  -4   0  -1    2.30    1.40
   4   0   1    1.20    1.90
  -4   0  -1    0.40    2.60
   4   0   1   -2.70    1.80
  -4   0  -1    2.50    2.40
  -4   0  -1    0.70    2.30
  -4   0  -1    0.40    2.70
   4   0   1    1.70    2.50
   4   0   1   -1.60    1.60
  -4   0  -1   -1.50    2.10
  -4   0  -1    2.60    2.10
  -4   0  -1    2.00    2.30
   4   0   1   -0.60    2.40
  -5   0  -1   -0.90    2.30
   5   0   1   -0.30    2.80
  -5   0  -1   -2.90    1.80
  -5   0  -1   -0.80    2.80
   5   0   1   -3.90    1.80
   5   0   1   -5.00    1.70
  -5   0  -1   -1.50    1.90
   5   0   1   -1.70    1.30
  -5   0  -1    1.30    2.60
   5   0   1   -0.20    2.00
   5   0   1   -2.40    1.90
   5   0   1    2.50    3.50
  -5   0  -1   -1.00    2.30
  -5   0  -1   -1.60    1.80
  -5   0  -1   -0.20    2.80
  -5   0  -1    0.70    1.60
   5   0   1    0.80    2.40
   6   0   1   -0.60    3.10
   6   0   1   -2.60    2.10
   6   0   1    0.60    2.70
  -6   0  -1    4.20    3.50
   6   0   1   -2.50    2.60
  -6   0  -1    1.20    3.80
  -6   0  -1   -2.00    2.10
  -6   0  -1    2.90    1.90
  -6   0  -1   -1.80    2.20
  -6   0  -1   -1.30    2.90
   6   0   1    1.20    3.10
  -6   0  -1    1.00    3.30
   6   0   1    0.50    2.40
   6   0   1   -2.90    2.00
  -6   0  -1   -1.90    2.60
   7   0   1   -4.20    2.60
  -7   0  -1   -1.30    2.30
   7   0   1   -0.80    3.60
  -7   0  -1   -1.00    3.70
  -7   0  -1    0.00    1.90
  -7   0  -1   -1.40    3.20
   7   0   1    2.00    3.60
  -7   0  -1    3.10    3.50
   7   0   1    1.00    3.90
  -7   0  -1   -3.50    2.90
   7   0   1   -0.70    2.50
  -7   0  -1    1.20    4.60
   7   0   1   -2.10    2.90
  -7   0  -1    1.50    3.70
   7   0   1   -3.00    3.10
   8   0   1    2.70    4.70
   8   0   1    2.60    4.60
  -8   0  -1    0.40    6.30
  -8   0  -1    0.30    3.80
  -8   0  -1    1.50    4.20
   8   0   1    1.10    3.30
   8   0   1   -3.70    4.00
  -8   0  -1    2.00    4.40
   8   0   1   -3.90    3.00
  -8   0  -1   -1.20    2.20
   8   0   1   -3.80    2.80
   8   0   1   -0.40    3.30
  -8   0  -1    3.30    9.10
  -8   0  -1    2.30    4.30
  -9   0  -1   -0.10    6.00
   9   0   1    1.40    5.30
  -9   0  -1   -1.30    4.50
   9   0   1   -2.80    3.70
  -9   0  -1   -2.00    6.00
   9   0   1   -2.50    5.60
   9   0   1    1.50    6.30
   9   0   1    3.60    6.40
   9   0   1    4.00    6.30
  10   0   1   -3.40    3.70
  10   0   1   -7.30    4.80
 -10   0  -1    0.90    6.20
 -10   0  -1   -4.60    5.00
  10   0   1   -6.90    3.30
  11   0   1   -2.20    6.90
 -11   0  -1    3.90   10.80
  11   0   1   -4.90    4.40
 -11   0  -1   -0.40    5.10
  11   0   1    0.10    6.20
 -12   0  -1    4.70    7.40
  12   0   1   -5.50    6.70
 -12   0  -1    1.00    6.40
 -13  -1   1   18.10    9.50
  13  -1  -1   24.80    9.10
  13  -1  -1    8.20    9.70
 -13   1   1    6.50    7.60
  13   1  -1   17.60   10.80
 -12  -1   1   77.49   15.30
  12  -1  -1   77.09   15.10
  12  -1  -1   68.29   12.90
 -12   1   1   60.79   13.20
  12   1  -1   67.69   14.80
 -11  -1   1   38.20   10.80
 -11  -1   1   47.40   11.50
  11  -1  -1   31.60   10.30
  11  -1  -1   66.19   11.00
  11   1  -1   32.20   10.50
 -11   1   1   47.40   12.40
 -11   1   1   55.39   11.40
  11   1  -1   47.00    9.60
 -10  -1   1   35.00   10.90
  10  -1  -1   31.70    9.20
  10  -1  -1   28.50    9.30
 -10  -1   1   27.60    8.70
  10  -1  -1   27.60   12.20
 -10  -1   1   31.90    7.20
  10  -1  -1   19.10    7.20
  10  -1  -1   17.90    7.50
 -10  -1   1   26.50    8.10
  10   1  -1   32.00    9.70
  10   1  -1   40.30    7.90
 -10   1   1   35.20    8.80
  10   1  -1   30.20   13.20
 -10   1   1   16.70    9.10
 -10   1   1   28.70    9.00
  10   1  -1   39.70    9.70
  10   1  -1   23.10    6.80
 -10   1   1   20.50    5.30
 -10   1   1   34.60    8.50
  -9  -1   1  730.93   34.80
  -9  -1   1  709.03   34.70
  -9  -1   1  795.92   56.49
   9  -1  -1  756.32   30.60
   9  -1  -1  790.52   33.90
  -9  -1   1  757.62   38.50
  -9  -1   1  749.23   35.60
  -9  -1   1  763.92   30.70
   9  -1  -1  671.23   34.90
  -9  -1   1  715.33   35.20
   9  -1  -1  790.42   35.40
  -9  -1   1  684.33   30.80
   9  -1  -1  814.32   37.00
  -9   1   1  706.23   33.70
   9   1  -1  678.73   37.10
   9   1  -1  721.43   37.70
  -9   1   1  668.33   34.20
   9   1  -1  692.03   29.90
   9   1  -1  741.03   30.50
  -9   1   1  721.63   35.50
  -9   1   1  695.53   37.40
   9   1  -1  757.32   36.40
  -9   1   1  713.93   32.60
   9   1  -1  771.12   36.40
  -9   1   1  744.83   32.50
  -9   1   1  740.73   32.40
  -9   1   1  761.02   38.70
   9   1  -1  693.53   31.20
  -9   1   1  750.52   36.10
   9   1  -1  725.83   35.70
  -8  -1   1 3697.23  120.49
   8  -1  -1 3835.82  115.29
  -8  -1   1 3734.23  116.29
   8  -1  -1 3868.01  121.99
  -8  -1   1 3741.83  120.89
  -8  -1   1 3702.93  123.89
  -8  -1   1 3797.92  121.69
  -8  -1   1 3875.41  121.19
   8  -1  -1 3958.50  120.49
   8  -1  -1 4007.00  119.69
   8  -1  -1 3910.91  125.39
  -8  -1   1 3760.22  125.49
   8  -1  -1 3759.92  121.59
   8   1  -1 3779.12  115.29
   8   1  -1 3914.61  122.29
   8   1  -1 3854.91  116.89
  -8   1   1 3939.91  125.29
  -8   1   1 4001.30  114.99
  -8   1   1 3724.33  120.89
   8   1  -1 3675.63  120.79
   8   1  -1 3804.12  124.19
  -8   1   1 3784.72  119.29
   8   1  -1 3906.01  115.79
  -8   1   1 3891.71  115.99
  -8   1   1 3947.30  121.79
   8   1  -1 3782.62  124.59
   8   1  -1 3726.23  115.69
  -8   1   1 3816.92  118.69
  -8   1   1 3935.41  122.39
  -7  -1   1  391.06   17.90
  -7  -1   1  357.06   17.50
   7  -1  -1  328.07   16.50
  -7  -1   1  393.36   21.10
  -7  -1   1  352.06   21.80
  -7  -1   1  370.76   27.50
   7  -1  -1  365.06   19.20
  -7  -1   1  346.27   19.70
   7  -1  -1  312.97   18.60
  -7  -1   1  360.56   22.90
   7  -1  -1  388.96   21.00
   7  -1  -1  369.96   22.10
   7  -1  -1  342.57   21.60
  -7  -1   1  354.96   19.70
   7  -1  -1  371.06   20.40
   7  -1  -1  342.37   28.30
   7   1  -1  343.87   20.10
  -7   1   1  365.46   22.10
  -7   1   1  377.26   19.20
  -7   1   1  360.66   19.20
  -7   1   1  347.87   21.40
  -7   1   1  343.87   19.90
  -7   1   1  348.77   16.90
   7   1  -1  362.46   18.00
  -7   1   1  359.86   16.80
   7   1  -1  357.66   17.70
   7   1  -1  354.06   19.60
   7   1  -1  365.96   20.50
   7   1  -1  375.26   20.70
   7   1  -1  385.26   25.80
   7   1  -1  350.16   16.90
   7   1  -1  363.66   21.80
  -7   1   1  373.56   20.80
   6  -1  -1  839.12   32.90
   6  -1  -1  840.42   34.10
  -6  -1   1  863.81   31.50
   6  -1  -1  894.31   33.30
  -6  -1   1  845.92   37.50
   6  -1  -1  903.31   37.00
  -6  -1   1  860.41   31.30
  -6  -1   1  882.81   34.00
   6  -1  -1  871.91   30.50
  -6  -1   1  885.61   34.70
  -6  -1   1  896.21   36.60
  -6  -1   1  905.11   34.40
   6  -1  -1  834.12   33.60
  -6  -1   1  887.31   34.20
   6   1  -1  900.01   34.00
  -6   1   1  869.91   34.60
   6   1  -1  859.11   36.10
   6   1  -1  861.51   30.60
  -6   1   1  891.41   30.80
  -6   1   1  847.32   32.80
   6   1  -1  871.71   34.40
   6   1  -1  812.72   33.80
  -6   1   1  799.62   33.60
  -6   1   1  851.11   35.80
   6   1  -1  912.61   35.00
   6   1  -1  845.62   31.40
  -6   1   1  864.51   32.70
  -6   1   1  915.31   31.10
  -6   1   1  865.51   36.20
  -6   1   1  866.11   34.20
   6   1  -1  890.41   31.70
   5  -1  -1  713.03   28.10
  -5  -1   1  699.83   29.50
  -5  -1   1  706.03   25.60
   5  -1  -1  720.43   29.90
   5  -1  -1  682.83   27.50
   5  -1  -1  697.73   27.10
   5  -1  -1  720.03   27.00
   5  -1  -1  721.33   24.90
   5  -1  -1  697.23   27.90
  -5  -1   1  725.83   28.10
   5  -1  -1  687.53   29.30
  -5  -1   1  755.42   26.40
  -5  -1   1  743.13   28.00
  -5  -1   1  709.13   28.30
   5   1  -1  670.83   27.60
   5   1  -1  730.13   29.80
   5   1  -1  724.73   26.10
  -5   1   1  728.63   28.20
  -5   1   1  708.23   25.00
  -5   1   1  712.43   29.50
  -5   1   1  676.93   26.40
  -5   1   1  694.83   26.90
  -5   1   1  730.33   25.50
   5   1  -1  707.83   24.90
  -5   1   1  666.73   27.50
   5   1  -1  737.53   28.40
   5   1  -1  685.83   27.20
   5   1  -1  678.83   25.50
  -5   1   1  766.62   28.90
   5   1  -1  721.33   29.60
  -5   1   1  730.33   29.90
   5   1  -1  614.74   27.20
  -4  -1   1 1085.69   37.60
  -4  -1   1 1066.09   34.50
  -4  -1   1 1070.49   35.50
   4  -1  -1 1080.59   36.00
  -4  -1   1 1048.20   36.10
   4  -1  -1 1077.19   35.80
   4  -1  -1 1031.70   32.90
  -4  -1   1  990.00   35.40
   4  -1  -1 1089.99   34.80
   4  -1  -1 1034.80   35.80
  -4  -1   1 1002.60   33.50
   4  -1  -1 1041.00   35.20
  -4  -1   1 1014.10   37.00
   4   1  -1 1030.00   34.30
   4   1  -1 1049.49   35.90
  -4   1   1 1010.40   35.50
  -4   1   1 1053.39   33.00
  -4   1   1 1089.49   36.00
  -4   1   1 1066.29   36.20
   4   1  -1  992.00   35.70
   4   1  -1 1028.60   32.90
  -4   1   1 1034.60   37.00
  -4   1   1 1030.60   35.10
   4   1  -1 1011.40   35.80
   4   1  -1 1016.60   35.10
   4   1  -1 1052.59   33.00
  -4   1   1  971.40   33.90
  -4   1   1 1082.79   34.00
   4   1  -1 1025.50   37.10
   2  -1  -1  452.15   15.80
   2  -1  -1  446.16   14.30
  -2  -1   1  444.86   15.90
  -2  -1   1  425.56   15.90
   2  -1  -1  431.06   16.10
  -2  -1   1  431.56   14.70
   2  -1  -1  448.56   16.40
  -2  -1   1  425.46   14.10
  -2  -1   1  420.66   15.50
   2  -1  -1  449.76   15.80
  -2  -1   1  461.05   15.20
   2  -1  -1  449.36   15.60
   2  -1  -1  459.55   14.40
  -2  -1   1  418.96   15.70
  -2  -1   1  448.66   16.50
   2   1  -1  417.36   14.70
  -2   1   1  451.95   16.40
  -2   1   1  425.36   16.10
   2   1  -1  449.26   15.10
   2   1  -1  439.96   15.70
   2   1  -1  441.36   15.80
  -2   1   1  404.46   14.10
   2   1  -1  461.95   16.20
   2   1  -1  375.06   16.00
  -2   1   1  464.65   14.50
   2   1  -1  458.95   16.00
  -2   1   1  430.76   15.60
  -2   1   1  454.25   15.90
  -2   1   1  416.76   15.20
  -2   1   1  404.46   15.50
  -2   1   1  450.25   15.70
   2   1  -1  418.36   14.10
   1  -1  -1  525.05   15.90
  -1  -1   1  512.75   16.00
  -1  -1   1  488.65   14.50
   1  -1  -1  502.55   15.30
  -1  -1   1  473.85   15.80
  -1  -1   1  471.35   16.20
   1  -1  -1  420.56   15.40
  -1  -1   1  477.65   16.00
   1  -1  -1  490.55   15.30
   1  -1  -1  495.35   15.30
  -1  -1   1  463.95   15.10
   1  -1  -1  478.85   15.90
   1   1  -1  493.75   16.40
  -1   1   1  441.86   15.80
   1   1  -1  479.35   15.20
  -1   1   1  484.75   14.00
   1   1  -1  492.45   16.00
   1   1  -1  421.46   16.00
  -1   1   1  507.25   15.80
  -1   1   1  499.45   15.40
  -1   1   1  496.85   15.30
   1   1  -1  488.95   14.50
   1   1  -1  494.95   15.90
  -1   1   1  477.05   15.70
  -1   1   1  487.95   15.70
  -1   1   1  495.75   16.10
   0  -1   1 1821.72   50.29
   0  -1  -1 1736.43   49.10
   0  -1  -1 1740.73   49.80
   0  -1   1 1754.42   49.90
   0  -1   1 1747.43   48.10
   0  -1  -1 1768.52   48.70
   0  -1   1 1751.42   49.99
   0  -1   1 1740.03   50.19
   0  -1  -1 1548.05   50.79
   0  -1   1 1726.83   49.80
   0  -1   1 1794.72   49.80
   0  -1  -1 1790.72   50.09
   0  -1  -1 1742.93   48.50
   0   1   1 1761.42   49.99
   0   1   1 1714.03   49.20
   0   1   1 1745.83   48.80
   0   1  -1 1637.24   50.09
   0   1   1 1662.83   49.00
   0   1  -1 1790.32   49.20
   0   1  -1 1775.02   49.70
   0   1  -1 1569.34   49.70
   0   1   1 1732.83   49.80
   0   1   1 1707.73   48.50
   0   1   1 1551.74   49.80
   0   1  -1 1763.12   49.99
  -1  -1  -1 1715.93   51.99
   1  -1   1 1790.02   52.79
   1  -1   1 1867.01   52.49
  -1  -1  -1 1763.02   51.19
   1  -1   1 1709.43   52.09
   1  -1   1 1577.54   51.89
  -1  -1  -1 1890.91   51.49
   1  -1   1 1714.03   52.09
  -1  -1  -1 1789.32   49.70
   1  -1   1 1850.91   49.80
  -1  -1  -1 1766.12   52.09
  -1  -1  -1 1798.42   51.29
   1  -1   1 1825.02   51.49
   1   1   1 1781.12   51.29
  -1   1  -1 1663.93   52.09
   1   1   1 1655.03   51.79
  -1   1  -1 1810.32   49.80
  -1   1  -1 1805.52   52.89
   1   1   1 1785.02   51.49
   1   1   1 1715.93   51.39
   1   1   1 1822.92   52.49
  -1   1  -1 1795.32   52.59
  -1   1  -1 1832.22   52.09
   1   1   1 1776.12   52.19
  -1   1  -1 1806.32   51.59
   1   1   1 1787.82   52.09
   1   1   1 1763.42   49.70
  -1   1  -1 1741.03   52.69
   3  -1   1  173.48   10.80
  -3  -1  -1  185.28    9.80
   3  -1   1  181.58   10.20
  -3  -1  -1  177.48    9.50
  -3  -1  -1  176.48   10.80
   3  -1   1  182.68    9.80
   3  -1   1  202.38   10.40
  -3  -1  -1  176.38   10.30
  -3  -1  -1  179.88   10.80
   3  -1   1  175.28   10.90
  -3  -1  -1  171.48    8.10
   3  -1   1  188.98   10.30
  -3  -1  -1  173.48   10.20
   3  -1   1  167.08   10.00
   3  -1   1  182.58   10.40
  -3   1  -1  174.48   10.90
   3   1   1  183.48   10.00
   3   1   1  172.48    9.90
  -3   1  -1  168.08    9.90
  -3   1  -1  176.28   10.10
  -3   1  -1  156.98   10.60
  -3   1  -1  173.98    9.90
   3   1   1  181.48    8.20
   3   1   1  173.58    8.00
   3   1   1  175.68   10.70
  -3   1  -1  170.68    6.60
   3   1   1  170.28    9.90
   3   1   1  176.08   10.10
  -3   1  -1  181.98   10.10
   3   1   1  180.88   10.70
  -3   1  -1  175.58    9.70
   3   1   1  172.58   10.50
  -3   1  -1  181.58    6.60
  -3   1  -1  180.98   10.10
  -4  -1  -1 2108.29   67.29
  -4  -1  -1 2165.68   69.89
   4  -1   1 2300.17   68.69
   4  -1   1 2132.99   68.39
   4  -1   1 2189.08   67.59
  -4  -1  -1 2259.47   68.29
  -4  -1  -1 2094.09   71.59
  -4  -1  -1 2067.79   68.19
   4  -1   1 2210.48   70.19
  -4  -1  -1 2170.98   69.79
   4  -1   1 2154.78   68.49
   4  -1   1 2200.18   67.99
   4  -1   1 2161.78   67.19
  -4  -1  -1 2224.28   64.29
  -4  -1  -1 2097.39   64.49
   4   1   1 2088.99   68.09
  -4   1  -1 2177.28   62.29
   4   1   1 2134.39   68.19
  -4   1  -1 2187.48   67.69
   4   1   1 2127.69   68.79
  -4   1  -1 2129.59   69.89
   4   1   1 2180.48   69.79
   4   1   1 2162.88   69.39
  -4   1  -1 2129.99   69.99
  -4   1  -1 2180.48   68.19
   4   1   1 2191.68   67.69
  -4   1  -1 2200.18   62.19
  -4   1  -1 2222.78   68.19
   4   1   1 2108.29   64.09
  -4   1  -1 2269.17   68.69
   4   1   1 2152.88   64.59
   4   1   1 2208.08   68.49
  -4   1  -1 2147.09   67.99
  -4   1  -1 2148.19   66.99
   5  -1   1 1611.24   57.09
  -5  -1  -1 1690.73   57.49
  -5  -1  -1 1648.14   55.39
  -5  -1  -1 1590.04   54.49
   5  -1   1 1613.94   55.29
   5  -1   1 1643.64   57.39
   5  -1   1 1595.04   54.49
  -5  -1  -1 1594.14   50.89
   5  -1   1 1657.73   53.89
  -5  -1  -1 1574.14   49.90
  -5  -1  -1 1566.74   54.89
   5  -1   1 1635.84   55.09
  -5  -1  -1 1613.34   54.29
   5  -1   1 1636.34   55.49
  -5   1  -1 1625.14   48.10
   5   1   1 1613.64   56.79
   5   1   1 1663.43   57.29
  -5   1  -1 1626.54   57.09
   5   1   1 1665.93   51.29
   5   1   1 1591.24   49.99
   5   1   1 1612.04   54.79
  -5   1  -1 1595.14   48.10
   5   1   1 1644.44   55.69
  -5   1  -1 1659.83   55.19
  -5   1  -1 1666.63   55.19
  -5   1  -1 1618.94   57.29
  -5   1  -1 1661.83   54.29
  -5   1  -1 1546.95   54.39
  -5   1  -1 1635.24   54.69
   5   1   1 1636.14   55.29
   5   1   1 1600.54   54.99
   6  -1   1   16.00    5.10
   6  -1   1   29.90    8.10
  -6  -1  -1   21.50    5.90
  -6  -1  -1   13.90    5.40
   6  -1   1   23.50    6.20
  -6  -1  -1   16.50    3.60
  -6  -1  -1   15.90    4.00
  -6  -1  -1   15.70    5.60
   6  -1   1   13.30    4.70
  -6  -1  -1   13.40    4.80
   6  -1   1   16.70    5.90
   6  -1   1   12.90    4.10
   6  -1   1   12.50    5.70
  -6  -1  -1   16.50    5.70
  -6  -1  -1    7.20    3.60
  -6   1  -1   15.40    5.00
   6   1   1   17.30    5.80
   6   1   1   11.50    3.60
  -6   1  -1   13.40    5.10
   6   1   1   26.50    9.50
  -6   1  -1   18.60    5.80
   6   1   1   11.00    3.20
  -6   1  -1   13.10    4.70
  -6   1  -1   12.40    5.30
  -6   1  -1   11.10    2.60
   6   1   1   10.00    4.90
  -6   1  -1   16.10    3.00
  -6   1  -1   16.10    5.70
   6   1   1   19.10    5.70
  -6   1  -1   10.10    4.60
   6   1   1   18.00    5.60
  -6   1  -1   24.20    5.60
   6   1   1   10.80    4.40
   6   1   1   27.50    5.90
   7  -1   1 1038.20   44.40
  -7  -1  -1 1005.60   43.70
  -7  -1  -1 1036.80   42.30
  -7  -1  -1 1011.30   41.30
  -7  -1  -1 1082.29   45.20
   7  -1   1 1055.99   42.70
  -7  -1  -1 1019.90   37.20
   7  -1   1  982.60   49.70
   7  -1   1 1058.89   40.20
  -7  -1  -1  981.40   40.40
  -7  -1  -1 1034.90   42.20
   7  -1   1 1070.99   42.80
   7  -1   1 1036.70   44.40
   7  -1   1 1095.69   42.80
   7  -1   1 1073.39   40.10
  -7  -1  -1 1010.10   35.20
  -7   1  -1 1066.19   44.80
  -7   1  -1 1028.60   41.60
   7   1   1 1021.40   43.90
  -7   1  -1 1069.09   42.50
   7   1   1 1076.89   43.10
  -7   1  -1 1058.89   41.90
  -7   1  -1 1004.70   33.20
   7   1   1  991.90   35.20
   7   1   1 1009.90   37.30
   7   1   1 1080.99   43.00
  -7   1  -1 1081.09   39.90
   7   1   1  958.60   41.40
  -7   1  -1 1030.20   40.10
  -7   1  -1  990.60   33.00
  -7   1  -1 1025.30   44.60
   7   1   1 1031.20   43.90
   7   1   1 1023.40   39.90
  -7   1  -1 1032.30   41.80
   8  -1   1  189.18   14.70
   8  -1   1  172.38   16.90
  -8  -1  -1  167.88   15.00
  -8  -1  -1  174.58   17.00
  -8  -1  -1  185.78   16.10
  -8  -1  -1  187.38   13.00
   8  -1   1  198.48   16.70
  -8  -1  -1  183.28   16.10
   8  -1   1  200.58   16.50
  -8  -1  -1  180.48   11.00
   8  -1   1  205.38   19.40
   8  -1   1  198.48   18.00
  -8  -1  -1  161.38   16.30
   8  -1   1  180.28   14.30
   8   1   1  175.58   14.30
  -8   1  -1  172.78    9.40
   8   1   1  201.68   17.10
   8   1   1  180.38   13.00
   8   1   1  179.08   15.90
  -8   1  -1  206.88   18.60
  -8   1  -1  173.08   13.80
  -8   1  -1  179.38   15.70
   8   1   1  175.68   16.00
   8   1   1  177.58   11.00
  -8   1  -1  166.28   15.00
  -8   1  -1  177.28   15.40
   8   1   1  178.78   17.10
   8   1   1  170.08   16.70
  -8   1  -1  195.58   15.00
  -8   1  -1  192.88   16.70
  -9  -1  -1 1552.74   62.39
   9  -1   1 1538.25   64.89
  -9  -1  -1 1682.33   66.49
   9  -1   1 1633.94   63.29
   9  -1   1 1575.44   58.49
   9  -1   1 1421.36   63.29
   9  -1   1 1611.94   62.09
   9   1   1 1396.46   62.79
  -9   1  -1 1543.35   61.69
  -9   1  -1 1547.75   57.89
   9   1   1 1678.83   63.69
   9   1   1 1627.74   55.99
   9   1   1 1608.14   62.79
  -9   1  -1 1603.74   65.89
  -9   1  -1 1631.04   62.69
  10  -1   1  407.76   27.70
 -10  -1  -1  340.77   27.60
  10  -1   1  393.36   26.70
  10  -1   1  392.56   24.00
  10   1   1  381.46   27.40
  10   1   1  408.66   22.40
 -10   1  -1  399.66   29.40
 -10   1  -1  438.26   28.20
  10   1   1  410.86   27.90
  10   1   1  377.26   23.80
 -11  -1  -1  345.57   26.80
 -11  -1  -1  320.57   28.20
  11  -1   1  341.47   26.40
  11   1   1  343.27   28.60
 -11   1  -1  328.97   26.30
 -11   1  -1  257.27   37.00
  11   1   1  323.17   26.40
  11   1   1  334.77   27.00
  12  -1   1   25.70   10.40
 -12  -1  -1   11.10    8.50
 -12  -1  -1   17.30    9.20
  12   1   1    2.10    8.80
 -12   1  -1   16.60    8.80
  13  -2  -1  -15.70    5.20
  13  -2  -1    1.80    6.00
 -13  -2   1   -1.10    5.80
  13   2  -1   -4.70    7.80
 -13   2   1   -4.40    5.50
  12  -2  -1   58.69   13.20
 -12  -2   1   75.39   14.70
  12  -2  -1   53.39   12.60
  12   2  -1   59.39   14.70
 -12   2   1   55.69   14.00
 -11  -2   1  111.19   16.50
  11  -2  -1   98.49   21.70
 -11  -2   1   92.59   14.40
  11   2  -1   99.19   11.30
  11   2  -1  105.89   16.30
 -11   2   1  101.69   14.90
 -11   2   1  115.79   17.20
 -10  -2   1  138.49   12.30
  10  -2  -1  121.19   13.60
  10  -2  -1  123.99   14.70
  10  -2  -1  102.99   15.00
 -10  -2   1   72.69   11.90
 -10  -2   1   94.39   14.60
 -10  -2   1  106.39   13.80
  10  -2  -1  116.29   14.10
  10   2  -1  147.89   18.20
 -10   2   1  102.09   13.90
  10   2  -1   93.79   10.40
  10   2  -1   96.79   14.70
 -10   2   1  109.39   15.80
 -10   2   1   99.29   13.40
  10   2  -1   89.29   13.50
  10   2  -1  110.49   10.90
 -10   2   1  112.99   11.20
   9  -2  -1  214.08   19.70
  -9  -2   1  203.78   17.00
  -9  -2   1  229.38   18.30
   9  -2  -1  213.78   14.50
  -9  -2   1  214.28   14.30
  -9  -2   1  213.58   17.60
  -9  -2   1  230.18   20.10
  -9  -2   1  237.88   15.20
   9  -2  -1  216.18   16.90
   9  -2  -1  232.98   17.30
   9  -2  -1  182.18   16.90
   9  -2  -1  220.38   20.60
   9  -2  -1  176.98   20.90
   9   2  -1  177.98   18.00
  -9   2   1  208.98   19.50
   9   2  -1  222.28   14.50
  -9   2   1  221.68   17.00
  -9   2   1  191.98   17.00
   9   2  -1  218.98   17.90
  -9   2   1  185.78   17.00
   9   2  -1  220.08   18.70
   9   2  -1  236.38   18.90
  -9   2   1  194.58   18.70
   9   2  -1  197.98   14.40
   9   2  -1  245.48   20.50
  -9   2   1  218.88   13.80
  -9   2   1  223.28   18.20
  -9   2   1  210.88   14.50
   9   2  -1  237.68   15.20
  -9   2   1  216.38   22.10
   9   2  -1  222.18   15.20
  -8  -2   1  207.88   20.00
   8  -2  -1  199.08   16.20
   8  -2  -1  215.28   17.20
   8  -2  -1  240.18   19.40
  -8  -2   1  224.68   16.80
   8  -2  -1  218.08   15.90
  -8  -2   1  232.08   13.90
   8  -2  -1  205.48   18.40
  -8  -2   1  229.68   18.50
  -8  -2   1  229.98   14.70
  -8  -2   1  214.28   16.60
   8  -2  -1  239.28   16.30
   8  -2  -1  235.18   14.20
  -8  -2   1  220.48   16.60
   8   2  -1  195.78   13.90
  -8   2   1  186.58   15.10
   8   2  -1  308.37   24.70
  -8   2   1  235.68   17.40
   8   2  -1  208.28   13.80
  -8   2   1  213.28   18.50
  -8   2   1  222.78   18.80
  -8   2   1  224.98   15.40
  -8   2   1  213.58   13.20
   8   2  -1  221.88   16.90
   8   2  -1  265.67   18.70
  -8   2   1  217.28   16.90
  -7  -2   1 1441.66   52.49
   7  -2  -1 1413.66   52.09
  -7  -2   1 1509.75   50.19
  -7  -2   1 1321.17   51.09
  -7  -2   1 1357.46   51.39
   7  -2  -1 1348.97   51.29
  -7  -2   1 1382.86   47.10
  -7  -2   1 1351.46   54.19
   7  -2  -1 1381.26   51.79
   7  -2  -1 1403.56   54.89
   7  -2  -1 1419.96   51.19
   7  -2  -1 1402.76   49.90
  -7  -2   1 1420.66   59.09
   7  -2  -1 1446.56   51.39
  -7   2   1 1412.56   49.60
  -7   2   1 1456.85   52.99
   7   2  -1 1448.96   47.40
   7   2  -1 1454.45   48.30
  -7   2   1 1500.05   53.39
  -7   2   1 1450.15   47.10
   7   2  -1 1421.96   52.59
  -7   2   1 1423.46   54.59
   7   2  -1 1395.26   48.60
   7   2  -1 1429.36   52.79
  -7   2   1 1437.26   47.10
  -7   2   1 1426.36   54.99
   7   2  -1 1338.77   50.79
  -7   2   1 1432.66   52.29
  -7   2   1 1462.55   51.19
   7   2  -1 1414.06   50.49
  -7   2   1 1374.26   47.70
   7   2  -1 1419.86   54.49
   7   2  -1 1448.66   55.29
   7   2  -1 1357.36   51.99
  -6  -2   1   23.60    5.90
  -6  -2   1   40.70    5.10
   6  -2  -1   39.40    6.90
   6  -2  -1   42.40    7.40
  -6  -2   1   39.50    6.50
  -6  -2   1   28.60    6.10
   6  -2  -1   34.50    5.30
  -6  -2   1   28.80    5.40
  -6  -2   1   30.10    7.20
   6  -2  -1   36.50    5.80
  -6  -2   1   40.70    5.90
  -6  -2   1   30.90    6.00
   6  -2  -1   37.60    6.40
   6  -2  -1   42.10    6.70
   6  -2  -1   42.90    8.10
  -6   2   1   33.40    6.80
   6   2  -1   43.90    7.00
   6   2  -1   33.00    5.20
  -6   2   1   30.10    5.30
  -6   2   1   46.80    9.00
   6   2  -1   38.40    5.10
  -6   2   1   34.80    5.70
  -6   2   1   33.40    6.60
  -6   2   1   30.80    5.90
   6   2  -1   23.00    6.00
  -6   2   1   40.60    5.30
   6   2  -1   40.60    7.50
  -6   2   1   23.20    5.00
   6   2  -1   29.50    5.90
   6   2  -1   16.80    5.40
  -6   2   1   28.00    7.00
   6   2  -1   35.40    5.10
   6   2  -1   34.20    6.90
  -6   2   1   36.00    5.00
   5  -2  -1 2936.11   89.99
   5  -2  -1 3129.29   89.89
   5  -2  -1 2837.72   91.69
  -5  -2   1 2878.31   89.99
   5  -2  -1 2871.61   89.19
  -5  -2   1 2850.51   91.59
   5  -2  -1 2954.60   90.09
  -5  -2   1 2895.71   89.69
  -5  -2   1 3041.40   89.39
  -5  -2   1 2869.51   87.79
  -5  -2   1 2855.71   89.69
  -5  -2   1 2801.82   85.39
  -5  -2   1 2891.21   91.99
   5  -2  -1 2949.70   87.39
   5  -2  -1 2876.91   86.29
  -5   2   1 2901.51   87.09
   5   2  -1 2909.01   87.79
  -5   2   1 2850.91   86.29
  -5   2   1 2948.00   86.49
  -5   2   1 2919.11   91.69
   5   2  -1 2878.51   86.39
   5   2  -1 2788.72   89.69
   5   2  -1 2923.31   85.59
   5   2  -1 2928.31   86.49
   5   2  -1 2805.02   88.39
  -5   2   1 2964.50   86.59
   5   2  -1 2863.11   91.49
  -5   2   1 2927.91   89.19
  -5   2   1 2870.11   89.49
   5   2  -1 2898.01   90.09
   5   2  -1 2844.62   91.79
  -5   2   1 2930.91   89.89
   4  -2  -1 1469.35   47.70
   4  -2  -1 1481.95   45.50
  -4  -2   1 1401.96   44.50
  -4  -2   1 1445.36   46.80
   4  -2  -1 1458.45   47.90
  -4  -2   1 1471.55   49.40
   4  -2  -1 1426.66   49.30
   4  -2  -1 1425.46   45.30
  -4  -2   1 1520.55   50.09
  -4  -2   1 1472.05   47.20
   4  -2  -1 1449.15   47.60
  -4  -2   1 1406.36   47.70
  -4  -2   1 1518.75   48.50
   4  -2  -1 1415.96   47.60
  -4  -2   1 1405.86   47.70
   4   2  -1 1517.35   44.90
  -4   2   1 1521.55   49.90
  -4   2   1 1487.65   45.40
  -4   2   1 1411.06   47.50
  -4   2   1 1481.85   48.40
   4   2  -1 1485.15   45.60
  -4   2   1 1482.65   47.60
   4   2  -1 1374.16   47.90
   4   2  -1 1468.95   49.60
   4   2  -1 1490.35   48.30
   4   2  -1 1492.25   48.40
   4   2  -1 1407.06   46.60
   4   2  -1 1438.46   46.80
  -4   2   1 1471.45   45.50
  -4   2   1 1351.56   47.50
  -4   2   1 1471.95   45.70
  -4   2   1 1395.26   48.90
  -3  -2   1 1456.75   46.20
   3  -2  -1 1474.75   44.80
  -3  -2   1 1426.66   46.60
   3  -2  -1 1494.85   43.90
  -3  -2   1 1402.96   45.30
   3  -2  -1 1429.76   48.40
  -3  -2   1 1501.15   48.40
  -3  -2   1 1458.05   43.90
  -3  -2   1 1503.75   48.20
  -3  -2   1 1548.35   47.30
   3  -2  -1 1493.35   48.00
   3  -2  -1 1440.96   46.40
   3  -2  -1 1479.25   45.40
  -3  -2   1 1318.47   46.10
   3  -2  -1 1536.35   46.70
  -3  -2   1 1410.86   44.60
   3  -2  -1 1445.76   46.60
   3   2  -1 1419.76   46.70
   3   2  -1 1477.75   44.90
   3   2  -1 1545.55   48.40
  -3   2   1 1436.16   46.30
   3   2  -1 1526.05   47.20
  -3   2   1 1468.75   46.50
   3   2  -1 1463.35   48.00
   3   2  -1 1455.75   46.90
  -3   2   1 1448.66   47.70
   3   2  -1 1527.15   44.20
   3   2  -1 1413.16   46.00
   3   2  -1 1482.85   45.50
  -3   2   1 1460.75   44.90
  -3   2   1 1512.15   48.20
  -3   2   1 1482.95   43.90
  -3   2   1 1383.16   46.30
  -3   2   1 1491.85   45.40
  -2  -2   1  975.60   34.00
   2  -2  -1 1034.10   32.80
   2  -2  -1 1041.10   32.20
   2  -2  -1 1055.59   34.00
  -2  -2   1 1038.80   31.30
   2  -2  -1 1034.90   32.70
   2  -2  -1 1016.60   33.00
   2  -2  -1 1072.29   30.00
  -2  -2   1 1068.49   31.90
  -2  -2   1  980.70   33.20
  -2  -2   1 1017.50   33.40
   2  -2  -1 1021.40   32.90
  -2  -2   1 1029.00   33.30
  -2  -2   1  988.00   32.00
  -2  -2   1  972.20   33.10
  -2   2   1 1025.60   33.00
  -2   2   1 1059.59   32.80
   2   2  -1 1022.30   33.30
  -2   2   1 1027.10   33.10
   2   2  -1 1006.40   31.60
  -2   2   1 1002.80   32.90
   2   2  -1 1064.49   34.60
  -2   2   1 1055.59   32.40
   2   2  -1 1013.10   33.10
   2   2  -1  984.90   33.00
  -2   2   1 1073.49   33.20
   2   2  -1 1056.89   33.50
  -2   2   1 1040.80   33.80
  -2   2   1  983.20   29.90
  -2   2   1 1039.90   33.90
   2   2  -1 1045.20   32.30
  -1  -2   1 3542.15   98.69
  -1  -2   1 3396.66   97.99
  -1  -2   1 3386.46   97.99
   1   2  -1 3378.86   98.39
   1   2  -1 3399.56   98.09
   1   2  -1 3430.26   98.09
   1   2  -1 3477.85   98.69
   2  -2   1 2168.98   65.89
  -2  -2  -1 2039.50   64.79
   2  -2   1 2140.49   63.29
  -2  -2  -1 2090.79   64.09
  -2  -2  -1 2044.50   63.29
  -2  -2  -1 2164.18   64.79
   2  -2   1 2194.18   64.69
   2  -2   1 2196.18   64.89
   2  -2   1 2254.77   63.99
  -2  -2  -1 2064.19   63.19
   2  -2   1 2137.29   64.69
   2  -2   1 2131.19   61.19
   2  -2   1 2079.19   64.59
   2  -2   1 2157.78   65.79
  -2   2  -1 2193.48   63.49
   2   2   1 2188.98   64.99
   2   2   1 1880.81   63.69
  -2   2  -1 2107.69   64.39
   2   2   1 2120.69   64.09
  -2   2  -1 2194.98   64.69
  -2   2  -1 2165.28   61.19
   2   2   1 2171.68   64.69
   2   2   1 2131.19   64.69
   2   2   1 1941.31   62.89
  -2   2  -1 2144.19   65.89
   2   2   1 2146.99   64.09
  -2   2  -1 2090.39   64.39
  -2   2  -1 2163.28   64.69
   2   2   1 2200.58   65.29
   3  -2   1 2081.39   62.29
  -3  -2  -1 2008.80   61.89
  -3  -2  -1 2051.99   62.99
   3  -2   1 2067.29   62.09
   3  -2   1 2010.90   64.39
   3  -2   1 2017.20   64.49
  -3  -2  -1 1943.81   57.49
  -3  -2  -1 2042.90   63.19
  -3  -2  -1 1946.11   60.59
   3  -2   1 1991.90   63.09
   3  -2   1 2037.60   63.39
   3  -2   1 2090.39   63.09
   3  -2   1 2078.69   62.69
  -3  -2  -1 1987.00   63.59
  -3  -2  -1 1991.60   63.89
   3   2   1 1962.00   62.69
   3   2   1 2031.40   62.79
   3   2   1 1961.90   60.69
   3   2   1 1888.51   63.29
  -3   2  -1 2072.49   63.09
   3   2   1 2067.99   63.39
  -3   2  -1 2063.69   62.19
  -3   2  -1 2067.69   63.19
  -3   2  -1 1949.41   61.69
   3   2   1 1999.10   57.59
   3   2   1 2024.60   63.59
   3   2   1 1999.80   62.59
  -3   2  -1 2030.70   62.69
  -3   2  -1 1892.91   64.29
  -3   2  -1 2071.59   64.79
  -3   2  -1 1981.90   62.59
   3   2   1 1996.50   62.59
  -3   2  -1 2028.30   58.09
   4  -2   1 4135.49  122.19
   4  -2   1 3636.54  121.89
  -4  -2  -1 4079.99  122.69
   4  -2   1 4261.37  121.99
   4  -2   1 4118.29  122.89
  -4  -2  -1 4057.89  121.89
  -4  -2  -1 4298.37  123.39
  -4  -2  -1 3864.51  123.59
   4  -2   1 4075.59  121.49
  -4  -2  -1 4230.08  119.49
  -4  -2  -1 3950.10  116.69
   4  -2   1 4114.39  124.39
   4  -2   1 4251.77  121.99
  -4   2  -1 4050.29  116.09
   4   2   1 4213.68  121.89
  -4   2  -1 3983.50  121.69
   4   2   1 4270.07  122.19
   4   2   1 4178.28  122.69
  -4   2  -1 4184.78  125.09
   4   2   1 3792.82  118.89
  -4   2  -1 3884.11  121.09
   4   2   1 3977.80  122.89
  -4   2  -1 4076.39  122.49
   4   2   1 4060.69  116.79
  -4   2  -1 4282.57  116.39
  -4   2  -1 4094.79  124.89
   4   2   1 4091.19  122.39
  -4   2  -1 4259.57  122.69
   4   2   1 4287.97  124.19
  -4   2  -1 4291.47  122.19
   4   2   1 4276.87  124.49
  -4   2  -1 4202.68  122.99
   4   2   1 4301.97  123.09
  -5  -2  -1   92.69    8.60
  -5  -2  -1   92.69    6.30
   5  -2   1   91.89    9.30
  -5  -2  -1   86.69    9.70
  -5  -2  -1   76.19    9.00
  -5  -2  -1   77.89    6.70
  -5  -2  -1   93.39    8.70
   5  -2   1   85.39    9.50
   5  -2   1   95.99    9.00
   5  -2   1   87.29    8.40
   5  -2   1   89.09    8.40
  -5  -2  -1   93.19    9.10
  -5  -2  -1   91.59    9.20
   5  -2   1   81.79    8.70
   5  -2   1   75.79    9.60
  -5   2  -1   91.29    8.40
  -5   2  -1   93.69    8.50
   5   2   1   90.89    8.60
   5   2   1   98.79    7.40
   5   2   1   88.69    8.80
  -5   2  -1   79.79    8.60
   5   2   1   89.29    9.10
  -5   2  -1   82.89    8.50
   5   2   1  102.79    9.50
   5   2   1   85.69    8.40
   5   2   1   90.19    9.10
  -5   2  -1   77.59    5.20
  -5   2  -1   92.39   10.00
   5   2   1   73.59    5.80
   5   2   1   87.99    9.50
  -5   2  -1   76.79    9.40
  -5   2  -1   94.89    9.10
   5   2   1   72.79    8.90
  -5   2  -1   90.39    5.30
  -5   2  -1   82.59    8.30
  -6  -2  -1 1225.18   44.60
   6  -2   1 1260.17   46.20
  -6  -2  -1 1182.78   40.20
  -6  -2  -1 1099.39   43.10
  -6  -2  -1 1174.98   46.70
   6  -2   1 1214.18   44.10
   6  -2   1 1208.98   43.40
  -6  -2  -1 1141.89   38.80
   6  -2   1 1190.78   47.20
   6  -2   1 1215.78   44.40
  -6  -2  -1 1166.98   44.90
   6  -2   1 1189.68   45.20
  -6  -2  -1 1122.49   46.50
   6  -2   1 1166.58   48.20
  -6   2  -1 1227.88   45.40
   6   2   1 1161.08   44.50
  -6   2  -1 1200.48   36.70
  -6   2  -1 1158.88   46.70
   6   2   1 1198.38   40.20
   6   2   1 1260.47   44.20
   6   2   1 1161.08   43.20
   6   2   1 1128.79   38.80
   6   2   1 1158.28   45.30
  -6   2  -1 1224.48   44.90
   6   2   1 1180.88   47.00
   6   2   1 1166.88   46.20
  -6   2  -1 1162.98   43.30
  -6   2  -1 1227.08   43.90
  -6   2  -1 1172.48   44.40
   6   2   1 1167.48   45.10
  -6   2  -1 1144.79   43.30
   6   2   1 1175.28   44.90
  -6   2  -1 1201.78   36.70
   7  -2   1   40.10    8.10
  -7  -2  -1   42.90    8.40
  -7  -2  -1   34.90    7.70
   7  -2   1   61.49    9.30
   7  -2   1   62.19    9.70
   7  -2   1   56.49    8.20
   7  -2   1   60.89    9.00
   7  -2   1   53.09   10.00
  -7  -2  -1   56.39    9.90
  -7  -2  -1   50.69   10.10
  -7  -2  -1   59.09    6.80
  -7  -2  -1   54.99   15.70
  -7  -2  -1   47.60    8.00
   7  -2   1   51.29    9.60
  -7  -2  -1   51.59    6.10
   7   2   1   48.60    9.30
  -7   2  -1   44.30    7.50
  -7   2  -1   41.20    8.40
  -7   2  -1   64.69    9.50
   7   2   1   61.59   11.90
   7   2   1   65.89    9.80
  -7   2  -1   51.89   11.00
   7   2   1   42.70    9.30
   7   2   1   53.19    8.80
  -7   2  -1   50.29    4.70
  -7   2  -1   61.89    8.70
  -7   2  -1   47.50    4.70
   7   2   1   72.79   10.40
  -7   2  -1   66.39    9.00
   7   2   1   45.00    6.10
  -7   2  -1   53.39    8.60
   7   2   1   44.30    7.70
  -7   2  -1   38.80    9.00
   7   2   1   56.99    8.60
   8  -2   1   87.59   11.80
   8  -2   1   77.69   10.20
  -8  -2  -1   75.39   11.40
   8  -2   1   66.59   12.90
  -8  -2  -1  107.49   11.90
  -8  -2  -1   94.79   13.20
   8  -2   1   75.19   11.80
  -8  -2  -1   74.09   11.40
  -8  -2  -1   76.89    8.00
   8  -2   1   62.69    9.90
  -8  -2  -1  130.39   20.80
   8  -2   1   83.69   11.70
   8  -2   1   85.69   11.30
  -8   2  -1   84.59   10.60
   8   2   1   90.39   11.80
   8   2   1   86.59   12.30
   8   2   1   88.39   11.00
  -8   2  -1   88.59   11.10
   8   2   1   76.79   11.90
  -8   2  -1   75.09   11.70
  -8   2  -1   81.49    6.00
   8   2   1   74.29    8.10
   8   2   1   72.79   12.20
  -8   2  -1   92.39   11.70
  -8   2  -1   97.19   12.30
   8   2   1   76.29   10.30
   8   2   1   75.79   11.90
   8   2   1   73.89    8.10
  -8   2  -1  103.59   14.00
  -8   2  -1   86.09   13.20
  -9  -2  -1  250.27   22.10
  -9  -2  -1  290.37   22.10
   9  -2   1  267.57   21.50
   9  -2   1  264.57   20.50
   9  -2   1  263.77   19.50
   9  -2   1  227.98   21.60
   9  -2   1  296.77   23.90
   9  -2   1  237.08   18.30
   9   2   1  260.57   19.60
  -9   2  -1  310.87   20.10
   9   2   1  299.67   20.00
  -9   2  -1  274.07   23.40
  -9   2  -1  270.07   24.80
   9   2   1  264.67   16.00
   9   2   1  296.87   22.70
   9   2   1  265.37   21.30
  -9   2  -1  298.27   21.50
  -9   2  -1  251.37   19.00
   9   2   1  273.07   22.70
 -10  -2  -1   72.39   16.50
  10  -2   1   59.29   12.40
 -10  -2  -1   68.89   13.60
  10  -2   1   73.79   11.90
  10   2   1   79.79   15.40
  10   2   1   34.30    8.90
 -10   2  -1   62.69   13.80
  10   2   1   49.40   11.80
 -10   2  -1   80.39   11.40
 -10   2  -1   80.19   14.70
 -11  -2  -1   43.10   13.30
 -11  -2  -1   24.10    9.20
  11  -2   1   31.80   10.00
  11  -2   1   28.00   10.60
  11   2   1   33.90   11.80
 -11   2  -1   23.80   14.00
 -11   2  -1   30.10   10.00
 -12  -2  -1   -6.00    5.10
 -12  -2  -1   -0.20    6.40
  12  -2   1    5.00    6.60
  12  -2   1   -6.20    6.90
 -12   2  -1   -1.00    6.10
  12   2   1   -2.20    7.50
 -13  -3   1   16.10    9.30
  13  -3  -1   23.20    9.90
  13   3  -1    6.90    8.90
 -13   3   1   17.00    9.00
  12  -3  -1   17.00    8.30
  12  -3  -1   24.70    9.50
 -12  -3   1   41.60   11.90
  12   3  -1   33.30   11.20
 -12   3   1   22.10    9.60
  11  -3  -1  114.99   14.60
  11  -3  -1  101.29   14.00
 -11  -3   1   87.39   15.30
 -11  -3   1  112.79   15.20
  11   3  -1   77.59   15.70
 -11   3   1   89.19   15.20
 -11   3   1   71.49   10.40
 -10  -3   1    5.50    4.30
 -10  -3   1    4.20    5.80
 -10  -3   1   18.00    8.10
  10  -3  -1    0.30    5.00
  10  -3  -1   12.90    6.80
  10  -3  -1    0.40    4.40
 -10   3   1   11.30    8.00
 -10   3   1    8.30    5.20
  10   3  -1   10.40    4.70
  10   3  -1    3.30    8.20
  10   3  -1    6.50    7.30
 -10   3   1    8.30    6.80
  10   3  -1    8.30    5.20
  10   3  -1   21.30    8.30
 -10   3   1    5.20    5.70
   9  -3  -1   63.69   11.50
  -9  -3   1   43.50    8.20
  -9  -3   1   65.09   13.80
   9  -3  -1   61.99    9.70
   9  -3  -1   30.00    8.30
  -9  -3   1   50.59   10.00
  -9  -3   1   75.89   10.90
   9  -3  -1   52.09   10.80
   9   3  -1   51.59    8.30
   9   3  -1   46.40   10.60
   9   3  -1   63.29    9.00
   9   3  -1   63.79   11.00
  -9   3   1   35.00    7.90
   9   3  -1   59.49   12.10
  -9   3   1   59.19   10.10
   9   3  -1   60.69    7.70
  -9   3   1   67.29   10.00
   9   3  -1   60.19   12.80
  -9   3   1   60.69   11.70
   9   3  -1   63.99   13.40
  -9   3   1   67.09   13.40
  -9   3   1   82.79   13.00
  -8  -3   1   17.70    6.20
   8  -3  -1   40.80   12.40
  -8  -3   1   21.00    7.20
  -8  -3   1   24.50    6.70
  -8  -3   1   48.70   14.40
  -8  -3   1   19.60    7.70
   8  -3  -1   35.60    8.50
   8  -3  -1   20.70    6.70
   8  -3  -1   43.80    9.10
  -8  -3   1   22.30    6.30
  -8  -3   1   20.50    6.70
   8  -3  -1   32.90   10.10
  -8  -3   1   20.70    5.20
   8  -3  -1   43.50    8.10
   8  -3  -1   29.90    6.80
  -8   3   1   20.00    7.40
  -8   3   1   30.80    6.90
  -8   3   1   19.40    7.10
   8   3  -1   25.20    6.40
   8   3  -1   16.60    7.40
   8   3  -1   27.70    8.30
  -8   3   1   39.80    9.60
   8   3  -1   16.10    5.30
   8   3  -1   38.80    9.90
  -8   3   1   24.20    6.20
  -8   3   1   34.10    9.10
  -8   3   1   22.10    6.60
  -8   3   1   32.40    5.90
   8   3  -1   41.00    7.40
  -8   3   1   33.00    6.30
   8   3  -1   12.70    5.20
   8   3  -1   34.00    6.00
   8   3  -1   24.80    8.60
  -7  -3   1   55.89    8.40
  -7  -3   1   57.79    8.60
  -7  -3   1   41.90    7.00
   7  -3  -1   43.40    8.80
   7  -3  -1   62.89    9.00
   7  -3  -1   38.00    8.10
   7  -3  -1   58.69    7.60
   7  -3  -1   70.89    8.20
  -7  -3   1   51.59    8.30
   7  -3  -1   53.19    8.70
  -7  -3   1   96.19   15.80
  -7  -3   1   55.89    9.50
   7  -3  -1   60.89    8.90
   7  -3  -1   65.69    9.30
  -7  -3   1   49.00    8.10
  -7  -3   1   56.59    9.10
  -7   3   1   58.69    6.70
   7   3  -1   67.99    7.90
   7   3  -1   69.79    9.60
  -7   3   1   74.09   10.70
   7   3  -1   46.60    6.90
  -7   3   1   56.29    9.00
  -7   3   1   52.09    9.70
  -7   3   1   53.19    7.40
   7   3  -1   47.20    9.10
  -7   3   1   58.39    8.50
   7   3  -1   61.89   10.10
  -7   3   1   54.79    8.70
   7   3  -1   59.49    7.80
  -7   3   1   51.99    6.70
  -7   3   1   64.59    9.20
  -7   3   1   55.39    7.10
   7   3  -1   47.40    8.10
   7   3  -1   69.49    8.90
   7   3  -1   63.89    6.60
   7   3  -1   61.19    9.90
   6  -3  -1  135.79   11.30
  -6  -3   1  102.39   11.30
   6  -3  -1  125.69    9.50
  -6  -3   1  110.09   10.60
  -6  -3   1  119.99   11.70
   6  -3  -1  127.59    9.50
   6  -3  -1  134.39   11.20
  -6  -3   1  111.39   11.60
   6  -3  -1  109.19   10.50
   6  -3  -1  116.59   16.40
   6  -3  -1  133.79   12.40
   6  -3  -1  110.69   10.60
  -6  -3   1  129.99   11.30
  -6  -3   1  129.19   11.20
  -6  -3   1  129.59   10.70
  -6  -3   1  127.19   11.00
   6   3  -1  112.59    7.80
  -6   3   1  110.49   10.50
   6   3  -1  116.59   10.80
  -6   3   1  131.59   12.40
   6   3  -1  117.79   11.70
  -6   3   1  115.49    9.10
   6   3  -1  136.89   12.00
  -6   3   1   95.79   10.40
   6   3  -1  115.69    9.70
   6   3  -1  121.09   12.10
   6   3  -1  121.29   10.40
  -6   3   1  104.49   11.30
   6   3  -1  125.29    9.60
  -6   3   1  109.79   10.40
   6   3  -1  123.69    9.20
  -6   3   1  116.09    8.60
  -6   3   1  108.29    8.60
   6   3  -1  104.29   10.60
  -6   3   1  104.19   10.10
  -6   3   1  102.39    9.90
  -5  -3   1 3615.74  109.59
  -5  -3   1 3312.17  108.19
   5  -3  -1 3558.94  108.29
  -5  -3   1 3690.03  108.09
   5  -3  -1 3731.23  109.69
   5  -3  -1 3409.36  108.59
  -5  -3   1 3606.04  109.19
   5  -3  -1 3449.85  105.79
   5  -3  -1 3498.45  112.79
  -5  -3   1 3507.85  111.49
   5  -3  -1 3736.53  105.49
  -5  -3   1 3487.35  107.79
   5  -3  -1 3590.14  111.39
  -5  -3   1 3480.25  103.49
  -5  -3   1 3521.75  111.49
   5   3  -1 3552.04  107.49
  -5   3   1 3622.04  108.79
   5   3  -1 3611.34  106.29
   5   3  -1 3379.26  107.39
   5   3  -1 3633.74  113.29
   5   3  -1 3699.83  110.09
   5   3  -1 3486.75  109.19
  -5   3   1 3605.34  108.99
  -5   3   1 3605.94  111.49
  -5   3   1 3658.43  105.79
  -5   3   1 3778.92  110.19
  -5   3   1 3638.14  106.29
  -5   3   1 3539.85  109.09
   5   3  -1 3361.76  103.39
   5   3  -1 3581.54  111.39
   5   3  -1 3944.81  117.59
  -5   3   1 3419.46  110.99
  -5   3   1 3568.74  105.19
   4  -3  -1 2087.09   67.79
  -4  -3   1 2049.20   64.69
  -4  -3   1 2014.90   63.59
   4  -3  -1 2044.50   63.79
   4  -3  -1 2033.70   63.69
   4  -3  -1 2075.59   65.49
  -4  -3   1 2026.80   61.29
  -4  -3   1 2001.00   66.29
   4  -3  -1 1941.91   67.39
  -4  -3   1 2090.49   66.39
   4  -3  -1 2106.69   65.89
  -4  -3   1 2185.18   65.89
   4  -3  -1 2157.08   62.29
   4  -3  -1 2099.59   66.09
  -4  -3   1 2030.90   66.09
   4  -3  -1 2139.49   66.19
   4   3  -1 2112.79   64.19
   4   3  -1 2150.28   66.79
  -4   3   1 1957.00   63.59
  -4   3   1 2190.98   66.29
   4   3  -1 2094.89   66.49
  -4   3   1 2156.08   66.69
   4   3  -1 2126.59   66.59
   4   3  -1 2085.89   65.29
  -4   3   1 2076.69   67.59
  -4   3   1 2006.80   65.89
  -4   3   1 2159.18   63.89
  -4   3   1 1852.41   61.49
  -4   3   1 2128.69   68.39
   4   3  -1 2055.19   64.39
  -3  -3   1 3101.19   92.89
  -3  -3   1 3059.39   89.09
   3  -3  -1 3281.97   92.29
   3  -3  -1 3159.38   92.99
   3  -3  -1 3117.39   92.59
   3  -3  -1 3128.99   91.69
   3  -3  -1 3150.38   88.59
   3  -3  -1 2893.41   92.29
   3  -3  -1 3139.79   93.09
  -3  -3   1 3072.29   91.59
  -3  -3   1 3031.70   92.99
  -3  -3   1 3189.98   93.69
   3  -3  -1 2881.31   93.89
  -3  -3   1 3178.08   91.49
  -3  -3   1 3014.30   92.99
   3   3  -1 3095.09   92.79
   3   3  -1 3054.79   91.09
  -3   3   1 3213.48   93.49
  -3   3   1 3199.68   92.89
  -3   3   1 3170.78   94.49
  -3   3   1 3123.59   91.69
  -3   3   1 3084.59   91.69
   3   3  -1 3129.59   93.39
  -3   3   1 3113.49   92.79
  -3   3   1 3118.19   94.59
   3   3  -1 3179.28   91.89
   3   3  -1 3133.19   93.19
  -3   3   1 2994.30   92.89
  -2  -3   1  157.88    9.40
  -2  -3   1  160.28   10.10
  -2  -3   1  150.38    7.50
   2  -3  -1  155.28    9.90
  -2  -3   1  156.68    9.50
  -2  -3   1  163.48    9.50
   2  -3  -1  150.68    8.90
   2  -3  -1  161.58    9.10
   2  -3  -1  167.68    9.20
  -2  -3   1  161.88   10.20
   2  -3  -1  155.38    9.00
   2  -3  -1  162.58    9.10
   2  -3  -1  159.68    5.80
   2  -3  -1  164.38    9.00
   2  -3  -1  165.78    5.90
   2  -3  -1  153.98    9.90
  -2  -3   1  165.88    9.40
  -2  -3   1  163.98    9.10
  -2  -3   1  162.18    8.20
   2   3  -1  152.38    9.40
   2   3  -1  153.18    9.20
   2   3  -1  143.49    9.10
   2   3  -1  204.18   12.80
  -2   3   1  153.78    8.80
  -2   3   1  152.08    8.90
   2   3  -1  170.08    8.20
  -2   3   1  153.98    9.10
  -2   3   1  160.78    9.10
  -2   3   1  151.98    9.10
   2   3  -1  149.19    8.80
  -2   3   1  161.68    9.80
  -2   3   1  176.08    9.60
   2   3  -1  163.08    9.20
  -1  -3   1  656.63   24.10
   1  -3  -1  616.94   24.00
   1  -3  -1  665.73   24.00
  -1  -3   1  651.23   23.80
   1  -3  -1  658.93   24.50
   1  -3  -1  696.53   23.60
  -1  -3   1  719.03   24.70
  -1  -3   1  648.14   22.90
   1  -3  -1  712.63   23.10
   1  -3  -1  635.94   23.60
  -1  -3   1  689.63   25.30
  -1  -3   1  684.73   25.30
   1  -3  -1  669.43   19.70
  -1  -3   1  685.13   21.80
  -1  -3   1  682.23   24.20
  -1  -3   1  674.93   22.70
   1   3  -1  689.63   22.80
  -1   3   1  659.13   24.40
  -1   3   1  724.63   24.80
   1   3  -1  694.83   24.40
  -1   3   1  684.63   23.60
   1   3  -1  664.13   23.90
   1   3  -1  667.93   24.00
  -1   3   1  693.73   24.10
  -1   3   1  589.24   22.40
   1   3  -1  629.04   23.90
  -1   3   1  672.63   23.70
  -1   3   1  678.13   19.70
   1   3  -1  673.33   25.20
   1   3  -1  693.33   21.80
   1   3  -1  673.63   23.20
  -1   3   1  700.83   23.80
  -1   3   1  687.23   24.10
   0  -3  -1 1102.99   35.30
   0  -3   1 1042.60   35.60
   0  -3  -1 1050.99   35.60
   0  -3  -1 1123.09   35.90
   0  -3  -1 1099.19   33.00
   0  -3  -1 1119.49   34.90
   0  -3   1 1117.79   37.00
   0  -3   1 1083.79   35.10
   0  -3   1 1095.99   35.80
   0  -3  -1 1077.99   32.70
   0  -3   1 1073.89   35.90
   0  -3   1 1060.79   34.00
   0  -3   1 1103.49   35.10
   0  -3  -1 1087.99   38.70
   0   3   1 1096.29   35.20
   0   3   1 1061.09   35.70
   0   3  -1 1094.59   35.70
   0   3  -1 1105.99   37.10
   0   3  -1 1071.79   34.10
   0   3   1 1062.59   34.90
   0   3   1 1081.49   33.00
   0   3   1 1087.19   35.80
   0   3  -1 1079.39   34.80
   0   3   1 1121.69   36.10
   0   3  -1 1105.19   35.10
   0   3  -1 1044.60   35.70
   0   3   1 1125.59   32.90
   0   3  -1 1076.49   33.00
   0   3   1 1072.89   35.70
   0   3   1 1132.39   35.30
   0   3  -1 1124.59   36.00
   1  -3   1   18.50    4.80
   1  -3   1    5.90    2.80
   1  -3   1   10.30    3.10
   1  -3   1    7.40    2.70
   1  -3   1    6.50    2.10
  -1  -3  -1    9.30    3.30
  -1  -3  -1   11.50    2.70
  -1  -3  -1   10.30    2.50
  -1  -3  -1    7.80    2.70
   1  -3   1   10.60    2.60
  -1  -3  -1   10.40    1.50
   1  -3   1   12.00    3.00
   1  -3   1    7.30    2.40
   1  -3   1   10.80    3.50
  -1  -3  -1   15.00    3.50
  -1  -3  -1   12.30    3.30
  -1   3  -1   10.10    2.60
  -1   3  -1   12.50    3.10
  -1   3  -1    7.70    2.30
   1   3   1    7.20    2.70
  -1   3  -1    9.00    3.20
  -1   3  -1   10.40    3.10
   1   3   1   11.90    3.20
  -1   3  -1   10.60    3.50
  -1   3  -1    9.60    3.30
  -1   3  -1    7.00    2.30
   1   3   1    7.20    2.50
   1   3   1    6.00    2.50
   1   3   1    9.90    1.50
  -1   3  -1    9.90    2.50
   1   3   1    6.20    2.20
   1   3   1   14.80    3.50
   1   3   1    6.50    2.30
   1   3   1    8.90    2.70
   2  -3   1   30.50    5.00
   2  -3   1   34.40    5.10
   2  -3   1   36.90    4.30
   2  -3   1   46.60    6.20
   2  -3   1   45.60    4.20
   2  -3   1   43.10    5.40
  -2  -3  -1   44.20    5.40
  -2  -3  -1   52.29    5.20
   2  -3   1   43.10    6.10
  -2  -3  -1   43.50    5.30
  -2  -3  -1   45.60    4.90
   2  -3   1   48.70    4.80
  -2  -3  -1   42.10    5.50
   2  -3   1   35.50    4.30
   2  -3   1   40.10    5.20
  -2  -3  -1   36.80    5.20
  -2  -3  -1   40.10    5.10
  -2   3  -1   39.30    5.20
  -2   3  -1   47.00    5.60
   2   3   1   36.10    5.10
  -2   3  -1   40.00    4.00
   2   3   1   40.90    5.30
  -2   3  -1   43.80    5.90
  -2   3  -1   38.80    5.20
   2   3   1   39.90    4.90
  -2   3  -1   30.90    5.40
   2   3   1   42.80    5.40
   2   3   1   37.00    4.90
  -2   3  -1   44.50    4.80
   2   3   1   39.60    4.90
   2   3   1   38.50    5.10
   2   3   1   42.90    5.20
  -2   3  -1   31.00    5.20
   3  -3   1    5.10    2.90
  -3  -3  -1    1.40    2.60
   3  -3   1    2.10    2.80
   3  -3   1    5.50    2.90
   3  -3   1    7.40    3.30
  -3  -3  -1    2.60    2.40
  -3  -3  -1    5.30    3.10
  -3  -3  -1   -2.10    1.80
   3  -3   1    4.90    2.00
   3  -3   1    4.40    2.80
  -3  -3  -1    5.90    2.90
   3  -3   1    4.80    3.40
  -3  -3  -1    4.10    2.60
   3  -3   1    6.30    2.80
   3  -3   1    0.20    2.60
   3   3   1    1.10    2.20
   3   3   1    3.60    3.10
   3   3   1    0.90    2.40
   3   3   1   12.40    4.60
  -3   3  -1    4.90    3.10
  -3   3  -1    4.60    3.10
  -3   3  -1    1.00    2.00
   3   3   1    4.20    2.70
   3   3   1    4.40    2.90
  -3   3  -1    1.20    2.40
  -3   3  -1    7.00    4.10
  -3   3  -1    2.30    2.20
   3   3   1    4.50    3.00
  -3   3  -1    2.90    1.90
  -3   3  -1    1.80    2.30
   3   3   1    6.60    2.70
   4  -3   1 1470.45   52.89
  -4  -3  -1 1538.75   53.89
   4  -3   1 1623.24   53.89
  -4  -3  -1 1523.15   54.29
  -4  -3  -1 1626.74   53.49
  -4  -3  -1 1511.75   45.20
  -4  -3  -1 1545.75   52.79
   4  -3   1 1597.04   51.89
  -4  -3  -1 1586.44   52.39
  -4  -3  -1 1594.54   52.09
  -4  -3  -1 1548.05   50.79
   4  -3   1 1635.14   53.59
   4  -3   1 1586.04   55.19
   4  -3   1 1611.74   51.59
   4  -3   1 1566.94   52.79
   4   3   1 1546.55   45.40
   4   3   1 1499.95   55.69
   4   3   1 1553.74   52.69
  -4   3  -1 1554.14   52.49
  -4   3  -1 1614.14   55.29
  -4   3  -1 1457.35   54.79
  -4   3  -1 1556.64   47.40
  -4   3  -1 1570.14   52.69
  -4   3  -1 1564.94   52.89
  -4   3  -1 1581.74   52.09
   4   3   1 1543.45   50.69
   4   3   1 1541.45   53.09
   4   3   1 1543.05   52.59
   4   3   1 1608.64   54.69
  -4   3  -1 1608.54   53.29
   4   3   1 1621.54   52.99
   4   3   1 1620.84   53.19
   5  -3   1  184.78   12.60
   5  -3   1  187.08   13.10
   5  -3   1  159.58   13.70
   5  -3   1  189.58   13.50
   5  -3   1  187.58   13.30
  -5  -3  -1  183.28   13.10
   5  -3   1  179.58   12.50
  -5  -3  -1  167.18   12.20
  -5  -3  -1  171.98   13.50
  -5  -3  -1  168.68   11.90
   5  -3   1  187.68   12.20
  -5  -3  -1  182.78   11.30
  -5  -3  -1  165.08    7.90
  -5  -3  -1  175.58   13.00
   5   3   1  183.28   13.70
   5   3   1  162.18    7.90
  -5   3  -1  159.78   15.00
   5   3   1  175.08   11.10
  -5   3  -1  161.48   12.10
  -5   3  -1  168.08    8.70
  -5   3  -1  170.38   14.20
   5   3   1  186.78   12.60
   5   3   1  167.18   13.50
   5   3   1  166.78   12.50
   5   3   1  179.08   12.70
   5   3   1  186.68   14.90
  -5   3  -1  166.88    8.50
   5   3   1  191.88   13.70
  -5   3  -1  156.88   12.00
  -5   3  -1  181.98   13.30
  -5   3  -1  178.68   13.10
  -5   3  -1  208.08   15.30
  -6  -3  -1  536.15   28.00
   6  -3   1  531.35   28.40
   6  -3   1  530.25   26.80
  -6  -3  -1  587.44   26.60
   6  -3   1  530.55   28.40
   6  -3   1  617.34   28.80
   6  -3   1  557.24   26.60
  -6  -3  -1  503.85   25.00
  -6  -3  -1  542.65   28.40
  -6  -3  -1  594.54   27.80
  -6  -3  -1  514.85   19.80
  -6  -3  -1  587.94   24.00
  -6  -3  -1  547.65   26.70
   6  -3   1  544.65   26.00
   6  -3   1  590.24   26.10
   6  -3   1  537.45   25.50
  -6   3  -1  532.95   25.80
  -6   3  -1  537.15   26.70
   6   3   1  554.04   26.80
  -6   3  -1  658.03   37.10
   6   3   1  536.75   27.20
  -6   3  -1  549.65   25.30
   6   3   1  567.14   27.10
   6   3   1  602.04   26.30
  -6   3  -1  558.14   25.80
   6   3   1  551.44   28.20
   6   3   1  573.74   27.50
  -6   3  -1  551.74   32.90
  -6   3  -1  532.75   28.70
   6   3   1  597.24   26.70
  -6   3  -1  559.54   19.90
  -6   3  -1  588.64   20.10
   6   3   1  534.95   20.10
  -6   3  -1  538.55   26.40
   6   3   1  555.54   23.60
   6   3   1  575.34   28.40
   7  -3   1   33.20    8.00
  -7  -3  -1   25.50    7.20
  -7  -3  -1   23.20    4.30
   7  -3   1   34.40    7.50
   7  -3   1   30.90    7.70
  -7  -3  -1   33.10    8.70
  -7  -3  -1   22.30    6.40
  -7  -3  -1   19.40    5.80
   7  -3   1   33.00    7.60
  -7  -3  -1   34.80    9.10
  -7  -3  -1   31.30    9.60
   7  -3   1   26.70    7.70
   7  -3   1   39.90    9.20
  -7   3  -1   30.40    4.20
   7   3   1   20.10    6.60
  -7   3  -1   36.90    9.10
   7   3   1   18.30    5.80
   7   3   1   32.10    8.50
  -7   3  -1   45.20    9.10
  -7   3  -1   20.60    6.20
  -7   3  -1   27.40    4.00
   7   3   1   25.90    4.50
   7   3   1   32.00    7.90
   7   3   1   21.70    6.70
  -7   3  -1   40.30    8.10
   7   3   1   34.40    8.90
   7   3   1   17.40    7.10
  -7   3  -1   27.30    8.40
  -7   3  -1   37.90    8.70
  -7   3  -1   17.10    6.00
   7   3   1   28.10    6.00
  -7   3  -1   22.90    7.10
   8  -3   1  646.54   31.20
   8  -3   1  669.83   36.30
   8  -3   1  720.63   33.30
   8  -3   1  609.64   33.10
  -8  -3  -1  710.03   28.80
  -8  -3  -1  645.34   35.50
  -8  -3  -1  666.83   34.10
  -8  -3  -1  678.33   32.50
   8  -3   1  667.33   32.70
   8  -3   1  660.03   36.10
   8  -3   1  699.93   34.80
  -8   3  -1  652.23   37.50
  -8   3  -1  701.93   32.60
   8   3   1  690.43   36.20
  -8   3  -1  706.13   34.40
   8   3   1  656.43   31.30
   8   3   1  706.03   26.10
  -8   3  -1  712.03   32.50
   8   3   1  656.33   35.00
  -8   3  -1  668.13   33.30
  -8   3  -1  707.83   37.30
   8   3   1  604.84   35.20
   8   3   1  701.13   34.70
   8   3   1  642.74   28.10
  -8   3  -1  630.74   31.90
   8   3   1  723.43   32.90
   8   3   1  688.33   35.00
   9  -3   1   -3.00    3.60
  -9  -3  -1   -0.70    3.30
  -9  -3  -1   -4.90    4.60
   9  -3   1    6.90    5.70
   9  -3   1   -1.10    4.80
  -9  -3  -1    3.90    5.40
  -9   3  -1    3.30    5.40
   9   3   1   -4.40    4.20
   9   3   1    2.50    3.20
   9   3   1    6.80    5.40
  -9   3  -1    0.40    5.50
   9   3   1    6.00    6.80
  -9   3  -1   -4.70    3.60
 -10  -3  -1   -0.80    5.30
  10  -3   1   -0.70    6.00
  10  -3   1   -2.60    5.00
 -10  -3  -1    4.80    7.20
  10  -3   1    0.00    4.90
 -10   3  -1    5.30    6.50
  10   3   1    1.40    5.20
 -10   3  -1    5.70    5.30
  10   3   1    0.00    6.40
 -10   3  -1    2.60    6.50
  10   3   1    1.10    5.60
 -11  -3  -1   -2.80    5.50
  11  -3   1    6.70    7.00
  11  -3   1    4.10    6.20
 -11  -3  -1    0.00    5.60
  11   3   1    0.50    7.50
 -11   3  -1    8.50    7.30
 -11   3  -1    9.90    6.30
  11   3   1    5.40    8.40
 -12  -3  -1   -1.20    5.20
  12  -3   1   10.60    7.80
 -12  -3  -1   11.20    8.30
  12  -3   1   15.50    8.50
 -12   3  -1    0.50    6.00
  12   3   1    3.20    9.60
 -13  -4   1    9.90    8.50
  13   4  -1    5.20    8.00
 -13   4   1    0.00    6.90
 -12  -4   1   54.99   13.50
  12  -4  -1   50.79   12.40
  12   4  -1   96.89   18.70
 -12   4   1   74.99   15.60
 -11  -4   1   23.90   12.60
  11  -4  -1   16.60    8.50
  11  -4  -1    8.10    6.90
 -11  -4   1    2.50   10.20
 -11   4   1   16.20    7.80
  11   4  -1    5.80    8.00
 -11   4   1   23.90   10.30
 -10  -4   1  211.48   18.90
  10  -4  -1  164.08   19.10
  10  -4  -1  192.08   16.50
 -10  -4   1  223.18   16.70
  10  -4  -1  171.98   17.30
 -10  -4   1  169.48   19.40
 -10   4   1  128.19   17.80
  10   4  -1  193.38   19.50
 -10   4   1  176.68   14.90
  10   4  -1  180.88   15.00
 -10   4   1  177.08   17.80
  10   4  -1  186.78   18.90
  -9  -4   1  237.28   18.90
  -9  -4   1  259.87   22.30
   9  -4  -1  254.77   17.50
   9  -4  -1  236.98   19.70
  -9  -4   1  232.38   17.00
   9  -4  -1  226.28   21.00
   9  -4  -1  216.68   18.20
  -9  -4   1  261.37   19.50
  -9   4   1  264.97   20.10
   9   4  -1  217.98   20.30
   9   4  -1  232.98   16.40
  -9   4   1  238.78   14.60
   9   4  -1  230.78   20.00
  -9   4   1  239.58   16.60
  -9   4   1  247.68   19.80
   9   4  -1  234.18   13.60
  -9   4   1  223.68   18.80
  -9   4   1  235.68   21.30
  -9   4   1  220.28   16.40
   9   4  -1  254.17   20.80
   9   4  -1  210.18   20.30
   8  -4  -1  346.37   19.30
  -8  -4   1  292.27   20.60
  -8  -4   1  287.67   20.10
   8  -4  -1  300.57   22.70
   8  -4  -1  326.97   18.60
  -8  -4   1  281.17   20.30
   8  -4  -1  323.17   21.70
  -8  -4   1  343.17   21.30
  -8  -4   1  289.47   22.50
  -8  -4   1  308.47   26.00
   8  -4  -1  350.96   22.00
   8  -4  -1  350.76   24.00
   8  -4  -1  315.17   20.90
  -8  -4   1  332.27   19.60
   8   4  -1  314.67   23.20
  -8   4   1  325.77   21.30
   8   4  -1  327.07   21.60
   8   4  -1  290.77   17.80
   8   4  -1  288.07   18.70
  -8   4   1  315.77   20.70
  -8   4   1  301.07   20.60
   8   4  -1  309.27   18.40
   8   4  -1  307.37   21.60
  -8   4   1  336.47   23.60
  -8   4   1  328.67   18.50
   8   4  -1  290.37   22.20
  -8   4   1  341.77   18.90
   8   4  -1  291.87   15.20
  -8   4   1  332.67   17.00
  -8   4   1  418.86   30.20
   8   4  -1  325.37   22.40
  -8   4   1  318.07   25.10
  -7  -4   1  886.01   41.80
   7  -4  -1  996.60   43.00
  -7  -4   1  899.31   39.30
  -7  -4   1  916.91   32.20
   7  -4  -1  925.81   36.40
  -7  -4   1  891.91   39.20
  -7  -4   1 1002.00   38.40
   7  -4  -1  972.00   40.10
  -7  -4   1  893.81   38.80
   7  -4  -1  979.20   39.90
  -7  -4   1  947.01   42.00
  -7  -4   1  920.81   38.60
   7  -4  -1  910.71   39.40
   7   4  -1  876.41   46.20
   7   4  -1  876.51   39.50
   7   4  -1  912.81   32.40
   7   4  -1  949.11   36.70
  -7   4   1 1023.50   43.30
   7   4  -1  917.41   37.30
   7   4  -1  914.41   37.90
  -7   4   1  994.60   40.90
  -7   4   1  923.51   39.00
   7   4  -1  938.81   36.30
  -7   4   1  941.01   35.40
   7   4  -1  927.71   40.80
   7   4  -1  882.11   41.00
  -7   4   1  957.40   39.80
  -7   4   1  995.70   35.40
  -7   4   1  930.71   34.50
  -7   4   1  955.50   36.70
  -7   4   1  913.41   41.70
  -7   4   1 1012.50   40.30
  -6  -4   1   17.60    4.50
   6  -4  -1   24.00    5.90
   6  -4  -1    6.60    4.30
   6  -4  -1   21.70    7.00
  -6  -4   1   17.30    5.00
   6  -4  -1   24.80    6.10
   6  -4  -1   32.80   11.50
   6  -4  -1   19.70    4.40
  -6  -4   1   19.40    6.40
  -6  -4   1   17.50    6.90
   6  -4  -1    6.10    4.40
   6  -4  -1   29.40    6.40
  -6  -4   1   17.30    4.90
  -6  -4   1   12.00    4.80
  -6  -4   1   13.10    5.10
  -6  -4   1   14.60    3.40
   6   4  -1   19.00    5.40
  -6   4   1   10.70    4.70
  -6   4   1    6.70    3.40
  -6   4   1   18.50    6.00
   6   4  -1   22.30    7.40
  -6   4   1   27.80    7.40
  -6   4   1   14.70    4.90
  -6   4   1   20.10    5.40
  -6   4   1    9.90    4.40
   6   4  -1   17.40    5.90
   6   4  -1   16.10    5.20
  -6   4   1   19.70    5.70
   6   4  -1   22.40    6.70
   6   4  -1   10.10    4.50
   6   4  -1   19.70    6.00
  -6   4   1   19.90    5.90
   6   4  -1   27.70    9.40
  -5  -4   1 2918.91   93.79
  -5  -4   1 2719.03   86.89
  -5  -4   1 2651.43   81.49
  -5  -4   1 2728.33   91.39
   5  -4  -1 2890.11   88.89
   5  -4  -1 2802.52   85.59
   5  -4  -1 2726.13   90.89
  -5  -4   1 2717.93   88.29
   5  -4  -1 2751.22   87.49
  -5  -4   1 2837.22   89.09
   5  -4  -1 2880.91   88.99
  -5  -4   1 2852.91   88.49
   5  -4  -1 2764.02   90.99
   5  -4  -1 2808.02   88.49
   5  -4  -1 2849.71   83.59
   5   4  -1 2706.53   90.99
  -5   4   1 2727.43   91.09
   5   4  -1 2779.92   88.99
  -5   4   1 2798.52   86.29
  -5   4   1 2803.32   90.89
  -5   4   1 2926.51   89.79
   5   4  -1 2723.63   86.49
  -5   4   1 2747.93   88.79
   5   4  -1 2882.71   89.89
  -5   4   1 2750.52   88.19
  -5   4   1 2838.02   88.39
   5   4  -1 2744.53   87.49
  -5   4   1 2825.32   85.29
   5   4  -1 2791.12   89.09
   5   4  -1 2882.11   86.59
   5   4  -1 2767.02   90.69
   4  -4  -1  181.58   12.00
  -4  -4   1  207.18   13.00
  -4  -4   1  195.28   11.90
  -4  -4   1  193.38    9.20
   4  -4  -1  201.38   13.10
  -4  -4   1  211.68   14.20
  -4  -4   1  210.78   13.30
   4  -4  -1  202.28   12.10
  -4  -4   1  218.48   12.30
   4  -4  -1  203.48   11.80
   4  -4  -1  211.68   13.00
   4  -4  -1  199.08    9.50
  -4  -4   1  195.58    9.40
  -4  -4   1  201.18   14.10
   4  -4  -1  217.18   13.20
  -4  -4   1  201.28   12.70
   4  -4  -1  197.88   13.90
   4  -4  -1  196.58   14.00
  -4  -4   1  188.58   12.60
   4   4  -1  210.98   11.90
  -4   4   1  197.28   12.80
  -4   4   1  210.88   12.40
  -4   4   1  189.68   13.80
   4   4  -1  205.78   12.30
   4   4  -1  175.38   12.30
   4   4  -1  210.28   14.20
  -4   4   1  205.18   12.80
  -4   4   1  204.88   14.10
   4   4  -1  189.58   13.80
  -4   4   1  210.68   12.90
  -4   4   1  231.08   12.20
  -4   4   1  203.08   13.20
   4   4  -1  208.08   13.40
   4   4  -1  201.78   12.60
   4   4  -1  215.28   13.60
   3  -4  -1  407.16   18.20
   3  -4  -1  411.76   18.70
   3  -4  -1  397.26   18.00
   3  -4  -1  401.56   19.90
  -3  -4   1  401.56   18.40
  -3  -4   1  401.16   18.90
  -3  -4   1  409.66   20.40
   3  -4  -1  410.86   14.20
   3  -4  -1  430.16   14.30
   3  -4  -1  421.26   20.40
   3  -4  -1  399.86   18.00
  -3  -4   1  414.26   15.40
   3  -4  -1  419.16   19.00
  -3  -4   1  427.36   17.60
  -3  -4   1  396.86   15.30
  -3  -4   1  394.36   18.00
   3  -4  -1  416.96   18.70
  -3  -4   1  426.26   19.50
  -3  -4   1  387.86   18.80
   3   4  -1  400.66   20.20
   3   4  -1  406.86   21.40
   3   4  -1  413.66   19.20
  -3   4   1  400.26   17.80
   3   4  -1  415.96   17.20
   3   4  -1  386.36   18.40
  -3   4   1  427.46   20.20
  -3   4   1  420.36   19.10
  -3   4   1  463.05   22.50
  -3   4   1  455.15   19.70
  -3   4   1  419.66   18.60
  -3   4   1  409.46   18.50
  -3   4   1  434.96   18.70
   3   4  -1  393.96   18.20
   2  -4  -1 2371.56   70.39
  -2  -4   1 2224.08   70.39
  -2  -4   1 2317.57   71.49
  -2  -4   1 2232.68   67.59
  -2  -4   1 2338.57   68.59
   2  -4  -1 2332.27   70.59
   2  -4  -1 2270.47   70.39
  -2  -4   1 2351.36   73.29
   2  -4  -1 2207.68   70.39
  -2  -4   1 2189.28   70.89
   2  -4  -1 2293.17   72.29
   2  -4  -1 2319.47   64.79
   2  -4  -1 2274.67   64.69
  -2  -4   1 2319.07   70.19
   2  -4  -1 2418.76   71.09
  -2  -4   1 2278.27   71.29
   2   4  -1 2264.07   71.09
  -2   4   1 2277.57   70.89
  -2   4   1 2348.97   72.29
   2   4  -1 2269.67   71.29
  -2   4   1 2321.67   70.09
  -2   4   1 2122.19   70.39
   2   4  -1 2215.98   72.49
  -2   4   1 2379.16   70.69
  -2   4   1 2321.87   72.39
  -2   4   1 2319.87   70.69
   2   4  -1 2370.56   71.79
   2   4  -1 2267.87   70.69
  -2   4   1 2293.47   70.99
   2   4  -1 2272.87   68.29
   2   4  -1 2206.78   69.79
   1  -4  -1  157.88    8.70
   1  -4  -1  161.28    9.50
  -1  -4   1  163.88   10.20
   1  -4  -1  153.28    6.30
   1  -4  -1  158.78   10.40
  -1  -4   1  157.18    9.90
   1  -4  -1  145.19    9.10
   1  -4  -1  173.88   10.30
  -1  -4   1  153.78    9.80
  -1  -4   1  152.48    8.50
  -1  -4   1  142.39    9.60
   1  -4  -1  164.18   10.00
  -1  -4   1  140.89   10.30
  -1  -4   1  149.88   10.70
  -1  -4   1  164.08    9.10
   1  -4  -1  148.29   10.20
   1   4  -1  152.18    9.80
  -1   4   1  147.69    9.50
   1   4  -1  144.29    9.80
  -1   4   1  149.69   10.20
   1   4  -1  152.88    9.70
  -1   4   1  170.08    9.60
  -1   4   1  155.28    6.20
  -1   4   1  147.59    8.50
   1   4  -1  148.89    7.90
   1   4  -1  137.19    8.50
  -1   4   1  145.49    9.40
   1   4  -1  158.58    8.50
  -1   4   1  155.58    9.60
  -1   4   1  163.68   10.30
   1   4  -1  147.39   10.50
  -1   4   1  157.38   10.50
   1   4  -1  139.19    9.60
   0  -4   1  278.67   14.80
   0  -4  -1  270.47   13.70
   0  -4  -1  265.47   11.10
   0  -4   1  274.67   13.30
   0  -4  -1  255.47   10.50
   0  -4  -1  285.37   14.40
   0  -4   1  279.77   12.00
   0  -4   1  262.67   13.40
   0  -4   1  278.07   14.80
   0  -4   1  274.47   13.90
   0  -4   1  282.77   12.90
   0  -4  -1  268.57   13.70
   0  -4  -1  251.17   13.70
   0  -4   1  256.87   13.40
   0   4  -1  264.97   13.80
   0   4   1  278.77   13.60
   0   4   1  244.68   10.80
   0   4   1  277.77   14.10
   0   4  -1  265.17   12.50
   0   4   1  284.07   13.50
   0   4  -1  256.57   11.10
   0   4   1  267.87   13.20
   0   4   1  251.47   10.50
   0   4   1  234.68   13.30
   0   4  -1  259.87   13.60
   0   4   1  275.07   13.00
   0   4  -1  269.67   13.10
   0   4  -1  272.97   13.80
   0   4  -1  280.67   12.00
   0   4  -1  251.87   11.10
   0   4   1  265.17   13.80
   1  -4   1 2512.55   73.59
   1  -4   1 2532.95   77.09
  -1  -4  -1 2568.44   75.69
  -1  -4  -1 2516.85   76.69
  -1  -4  -1 2518.65   77.09
  -1  -4  -1 2496.05   71.09
   1  -4   1 2490.05   76.59
   1  -4   1 2514.85   76.19
  -1  -4  -1 2498.15   75.79
  -1  -4  -1 2402.06   73.59
   1  -4   1 2316.77   72.99
   1  -4   1 2540.75   75.29
  -1   4  -1 2581.44   75.99
  -1   4  -1 2468.95   73.69
   1   4   1 2441.96   75.79
  -1   4  -1 2518.95   78.39
  -1   4  -1 2510.95   73.59
   1   4   1 2404.26   70.99
   1   4   1 2470.55   76.29
  -1   4  -1 2424.36   76.59
   1   4   1 2557.24   74.09
   1   4   1 2444.66   76.79
   1   4   1 2528.85   75.79
  -1   4  -1 2512.55   76.59
  -1   4  -1 2525.05   78.29
   1   4   1 2539.55   76.09
  -1   4  -1 2517.75   76.69
  -1   4  -1 2524.35   74.99
   1   4   1 2521.95   77.09
   1   4   1 2249.68   76.39
   2  -4   1    6.80    3.50
   2  -4   1   11.60    3.10
   2  -4   1   10.60    3.20
  -2  -4  -1   21.10    4.50
  -2  -4  -1   12.60    4.40
  -2  -4  -1   11.60    3.20
   2  -4   1    7.60    4.00
   2  -4   1    7.50    3.80
  -2  -4  -1   10.40    3.50
  -2  -4  -1   13.80    3.80
  -2  -4  -1   10.00    3.40
  -2  -4  -1   14.40    4.40
   2  -4   1   14.30    4.10
   2  -4   1   13.50    4.20
   2  -4   1   11.00    4.00
   2   4   1   11.50    3.60
   2   4   1   18.30    5.00
   2   4   1   15.60    4.00
   2   4   1   12.30    3.70
  -2   4  -1   14.00    3.80
  -2   4  -1    7.60    3.50
   2   4   1   12.00    3.60
  -2   4  -1   14.10    4.60
  -2   4  -1   26.90    6.00
  -2   4  -1    8.70    3.20
  -2   4  -1   14.60    4.50
   2   4   1   19.80    4.00
  -2   4  -1    7.80    3.80
  -2   4  -1   14.30    3.30
   2   4   1    8.40    3.80
   2   4   1   18.60    4.70
   3  -4   1  517.85   23.00
   3  -4   1  516.85   20.10
   3  -4   1  521.45   23.30
   3  -4   1  454.75   23.70
   3  -4   1  511.75   21.20
  -3  -4  -1  508.35   22.50
   3  -4   1  555.34   23.30
  -3  -4  -1  523.15   22.00
  -3  -4  -1  526.55   24.00
   3  -4   1  513.85   20.60
  -3  -4  -1  510.15   21.90
  -3  -4  -1  509.45   23.60
   3  -4   1  505.05   22.80
   3  -4   1  527.85   20.80
  -3  -4  -1  534.65   23.00
  -3  -4  -1  526.65   22.20
   3  -4   1  522.75   24.60
   3   4   1  550.24   25.40
  -3   4  -1  513.25   19.70
   3   4   1  562.84   23.50
  -3   4  -1  521.35   21.50
  -3   4  -1  506.05   24.30
   3   4   1  513.35   22.50
  -3   4  -1  544.85   23.50
  -3   4  -1  538.15   23.10
   3   4   1  523.05   22.40
   3   4   1  517.25   22.40
   3   4   1  531.95   23.10
  -3   4  -1  531.55   23.30
   3   4   1  515.55   23.50
  -3   4  -1  532.25   22.90
   4  -4   1 2220.58   72.79
  -4  -4  -1 2184.08   71.29
   4  -4   1 2215.98   72.79
  -4  -4  -1 2097.89   71.99
   4  -4   1 2310.57   70.09
   4  -4   1 2191.28   74.59
  -4  -4  -1 2131.99   73.29
   4  -4   1 2259.37   67.39
  -4  -4  -1 2185.08   70.59
  -4  -4  -1 2245.18   71.69
  -4  -4  -1 2229.98   71.09
   4  -4   1 2163.98   70.19
   4  -4   1 2332.07   72.29
  -4  -4  -1 2296.87   74.89
  -4   4  -1 2262.07   71.29
   4   4   1 2245.78   74.29
  -4   4  -1 2161.38   71.99
  -4   4  -1 2104.39   81.29
   4   4   1 2167.18   70.49
  -4   4  -1 2273.77   70.99
   4   4   1 2163.78   72.09
   4   4   1 2263.67   72.79
   4   4   1 2222.88   72.49
  -4   4  -1 2259.97   75.09
   4   4   1 2185.18   71.69
   4   4   1 2242.08   73.69
  -4   4  -1 2306.57   73.19
   4   4   1 2285.17   76.99
   5  -4   1  463.75   23.70
   5  -4   1  446.26   22.30
   5  -4   1  431.86   22.90
   5  -4   1  479.05   21.50
  -5  -4  -1  443.26   24.40
   5  -4   1  475.35   22.50
   5  -4   1  482.15   23.90
   5  -4   1  425.36   24.50
  -5  -4  -1  447.56   24.00
   5  -4   1  473.65   25.50
  -5  -4  -1  465.25   23.10
  -5  -4  -1  461.35   22.50
  -5  -4  -1  473.65   23.60
  -5  -4  -1  448.86   22.10
  -5   4  -1  457.45   23.20
   5   4   1  488.95   25.10
  -5   4  -1  456.35   22.30
   5   4   1  468.25   23.80
  -5   4  -1  465.25   18.10
   5   4   1  443.66   23.20
  -5   4  -1  421.06   24.40
   5   4   1  492.75   21.90
  -5   4  -1  578.64   30.50
   5   4   1  484.25   23.30
   5   4   1  463.15   24.30
   5   4   1  454.55   23.10
  -5   4  -1  457.75   22.60
  -5   4  -1  453.75   23.40
  -5   4  -1  438.66   22.70
   6  -4   1 1442.06   56.09
  -6  -4  -1 1362.26   41.50
  -6  -4  -1 1290.57   51.89
   6  -4   1 1374.56   51.09
  -6  -4  -1 1318.87   51.89
  -6  -4  -1 1412.36   51.59
  -6  -4  -1 1344.97   50.49
   6  -4   1 1451.25   52.99
  -6  -4  -1 1432.66   55.39
   6  -4   1 1427.86   51.29
  -6  -4  -1 1395.76   49.30
   6  -4   1 1530.65   50.69
  -6  -4  -1 1352.86   53.89
   6  -4   1 1392.76   55.19
   6  -4   1 1542.75   57.89
   6   4   1 1419.16   52.99
   6   4   1 1379.76   54.49
  -6   4  -1 1380.26   52.19
   6   4   1 1425.76   54.29
  -6   4  -1 1434.46   44.70
   6   4   1 1316.77   51.59
  -6   4  -1 1460.85   52.69
   6   4   1 1399.06   51.49
  -6   4  -1 1451.95   44.60
  -6   4  -1 1394.16   51.29
   6   4   1 1374.46   52.29
   6   4   1 1381.66   41.80
  -6   4  -1 1448.36   51.89
  -6   4  -1 1337.07   60.59
   6   4   1 1423.56   53.39
  -6   4  -1 1480.55   53.69
   6   4   1 1343.27   50.79
   6   4   1 1331.67   48.90
  -6   4  -1 1329.87   54.59
   7  -4   1  485.85   25.60
   7  -4   1  456.75   27.00
   7  -4   1  554.44   26.10
   7  -4   1  506.95   27.10
  -7  -4  -1  500.95   26.40
   7  -4   1  572.74   29.00
  -7  -4  -1  525.45   26.60
  -7  -4  -1  462.25   28.40
  -7  -4  -1  436.36   25.80
  -7  -4  -1  503.45   24.00
   7  -4   1  465.95   28.60
  -7  -4  -1  490.55   27.10
   7   4   1  540.45   26.80
   7   4   1  463.35   23.40
   7   4   1  509.25   18.30
  -7   4  -1  490.75   26.40
  -7   4  -1  521.65   19.50
   7   4   1  484.05   26.90
  -7   4  -1  486.95   29.20
  -7   4  -1  498.05   27.20
   7   4   1  536.75   28.10
   7   4   1  505.45   25.90
   7   4   1  469.15   28.00
  -7   4  -1  514.55   30.00
  -7   4  -1  495.55   26.50
   7   4   1  501.15   28.90
  -7   4  -1  516.65   27.30
  -7   4  -1  544.25   26.60
   7   4   1  537.05   28.50
   8  -4   1  402.36   23.50
  -8  -4  -1  424.16   21.80
   8  -4   1  446.86   26.90
   8  -4   1  393.46   27.00
   8  -4   1  402.06   23.60
   8  -4   1  510.85   34.10
  -8  -4  -1  412.26   27.50
   8  -4   1  412.76   26.90
   8  -4   1  390.96   24.50
  -8  -4  -1  391.46   25.30
  -8   4  -1  400.76   27.60
   8   4   1  406.96   24.00
   8   4   1  385.26   16.20
   8   4   1  418.26   26.40
  -8   4  -1  380.66   23.20
  -8   4  -1  434.86   25.50
   8   4   1  397.06   23.50
   8   4   1  370.26   20.80
   8   4   1  427.36   31.00
   8   4   1  401.16   25.70
   8   4   1  409.66   27.00
  -8   4  -1  374.76   24.50
  -9  -4  -1  404.76   29.50
  -9  -4  -1  423.76   28.10
   9  -4   1  491.75   32.40
   9  -4   1  458.75   29.10
  -9  -4  -1  486.45   23.90
   9  -4   1  461.55   26.90
  -9   4  -1  435.06   26.00
   9   4   1  448.36   26.60
   9   4   1  439.06   29.20
  -9   4  -1  455.85   28.00
   9   4   1  494.75   29.90
 -10  -4  -1    6.90    7.20
  10  -4   1   36.70    9.90
  10  -4   1   37.60   10.90
 -10   4  -1   54.79   11.50
 -10   4  -1   32.50    9.80
  10   4   1   34.60   11.20
  10   4   1   28.80   10.30
  10   4   1   57.89   11.50
 -10   4  -1   19.70   10.60
  11  -4   1   63.79   14.20
 -11  -4  -1   91.49   17.30
  11  -4   1   59.89   13.40
 -11  -4  -1   65.89   16.40
 -11   4  -1   40.40   11.60
  11   4   1   60.29   15.30
 -11   4  -1   57.59   11.90
 -12  -4  -1    9.60    8.20
 -12  -4  -1   13.70    9.00
  12  -4   1   22.50   10.00
 -12   4  -1    7.00    7.10
  12   4   1    6.30   10.30
  12  -5  -1    1.60    6.80
 -12  -5   1   17.70    9.20
 -12   5   1   10.20    7.90
  12   5  -1    9.80    9.20
  11  -5  -1  169.08   18.60
 -11  -5   1  189.98   19.40
 -11  -5   1  153.48   20.10
 -11   5   1  192.88   20.00
  11   5  -1  136.99   18.80
 -10  -5   1   38.10   10.20
 -10  -5   1    7.40    5.20
  10  -5  -1   28.90    9.70
  10  -5  -1   18.80    7.80
  10  -5  -1   14.80    6.60
 -10  -5   1   17.20    7.50
  10   5  -1   31.90   10.50
  10   5  -1   33.00   11.40
 -10   5   1   23.70    8.90
 -10   5   1   26.70    7.70
  10   5  -1   14.80    6.60
  -9  -5   1   13.90   10.90
  -9  -5   1    9.80    6.30
  -9  -5   1   27.70    8.70
   9  -5  -1   27.70    9.80
   9  -5  -1    6.10    6.30
  -9  -5   1   15.80    6.30
   9  -5  -1   22.70    7.20
   9  -5  -1   18.40    8.50
  -9   5   1   17.70    6.10
   9   5  -1   18.10    7.90
  -9   5   1   13.50    7.80
   9   5  -1   18.20    7.40
  -9   5   1   32.80    7.00
   9   5  -1   29.20    8.10
   9   5  -1   19.40    9.20
  -9   5   1   17.30    6.60
  -9   5   1   19.90    7.80
  -8  -5   1   18.00   10.90
   8  -5  -1   14.50    6.60
   8  -5  -1   17.10    5.60
  -8  -5   1   20.90    6.60
   8  -5  -1   15.80    7.10
   8  -5  -1   33.40    8.30
  -8  -5   1   21.20    7.80
  -8  -5   1   12.20    5.90
   8  -5  -1    4.90    5.90
   8  -5  -1   26.10    7.90
  -8  -5   1    6.70    5.50
  -8   5   1   25.70    6.20
   8   5  -1   10.70    4.70
  -8   5   1   18.30    8.10
  -8   5   1   15.70    7.00
  -8   5   1   14.10    6.60
   8   5  -1   12.40    7.50
   8   5  -1   13.10    7.30
   8   5  -1    9.90    5.10
   8   5  -1   14.30    6.10
   8   5  -1   20.90    8.20
   8   5  -1   18.50    7.80
  -8   5   1    9.90    5.60
  -8   5   1   13.80    5.60
   8   5  -1   11.70    6.50
  -8   5   1   10.20    5.90
   7  -5  -1    1.60    8.10
  -7  -5   1    2.00    3.30
   7  -5  -1   -5.80    3.20
   7  -5  -1   -1.00    4.60
   7  -5  -1    0.80    3.20
  -7  -5   1    5.40    5.00
  -7  -5   1    2.30    4.40
  -7  -5   1    0.90    4.40
  -7  -5   1   -1.60    2.00
  -7  -5   1   -2.20    3.10
  -7  -5   1    2.00    3.50
   7  -5  -1    3.40    4.70
   7  -5  -1    0.10    3.80
  -7  -5   1   10.70    5.30
   7  -5  -1    0.60    3.20
  -7   5   1    7.30    3.50
   7   5  -1   -1.50    3.80
  -7   5   1   -4.20    3.30
   7   5  -1    0.90    3.70
  -7   5   1    6.00    4.70
   7   5  -1   -2.90    3.30
  -7   5   1    5.00    4.30
   7   5  -1    4.20    4.00
   7   5  -1    0.20    4.30
  -7   5   1    0.30    4.00
   7   5  -1    8.10    4.70
   7   5  -1    5.30    5.70
   7   5  -1    0.10    4.20
  -7   5   1   11.70    5.70
  -7   5   1    1.20    3.90
  -7   5   1    1.60    4.20
   6  -5  -1  759.62   31.50
   6  -5  -1  777.02   40.90
   6  -5  -1  753.92   36.00
  -6  -5   1  681.33   32.20
  -6  -5   1  728.93   33.40
  -6  -5   1  775.12   33.80
  -6  -5   1  735.53   25.90
  -6  -5   1  780.32   32.60
  -6  -5   1  794.02   33.30
  -6  -5   1  721.23   34.90
   6  -5  -1  807.62   34.10
   6  -5  -1  741.03   32.50
   6  -5  -1  770.32   28.30
  -6  -5   1  739.23   25.80
   6  -5  -1  744.93   33.60
   6  -5  -1  749.62   33.30
  -6  -5   1  723.03   40.10
   6   5  -1  726.73   35.20
   6   5  -1  714.33   33.20
  -6   5   1  790.72   34.30
   6   5  -1  795.02   32.10
  -6   5   1  750.32   31.40
  -6   5   1  778.62   36.00
   6   5  -1  725.93   32.20
  -6   5   1  770.22   34.20
   6   5  -1  701.73   35.30
  -6   5   1  743.63   33.00
  -6   5   1  759.42   33.30
   6   5  -1  728.93   33.80
  -6   5   1  758.52   30.00
  -6   5   1  825.52   37.00
  -5  -5   1 1531.15   54.99
   5  -5  -1 1535.25   55.09
   5  -5  -1 1607.84   52.99
  -5  -5   1 1587.64   55.09
   5  -5  -1 1527.15   55.09
  -5  -5   1 1525.45   57.69
  -5  -5   1 1590.64   55.29
   5  -5  -1 1562.94   57.89
  -5  -5   1 1479.55   52.69
   5  -5  -1 1640.14   58.69
   5  -5  -1 1579.04   53.59
  -5  -5   1 1551.44   47.80
  -5  -5   1 1593.14   55.99
  -5  -5   1 1419.06   52.89
  -5  -5   1 1548.55   47.60
   5  -5  -1 1562.74   55.09
   5  -5  -1 1549.34   54.09
   5  -5  -1 1508.35   48.80
  -5   5   1 1596.44   57.69
  -5   5   1 1623.74   55.29
   5   5  -1 1509.65   55.39
  -5   5   1 1583.84   55.89
   5   5  -1 1494.75   54.89
  -5   5   1 1515.35   55.19
   5   5  -1 1654.33   56.59
   5   5  -1 1578.04   53.79
  -5   5   1 1569.34   52.39
  -5   5   1 1594.64   55.29
   5   5  -1 1477.95   54.19
  -5   5   1 1506.55   53.29
   5   5  -1 1517.35   52.79
  -5   5   1 1593.64   58.39
  -4  -5   1   39.70    6.70
  -4  -5   1   39.70    6.60
  -4  -5   1   25.90    5.70
   4  -5  -1   35.80    6.60
  -4  -5   1   40.80    4.30
   4  -5  -1   61.79   10.80
   4  -5  -1   40.30    6.50
   4  -5  -1   40.10    4.10
  -4  -5   1   50.29    4.50
   4  -5  -1   32.90    6.20
  -4  -5   1   48.10   10.90
  -4  -5   1   48.40    6.50
   4  -5  -1   43.40    6.80
  -4  -5   1   49.40    9.20
  -4  -5   1   37.80    5.70
   4  -5  -1   36.40    6.40
   4  -5  -1   39.20    4.00
   4  -5  -1   45.70    6.10
  -4  -5   1   40.40    6.90
   4  -5  -1   55.99    8.30
  -4   5   1   42.00    6.90
   4   5  -1   44.70    7.50
   4   5  -1   33.40    6.50
   4   5  -1   42.40    8.00
   4   5  -1   45.20    7.60
  -4   5   1   28.40    6.00
  -4   5   1   30.40    6.40
  -4   5   1   41.60    7.40
   4   5  -1   38.20    5.60
   4   5  -1   49.10    7.10
   4   5  -1   30.10    6.30
  -4   5   1   29.00    6.60
  -4   5   1   36.40    5.70
  -4   5   1   30.00    5.80
   4   5  -1   27.70    5.70
  -3  -5   1 1142.49   41.90
   3  -5  -1 1077.89   43.90
  -3  -5   1 1119.19   36.50
   3  -5  -1 1130.59   40.50
  -3  -5   1 1084.19   45.10
   3  -5  -1 1174.58   34.60
  -3  -5   1 1117.79   40.60
  -3  -5   1 1142.19   43.90
  -3  -5   1 1184.68   44.10
   3  -5  -1 1111.59   42.90
   3  -5  -1 1158.08   43.40
  -3  -5   1 1153.18   39.20
   3  -5  -1 1136.99   34.40
  -3  -5   1 1069.79   41.10
   3  -5  -1 1185.68   41.10
   3  -5  -1 1123.39   41.10
   3  -5  -1 1203.58   41.40
   3  -5  -1 1121.19   40.10
  -3   5   1 1234.28   41.40
   3   5  -1 1140.59   41.40
   3   5  -1 1236.48   47.30
   3   5  -1 1148.19   42.00
   3   5  -1 1103.29   38.60
   3   5  -1 1168.28   43.70
  -3   5   1 1118.49   41.50
  -3   5   1 1194.68   43.40
   3   5  -1 1110.69   40.40
   3   5  -1 1145.29   41.00
   3   5  -1 1087.69   41.40
  -3   5   1 1146.89   43.70
  -3   5   1 1185.78   41.00
  -3   5   1 1116.99   43.00
  -3   5   1 1199.08   41.30
  -3   5   1 1181.18   41.90
   2  -5  -1 1307.17   46.30
   2  -5  -1 1239.88   43.90
  -2  -5   1 1288.07   43.10
  -2  -5   1 1292.77   44.70
   2  -5  -1 1217.28   45.70
  -2  -5   1 1278.47   46.60
  -2  -5   1 1284.47   41.70
  -2  -5   1 1240.18   44.60
  -2  -5   1 1267.97   44.60
   2  -5  -1 1258.17   37.40
  -2  -5   1 1240.68   40.70
   2  -5  -1 1248.18   44.50
   2  -5  -1 1312.27   43.50
   2  -5  -1 1355.86   44.70
   2   5  -1 1319.27   44.80
   2   5  -1 1183.18   42.50
   2   5  -1 1207.28   40.60
   2   5  -1 1342.67   51.09
  -2   5   1 1313.97   43.80
  -2   5   1 1340.57   46.40
  -2   5   1 1351.96   44.90
   2   5  -1 1273.47   44.90
  -2   5   1 1238.48   44.40
   2   5  -1 1293.87   43.80
  -2   5   1 1328.27   45.00
   2   5  -1 1285.77   44.60
  -2   5   1 1261.47   43.10
   2   5  -1 1226.28   44.60
  -1  -5   1 4988.90  150.58
   1  -5  -1 5097.89  146.09
   1  -5  -1 4803.72  149.49
   1  -5  -1 5119.99  150.18
  -1  -5   1 5080.89  145.89
  -1  -5   1 5074.49  148.69
   1  -5  -1 5146.98  148.99
   1  -5  -1 5061.09  147.99
  -1  -5   1 5176.08  145.89
  -1  -5   1 4835.02  148.39
   1  -5  -1 5045.80  141.89
   1  -5  -1 5059.59  152.58
  -1  -5   1 5183.68  149.49
  -1  -5   1 5404.36  151.88
  -1   5   1 4829.82  141.69
  -1   5   1 5121.99  149.09
  -1   5   1 5038.00  145.89
   1   5  -1 5118.69  149.19
   1   5  -1 4945.60  150.68
  -1   5   1 5024.00  146.99
  -1   5   1 4888.71  148.19
   1   5  -1 5058.09  148.89
   1   5  -1 4964.10  145.49
   1   5  -1 4867.41  145.69
  -1   5   1 5146.78  147.49
   1   5  -1 4943.31  152.38
   1   5  -1 5081.39  149.09
  -1   5   1 5184.98  152.78
  -1   5   1 5183.78  148.59
   1   5  -1 4981.80  144.79
   1   5  -1 5141.89  151.28
  -1   5   1 5216.98  150.38
   0  -5  -1 4380.56  127.89
   0  -5  -1 4213.08  132.99
   0  -5   1 4334.47  131.89
   0  -5   1 4543.45  132.49
   0  -5  -1 4341.57  126.79
   0  -5  -1 4586.04  133.79
   0  -5  -1 4512.05  132.59
   0  -5  -1 4164.48  130.59
   0  -5   1 4584.94  130.69
   0  -5   1 4410.46  128.59
   0  -5   1 4553.64  132.99
   0  -5  -1 4438.66  131.19
   0  -5   1 4648.23  132.09
   0   5  -1 4555.64  132.59
   0   5  -1 4479.75  128.29
   0   5  -1 4447.46  132.59
   0   5   1 4519.45  131.89
   0   5  -1 4581.04  128.49
   0   5   1 4498.45  130.79
   0   5  -1 4427.86  134.19
   0   5  -1 4494.35  130.29
   0   5   1 4544.35  133.39
   0   5   1 4401.26  131.79
   0   5  -1 4403.86  128.59
   0   5   1 4432.86  132.59
   0   5  -1 4452.65  134.49
   0   5   1 4417.06  127.99
   0   5   1 4490.15  132.29
   0   5  -1 4433.36  131.39
   0   5   1 4443.66  126.99
   0   5   1 4470.45  133.49
  -1  -5  -1   49.30    6.90
   1  -5   1   45.50    6.50
  -1  -5  -1   49.80    7.80
  -1  -5  -1   30.10    4.90
   1  -5   1   39.40    6.30
   1  -5   1   42.80    4.80
   1  -5   1   53.69    6.30
  -1  -5  -1   52.29    6.80
  -1  -5  -1   46.90    4.00
   1  -5   1   55.59    8.80
  -1  -5  -1   49.00    5.10
   1  -5   1   53.89    6.30
  -1  -5  -1   33.70    5.50
   1  -5   1   70.29    8.30
  -1  -5  -1   54.99    6.70
  -1   5  -1   40.70    6.50
   1   5   1   51.59    6.50
   1   5   1   42.40    5.90
   1   5   1   44.90    6.70
   1   5   1   46.00    6.60
  -1   5  -1   52.59    6.20
  -1   5  -1   45.70    6.80
   1   5   1   49.20    6.30
  -1   5  -1   65.49    5.80
  -1   5  -1   52.89    7.40
  -1   5  -1   54.39    5.50
   1   5   1   43.30    6.50
  -1   5  -1   35.70    5.90
   1   5   1   39.20    6.00
  -1   5  -1   50.89    7.60
  -1   5  -1   56.39    7.00
   1   5   1   50.29    4.10
   1   5   1   42.80    5.20
  -2  -5  -1 2051.49   59.99
   2  -5   1 2171.68   70.99
  -2  -5  -1 2091.49   69.59
   2  -5   1 2126.19   68.69
  -2  -5  -1 2134.99   67.69
  -2  -5  -1 2107.49   68.19
  -2  -5  -1 2069.69   69.19
  -2  -5  -1 2164.98   68.39
   2  -5   1 2100.79   68.39
   2  -5   1 2159.18   68.29
  -2  -5  -1 2130.69   67.09
  -2  -5  -1 2113.29   65.69
   2  -5   1 2035.70   68.09
   2  -5   1 2120.19   70.69
   2  -5   1 2088.09   64.09
   2  -5   1 1980.70   65.79
   2  -5   1 2075.79   64.89
   2   5   1 2123.79   69.29
  -2   5  -1 2120.99   65.39
   2   5   1 2150.88   69.79
   2   5   1 2158.48   68.39
  -2   5  -1 2090.99   65.69
   2   5   1 2273.77   68.79
  -2   5  -1 2142.69   70.89
  -2   5  -1 2229.78   68.29
   2   5   1 2056.19   67.09
  -2   5  -1 2074.89   70.59
   2   5   1 2098.29   67.89
  -2   5  -1 2146.69   68.79
   2   5   1 1978.40   65.59
   2   5   1 2105.49   72.99
  -2   5  -1 1967.40   71.79
  -2   5  -1 2046.90   68.49
  -3  -5  -1  637.84   26.80
   3  -5   1  657.13   29.90
  -3  -5  -1  633.34   27.50
  -3  -5  -1  622.54   28.60
   3  -5   1  618.44   28.20
   3  -5   1  660.63   28.20
  -3  -5  -1  646.44   26.40
   3  -5   1  649.54   28.10
  -3  -5  -1  653.33   27.80
   3  -5   1  650.83   28.00
   3  -5   1  651.53   24.60
  -3  -5  -1  674.93   29.60
   3  -5   1  628.24   25.10
   3  -5   1  640.34   24.60
  -3  -5  -1  637.14   26.70
  -3  -5  -1  646.24   27.50
   3  -5   1  682.53   25.90
  -3   5  -1  645.24   28.00
  -3   5  -1  656.53   25.10
   3   5   1  680.03   27.90
   3   5   1  626.44   26.80
  -3   5  -1  679.23   28.50
   3   5   1  644.64   27.20
  -3   5  -1  648.34   27.70
   3   5   1  661.03   28.40
  -3   5  -1  679.53   28.30
   3   5   1  668.23   29.10
  -3   5  -1  704.63   26.50
   3   5   1  647.54   27.60
   3   5   1  651.23   28.20
  -3   5  -1  647.24   35.50
   3   5   1  631.14   28.70
  -4  -5  -1  103.79   11.10
   4  -5   1  110.59    8.80
  -4  -5  -1   91.29   10.40
   4  -5   1  111.79   11.00
   4  -5   1  124.09    8.80
   4  -5   1  124.09    9.20
  -4  -5  -1   99.09   10.20
  -4  -5  -1  103.89    9.80
   4  -5   1  110.29   11.70
   4  -5   1  122.89   11.20
  -4  -5  -1  123.89   10.50
   4  -5   1  114.29    9.70
   4  -5   1  116.99   12.20
   4  -5   1  113.79   10.90
  -4  -5  -1  101.09    9.80
  -4  -5  -1   95.99    9.30
   4  -5   1  106.29   10.60
   4   5   1  101.69   10.40
  -4   5  -1  107.19   11.80
   4   5   1  122.39   11.60
   4   5   1  118.79   10.90
   4   5   1  117.09   11.50
  -4   5  -1  103.29   10.20
   4   5   1  157.18   12.20
  -4   5  -1  119.99    8.60
  -4   5  -1  108.19    9.70
   4   5   1  116.39   10.50
  -4   5  -1  132.29   11.50
  -4   5  -1  140.09   11.80
  -4   5  -1  156.88   16.70
   4   5   1  112.39   10.30
   4   5   1  124.49   10.80
  -4   5  -1  117.99   10.80
  -5  -5  -1   83.39    9.80
   5  -5   1   83.69    7.40
   5  -5   1   89.99   11.70
   5  -5   1   84.49   10.10
  -5  -5  -1   87.69   11.10
   5  -5   1   81.99    9.30
   5  -5   1   83.49    8.60
   5  -5   1  125.99   13.20
   5  -5   1  100.79   10.90
  -5  -5  -1   80.39   10.50
  -5  -5  -1   99.09   10.10
   5  -5   1   79.19   10.20
  -5  -5  -1   91.59   10.30
  -5  -5  -1   79.79    9.30
  -5  -5  -1   78.99    9.10
   5  -5   1   81.19    8.50
  -5   5  -1  104.59   12.40
   5   5   1  102.79   11.50
   5   5   1   92.09   10.20
  -5   5  -1   92.99   10.70
   5   5   1   75.29   10.20
   5   5   1   77.79   10.00
   5   5   1   73.09    8.80
   5   5   1   78.19    9.50
  -5   5  -1   77.39   15.00
  -5   5  -1   84.89    9.90
   5   5   1   93.89   10.70
  -5   5  -1   93.29   10.30
  -5   5  -1   87.09    9.60
  -5   5  -1   90.59   10.20
   5   5   1   86.49   10.70
  -5   5  -1   87.19   10.10
  -6  -5  -1   94.19   10.70
  -6  -5  -1   79.29   13.80
   6  -5   1   90.89   11.20
  -6  -5  -1   93.59   11.90
  -6  -5  -1   76.79   11.40
   6  -5   1  108.29   11.30
   6  -5   1   98.59    9.90
  -6  -5  -1   93.89   11.60
   6  -5   1  106.59   12.00
  -6  -5  -1   79.69   10.00
   6  -5   1  123.19   14.10
   6  -5   1   96.79   12.00
  -6  -5  -1   97.99   10.20
   6  -5   1   92.79   11.70
   6  -5   1  112.69   13.20
   6   5   1   90.19   12.00
  -6   5  -1   84.49   10.70
   6   5   1   81.69   10.30
   6   5   1   95.59   12.30
  -6   5  -1   94.09   10.70
  -6   5  -1   77.99   11.80
  -6   5  -1  107.89   13.30
  -6   5  -1   89.69   11.10
   6   5   1   78.09   11.20
   6   5   1   92.69   10.20
  -6   5  -1  112.29   12.40
   6   5   1   89.59   11.40
  -6   5  -1   79.19    7.20
   6   5   1   98.79   11.40
  -6   5  -1  103.79   11.40
  -7  -5  -1  127.49   11.90
   7  -5   1  123.19   11.80
   7  -5   1  182.68   21.90
   7  -5   1  132.59   14.30
  -7  -5  -1  129.99   13.90
   7  -5   1   96.39   12.80
  -7  -5  -1  116.59   14.40
   7  -5   1  125.39   13.70
  -7  -5  -1  125.79   12.80
   7  -5   1  104.09   14.20
  -7  -5  -1  109.89   12.90
   7  -5   1  121.29   16.70
  -7   5  -1  108.89    8.40
   7   5   1  111.19   13.20
   7   5   1  109.39   11.40
  -7   5  -1  134.69   14.00
   7   5   1  123.59   14.20
   7   5   1  115.19   14.00
  -7   5  -1  131.19   13.00
  -7   5  -1  107.79   13.00
  -7   5  -1  130.49   15.70
   7   5   1  121.79   14.40
   7   5   1  114.89   12.60
  -7   5  -1  122.49   12.90
   7   5   1  102.59   12.60
  -7   5  -1  126.29   15.30
  -8  -5  -1  196.08   17.80
   8  -5   1  199.58   17.10
   8  -5   1  216.58   19.00
  -8  -5  -1  200.08   15.30
  -8  -5  -1  174.38   18.40
   8  -5   1  207.58   16.30
   8  -5   1  177.48   17.00
   8  -5   1  172.28   18.70
   8   5   1  199.18   18.80
  -8   5  -1  181.18   16.10
   8   5   1  214.08   17.60
   8   5   1  205.68   17.00
  -8   5  -1  202.78   17.50
  -8   5  -1  189.18   17.80
   8   5   1  203.28   17.00
   8   5   1  202.88   18.70
  -8   5  -1  198.88   20.00
   9  -5   1   17.40    7.30
  -9  -5  -1   29.30    7.50
  -9  -5  -1   24.00    8.80
   9  -5   1   31.50   10.10
  -9  -5  -1   18.30    9.40
   9  -5   1   48.40   11.30
   9   5   1   24.80    9.80
  -9   5  -1   30.30    9.90
   9   5   1   34.60   10.30
   9   5   1   30.00    9.10
  -9   5  -1   19.40    8.00
  -9   5  -1   34.90    9.80
  10  -5   1   49.50   12.60
  10  -5   1   65.79   13.10
 -10  -5  -1   55.19   13.00
 -10  -5  -1   30.90   10.70
 -10   5  -1   29.60   11.00
 -10   5  -1   40.30   10.30
  10   5   1   43.90   12.90
  10   5   1   40.70   12.10
  10   5   1   36.60    9.80
 -11  -5  -1   12.10    9.10
  11  -5   1   14.50    9.00
 -11  -5  -1   18.10    9.00
  11   5   1   25.60   11.90
 -11   5  -1   26.20   10.30
 -11   5  -1    4.20    6.00
 -12  -6   1   16.60    9.10
  12  -6  -1   25.50   14.60
  12   6  -1   24.80   10.90
 -12   6   1   24.60    9.40
 -11  -6   1   17.60    7.60
 -11  -6   1   19.60   12.40
  11  -6  -1   10.70    7.90
  11   6  -1   28.50   10.40
 -11   6   1    8.50    7.70
 -10  -6   1  265.87   22.00
  10  -6  -1  293.67   23.60
 -10  -6   1  273.07   25.40
 -10  -6   1  247.48   22.20
  10   6  -1  249.08   23.40
  10   6  -1  266.07   20.10
 -10   6   1  315.27   24.00
 -10   6   1  277.27   20.10
   9  -6  -1   75.39   12.80
   9  -6  -1   77.09   13.60
  -9  -6   1   78.79   12.30
  -9  -6   1   87.69   12.30
  -9  -6   1   67.79   15.70
  -9   6   1   95.39   13.20
   9   6  -1   63.19   11.80
  -9   6   1   60.39   13.60
   9   6  -1   56.59   12.70
  -9   6   1   67.69   10.60
   9   6  -1   83.69   11.70
  -8  -6   1  252.27   19.30
  -8  -6   1  273.67   19.50
  -8  -6   1  247.58   19.60
   8  -6  -1  252.27   15.60
   8  -6  -1  209.68   18.90
   8  -6  -1  254.87   22.20
   8  -6  -1  277.07   20.80
  -8  -6   1  320.77   27.50
   8   6  -1  207.08   19.40
   8   6  -1  236.98   21.40
   8   6  -1  289.07   21.60
   8   6  -1  233.58   17.60
  -8   6   1  274.97   20.30
   8   6  -1  232.78   18.50
  -8   6   1  240.08   25.70
  -8   6   1  243.78   17.90
  -8   6   1  251.27   20.40
   8   6  -1  178.08   29.00
  -8   6   1  227.38   20.10
  -7  -6   1  122.89   13.10
   7  -6  -1  130.99   15.30
   7  -6  -1  124.19   13.50
  -7  -6   1  133.39   13.50
   7  -6  -1  127.69   13.60
  -7  -6   1  116.09   13.30
  -7  -6   1  117.09   13.50
  -7  -6   1  125.89    7.60
  -7  -6   1  134.49   13.50
   7  -6  -1  141.99   10.50
   7  -6  -1  125.89   12.90
   7  -6  -1  140.39   14.20
  -7  -6   1  125.49   15.30
  -7   6   1  146.59   13.30
  -7   6   1  110.39   10.80
   7   6  -1  119.09   14.80
   7   6  -1  103.89   13.10
   7   6  -1  146.99   13.90
   7   6  -1  127.29   12.70
  -7   6   1  106.49   14.30
   7   6  -1  133.39   14.50
  -7   6   1  126.99   17.70
  -7   6   1  146.39   14.60
   7   6  -1  108.99   14.70
  -7   6   1  168.28   20.00
  -7   6   1  174.18   15.10
  -7   6   1  127.19   13.80
   7   6  -1  150.48   15.30
   6  -6  -1  153.28   13.60
  -6  -6   1  173.08   16.10
  -6  -6   1  152.78   13.90
   6  -6  -1  183.98   15.20
   6  -6  -1  188.68   10.70
   6  -6  -1  164.28   16.30
  -6  -6   1  152.48   15.60
  -6  -6   1  150.58   14.00
  -6  -6   1  130.89   13.30
   6  -6  -1  159.38   14.30
   6  -6  -1  157.08   12.30
  -6  -6   1  146.49    8.30
   6  -6  -1  158.18   10.10
  -6  -6   1  144.39   13.00
  -6  -6   1  153.98    8.50
  -6  -6   1  155.28   14.20
   6  -6  -1  167.48   14.70
   6   6  -1  165.78   14.60
   6   6  -1  184.18   16.60
   6   6  -1  158.78   13.10
  -6   6   1  161.78   14.20
  -6   6   1  160.88   15.60
   6   6  -1  158.48   21.10
  -6   6   1  140.29   13.80
  -6   6   1  193.18   15.20
   6   6  -1  156.48   14.60
  -6   6   1  160.28   12.30
  -6   6   1  128.19   12.30
   6   6  -1  165.78   14.10
  -6   6   1  157.38   14.60
   6   6  -1  189.18   16.80
  -6   6   1  183.08   16.90
   6   6  -1  177.68   14.10
  -5  -6   1   11.40    4.80
  -5  -6   1   20.50    5.50
  -5  -6   1   26.10    7.40
  -5  -6   1   16.80    5.80
   5  -6  -1   28.70    4.80
  -5  -6   1   25.80    3.80
   5  -6  -1   25.30    7.30
   5  -6  -1   23.90    5.80
  -5  -6   1   13.40    5.00
   5  -6  -1   27.50    7.20
  -5  -6   1   22.20    3.70
  -5  -6   1   13.50    5.30
   5  -6  -1   17.30    5.60
   5  -6  -1   28.50    7.00
   5  -6  -1   30.40    4.20
  -5  -6   1   12.70    5.10
  -5  -6   1   22.90    7.20
   5  -6  -1   38.00   11.80
   5  -6  -1   17.80    5.80
   5  -6  -1   25.10    6.30
   5   6  -1   30.00    6.50
  -5   6   1   27.20    6.20
  -5   6   1   19.40    5.10
  -5   6   1   16.60    6.30
  -5   6   1   28.90    8.60
   5   6  -1   17.70    6.70
   5   6  -1   15.60    5.70
  -5   6   1   41.80   11.80
   5   6  -1   27.60    6.60
   5   6  -1   26.60    6.50
  -5   6   1   19.40    5.90
   5   6  -1   43.50   10.20
   5   6  -1   19.40    6.10
  -5   6   1   30.40    9.20
  -5   6   1   38.90    7.90
  -4  -6   1  138.89   10.80
  -4  -6   1  160.18   12.80
  -4  -6   1  130.79   11.40
   4  -6  -1  142.69    7.40
  -4  -6   1  146.99   11.80
   4  -6  -1  158.48   12.50
   4  -6  -1  145.09   11.90
   4  -6  -1  140.49   13.40
   4  -6  -1  135.09   11.70
   4  -6  -1  131.49   11.00
  -4  -6   1  137.89    8.20
  -4  -6   1  136.59    8.10
   4  -6  -1  147.79   11.50
   4  -6  -1  132.79    7.20
   4  -6  -1  129.59   13.20
  -4  -6   1  138.29   12.10
   4  -6  -1  124.49   11.40
  -4  -6   1  143.79   12.40
  -4  -6   1  132.59   13.20
  -4  -6   1  161.68   14.00
  -4   6   1  154.18   12.60
   4   6  -1  135.69   12.20
   4   6  -1  133.69   12.10
  -4   6   1  142.29   11.10
   4   6  -1  141.79   13.20
   4   6  -1  153.58   12.20
  -4   6   1  146.99   11.90
   4   6  -1  146.39   12.00
  -4   6   1  176.48   16.90
   4   6  -1  138.69   13.20
  -4   6   1  150.78   12.10
  -4   6   1  152.38   12.70
   4   6  -1  145.89   10.70
  -4   6   1  134.79   13.00
  -4   6   1  128.09   11.70
   4   6  -1  142.29   12.20
   3  -6  -1    4.80    3.60
   3  -6  -1    0.80    2.60
   3  -6  -1   -1.20    2.10
  -3  -6   1    0.60    2.50
  -3  -6   1    0.00    3.00
   3  -6  -1    1.60    3.20
  -3  -6   1    2.00    2.90
   3  -6  -1    1.50    3.70
  -3  -6   1    9.50    5.50
  -3  -6   1    5.20    3.80
   3  -6  -1    2.40    1.40
  -3  -6   1    1.80    2.50
  -3  -6   1   -0.30    1.80
  -3  -6   1    4.40    4.00
   3  -6  -1   -0.30    3.00
   3  -6  -1   -0.60    1.20
   3  -6  -1    2.50    3.00
  -3  -6   1    1.80    2.90
   3   6  -1   -1.30    2.30
  -3   6   1    5.70    3.50
   3   6  -1    1.40    2.90
  -3   6   1    3.20    3.30
  -3   6   1    2.00    2.70
  -3   6   1    0.80    2.60
  -3   6   1    0.00    3.20
   3   6  -1   -2.20    3.00
   3   6  -1    0.90    2.50
   3   6  -1   -0.60    2.60
   3   6  -1    2.00    3.10
  -3   6   1    0.80    2.70
   3   6  -1   -0.50    2.60
   3   6  -1    0.80    3.40
  -3   6   1   -2.20    2.40
  -3   6   1   17.60    8.80
   2  -6  -1    5.00    1.90
   2  -6  -1    5.50    3.50
   2  -6  -1    5.40    3.40
  -2  -6   1    2.70    3.10
  -2  -6   1    8.90    3.00
   2  -6  -1    9.60    3.80
   2  -6  -1    9.10    3.90
  -2  -6   1   20.30    8.60
  -2  -6   1    7.90    3.70
  -2  -6   1   -0.30    3.70
  -2  -6   1    7.30    3.20
   2  -6  -1   10.50    3.60
  -2  -6   1    7.90    4.10
   2  -6  -1    4.40    3.40
   2  -6  -1    8.80    4.00
  -2  -6   1   11.50    4.20
   2   6  -1    6.70    2.90
  -2   6   1    5.90    3.40
   2   6  -1   16.10    5.10
  -2   6   1   11.20    4.80
  -2   6   1   13.30    4.40
  -2   6   1   13.10    4.40
   2   6  -1    7.40    4.10
   2   6  -1   12.60    4.40
   2   6  -1   12.20    4.70
   2   6  -1    9.60    3.70
  -2   6   1    3.70    3.10
   2   6  -1    9.90    4.20
  -2   6   1   18.40    5.10
   2   6  -1    6.60    3.40
   2   6  -1   10.30    3.60
  -2   6   1   11.30    4.70
  -2   6   1   12.40    5.10
   1  -6  -1  792.62   26.40
   1  -6  -1  808.22   32.90
  -1  -6   1  800.42   32.80
   1  -6  -1  813.42   34.30
   1  -6  -1  840.92   30.60
  -1  -6   1  868.81   33.80
  -1  -6   1  856.91   30.50
  -1  -6   1  857.71   33.40
   1  -6  -1  894.61   33.00
   1  -6  -1  817.12   33.20
  -1  -6   1  850.81   30.50
  -1  -6   1  818.92   35.00
   1  -6  -1  840.52   32.60
  -1  -6   1  841.92   33.20
  -1   6   1  801.52   32.70
  -1   6   1  809.12   34.20
   1   6  -1  812.42   32.90
  -1   6   1  828.22   26.60
  -1   6   1  805.32   32.70
   1   6  -1  804.72   34.90
   1   6  -1  859.21   35.30
  -1   6   1  826.32   34.10
   1   6  -1  810.52   33.30
  -1   6   1  835.12   31.50
  -1   6   1  806.52   33.30
   1   6  -1  864.61   30.60
   1   6  -1  798.92   29.50
  -1   6   1  874.21   32.10
  -1   6   1  845.72   30.50
  -1   6   1  823.82   32.80
   1   6  -1  825.22   33.40
   1   6  -1  790.82   29.90
   0  -6   1  840.62   33.90
   0  -6   1  837.92   33.80
   0  -6   1  842.62   30.10
   0  -6  -1  876.31   33.10
   0  -6  -1  833.12   29.80
   0  -6   1  902.31   34.70
   0  -6  -1  877.31   33.30
   0  -6  -1  840.22   28.50
   0  -6  -1  828.12   33.80
   0  -6  -1  852.71   34.10
   0  -6   1  946.41   32.70
   0  -6  -1  881.21   35.40
   0  -6  -1  848.02   35.20
   0  -6   1  901.91   45.40
   0   6   1  900.61   35.40
   0   6   1  893.41   34.10
   0   6  -1  850.11   36.00
   0   6  -1  833.22   34.20
   0   6   1  846.92   28.60
   0   6  -1  833.02   34.00
   0   6  -1  887.71   33.60
   0   6  -1  805.22   34.30
   0   6   1  869.31   32.40
   0   6   1  817.72   29.70
   0   6   1  838.32   34.10
   0   6  -1  848.72   34.00
   0   6   1  781.22   34.30
   0   6  -1  885.21   30.60
   0   6   1  869.41   33.80
   0   6  -1  836.92   30.10
   0   6  -1  844.22   30.20
   1  -6   1  936.11   38.80
  -1  -6  -1  973.30   36.40
   1  -6   1  947.61   33.90
  -1  -6  -1  935.01   31.20
  -1  -6  -1  967.80   35.90
   1  -6   1 1027.40   41.60
  -1  -6  -1  963.30   37.40
   1  -6   1  966.40   37.50
   1  -6   1  913.01   36.80
   1  -6   1  980.40   36.30
   1  -6   1  964.90   37.30
  -1  -6  -1  942.31   37.00
  -1  -6  -1  975.60   38.30
  -1  -6  -1  935.81   33.00
  -1  -6  -1  982.70   38.90
   1  -6   1  993.60   39.10
   1   6   1  981.90   37.10
   1   6   1  960.40   36.70
   1   6   1  928.11   38.00
   1   6   1  994.90   31.60
  -1   6  -1  952.90   32.90
  -1   6  -1  962.40   37.50
  -1   6  -1  904.21   35.10
  -1   6  -1  923.61   38.80
   1   6   1  913.31   35.20
   1   6   1  921.41   37.20
  -1   6  -1  938.71   35.70
   1   6   1  870.71   36.30
  -1   6  -1  925.31   38.80
   1   6   1  968.40   33.10
  -1   6  -1  967.60   37.50
  -1   6  -1 1000.80   33.90
   1   6   1  983.80   38.30
   2  -6   1  753.82   33.90
  -2  -6  -1  737.83   30.60
  -2  -6  -1  758.82   30.90
   2  -6   1  794.82   27.80
  -2  -6  -1  760.62   24.50
   2  -6   1  720.03   31.80
   2  -6   1  809.32   30.90
   2  -6   1  804.42   32.00
  -2  -6  -1  736.33   31.70
  -2  -6  -1  730.43   28.70
  -2  -6  -1  766.22   32.30
   2  -6   1  764.22   34.00
   2  -6   1  755.42   31.90
  -2  -6  -1  764.02   33.00
   2  -6   1  760.72   31.90
  -2  -6  -1  787.62   34.00
  -2  -6  -1  781.92   31.30
   2   6   1  723.73   29.00
  -2   6  -1  782.02   30.20
   2   6   1  760.52   31.90
   2   6   1  751.62   30.60
  -2   6  -1  778.42   29.10
   2   6   1  793.32   32.80
  -2   6  -1  772.02   32.20
   2   6   1  768.32   33.00
   2   6   1  756.42   32.40
  -2   6  -1  826.42   35.20
  -2   6  -1  797.52   34.60
  -2   6  -1  795.72   31.50
   2   6   1  734.03   31.40
   2   6   1  794.52   33.60
  -2   6  -1  784.02   32.60
   2   6   1  722.83   24.40
  -2   6  -1  754.02   32.10
  -3  -6  -1  240.48   17.00
  -3  -6  -1  245.38   14.50
  -3  -6  -1  240.88   15.90
   3  -6   1  219.38   15.50
   3  -6   1  295.07   17.10
  -3  -6  -1  233.38   15.70
   3  -6   1  255.57   14.50
  -3  -6  -1  230.38   14.90
  -3  -6  -1  227.98   16.40
  -3  -6  -1  220.18   14.80
  -3  -6  -1  246.38   15.60
   3  -6   1  256.57   14.40
   3  -6   1  238.38   20.70
   3  -6   1  250.47   17.90
   3  -6   1  243.28   12.90
   3  -6   1  238.28   13.70
   3  -6   1  257.27   16.60
   3   6   1  250.67   16.20
   3   6   1  231.38   15.90
  -3   6  -1  237.38   16.20
   3   6   1  221.28   16.20
  -3   6  -1  234.38   15.90
   3   6   1  231.18   16.60
   3   6   1  261.87   15.60
  -3   6  -1  243.28   16.30
   3   6   1  236.98   15.60
  -3   6  -1  234.98   17.40
  -3   6  -1  225.98   13.60
   3   6   1  220.38   15.20
  -3   6  -1  236.68   17.30
  -3   6  -1  208.48   14.80
  -3   6  -1  246.18   14.40
  -4  -6  -1   14.20    5.00
   4  -6   1   12.00    4.80
  -4  -6  -1   15.00    5.20
  -4  -6  -1   16.70    6.20
   4  -6   1   40.30    8.80
   4  -6   1   10.10    5.80
   4  -6   1   12.90    4.30
   4  -6   1    9.60    4.90
  -4  -6  -1    7.10    4.10
   4  -6   1   15.00    5.80
   4  -6   1   14.20    5.30
   4  -6   1    9.80    4.30
  -4  -6  -1   16.60    5.60
  -4  -6  -1   20.20    5.70
   4  -6   1   25.70    5.40
  -4  -6  -1   13.00    4.60
   4  -6   1   22.60    5.20
   4   6   1   23.30    6.40
   4   6   1   23.10    6.70
  -4   6  -1   12.60    5.00
  -4   6  -1   17.30    4.70
   4   6   1   17.00    5.90
  -4   6  -1   20.50    6.00
   4   6   1   19.80    7.00
  -4   6  -1   28.00    7.80
   4   6   1   15.20    5.30
   4   6   1   20.40    6.10
  -4   6  -1   16.20    5.40
  -4   6  -1   11.10    5.60
  -4   6  -1    8.60    5.00
   4   6   1   21.80    7.10
   4   6   1   10.50    5.10
  -4   6  -1   24.20    6.10
   5  -6   1   12.60    5.70
   5  -6   1   15.90    8.80
  -5  -6  -1    7.80    5.50
  -5  -6  -1   10.40    5.90
  -5  -6  -1   15.40    5.80
  -5  -6  -1    8.70    4.90
   5  -6   1   22.60    5.70
   5  -6   1   15.20    4.50
  -5  -6  -1   13.10    6.90
   5  -6   1    9.60    4.50
   5  -6   1   21.00    6.40
  -5  -6  -1    3.00    4.10
   5  -6   1   28.80    7.70
   5  -6   1   12.80    6.80
   5  -6   1   12.70    5.90
  -5  -6  -1    7.20    4.90
   5  -6   1   25.50    8.00
  -5   6  -1   17.90    4.70
  -5   6  -1   11.50    5.90
   5   6   1    8.30    4.90
  -5   6  -1    7.00    5.50
   5   6   1   11.40    5.80
  -5   6  -1   13.90    6.10
  -5   6  -1    8.50    4.80
   5   6   1   11.60    6.10
   5   6   1   14.70    6.50
   5   6   1   14.70    5.70
   5   6   1   16.90    6.30
   5   6   1   10.60    5.60
   5   6   1   15.80    6.20
  -5   6  -1   10.70    4.60
  -6  -6  -1    1.30    4.30
  -6  -6  -1    3.60    3.80
   6  -6   1    5.90    4.90
   6  -6   1    2.40    4.70
   6  -6   1   -2.00    3.00
   6  -6   1   -1.90    3.80
   6  -6   1   -3.00    4.40
   6  -6   1    5.30    5.10
   6  -6   1    7.40    5.20
  -6  -6  -1   -6.70    2.40
   6  -6   1   -4.40    2.70
  -6  -6  -1    3.60    4.70
  -6  -6  -1    3.70    4.20
   6   6   1    2.60    4.90
  -6   6  -1    3.20    4.20
   6   6   1   -7.30    3.30
   6   6   1    4.60    4.40
  -6   6  -1    7.70    5.70
  -6   6  -1    7.80    6.70
   6   6   1    6.90    5.00
   6   6   1    1.40    4.20
   6   6   1   -4.70    3.00
  -6   6  -1   -2.60    2.80
  -6   6  -1   11.70    6.20
  -6   6  -1   -0.40    3.80
  -6   6  -1    3.00    4.00
  -6   6  -1    4.30    4.40
  -7  -6  -1    8.90    5.90
   7  -6   1   -1.90    3.70
  -7  -6  -1    1.40    4.80
   7  -6   1   -1.50    5.30
   7  -6   1    6.80    4.20
   7  -6   1    7.40   10.10
   7  -6   1    1.30    5.60
   7  -6   1    0.00    4.90
  -7  -6  -1    4.30    4.80
   7   6   1   -3.80    3.60
  -7   6  -1    5.20    5.10
  -7   6  -1    3.00    5.10
   7   6   1    2.40    4.80
  -7   6  -1    0.60    4.10
  -7   6  -1    0.30    5.30
   7   6   1    1.90    4.40
  -7   6  -1  -10.20    6.20
   7   6   1    4.50    6.00
   7   6   1    5.10    6.10
   7   6   1    4.10    4.80
   8  -6   1   44.00   10.50
  -8  -6  -1   63.69   12.10
   8  -6   1   60.99    9.70
  -8  -6  -1   59.59   10.60
   8  -6   1   65.89   15.70
  -8  -6  -1   44.10   10.00
   8  -6   1   45.50   10.40
  -8   6  -1   31.10   11.30
   8   6   1   41.00   11.00
  -8   6  -1   59.19   13.80
   8   6   1   39.80   10.40
  -8   6  -1   50.79   11.10
  -8   6  -1   67.99   11.40
   8   6   1   59.39   11.70
   8   6   1   51.69   12.20
  -9  -6  -1    0.00    5.70
   9  -6   1   -1.40    4.80
  -9  -6  -1   -4.10    3.60
   9  -6   1    0.20    4.20
  -9  -6  -1    1.90    5.40
  -9   6  -1   -5.30    4.10
  -9   6  -1    1.60    5.70
   9   6   1    3.00    5.90
   9   6   1    1.50    6.70
 -10  -6  -1   19.80   11.90
  10  -6   1   10.60    7.40
 -10  -6  -1   13.60    8.30
  10   6   1    0.90    5.90
  10   6   1   18.90   10.30
  10   6   1   12.40    8.40
 -10   6  -1   10.60    7.40
 -10   6  -1    9.50    6.80
 -11  -6  -1  257.47   24.80
  11  -6   1  268.97   25.30
 -11  -6  -1  230.78   25.80
  11   6   1  275.87   33.50
 -11   6  -1  286.57   24.70
 -11  -7   1  303.77   25.10
  11  -7  -1  255.37   24.60
 -11   7   1  263.27   23.80
  11   7  -1  246.08   24.60
 -10  -7   1   78.29   20.00
  10  -7  -1   45.50   12.70
 -10  -7   1   51.89   11.40
  10   7  -1   73.89   15.60
 -10   7   1   80.79   13.80
  -9  -7   1  264.87   21.40
   9  -7  -1  226.68   23.20
   9  -7  -1  281.77   23.20
  -9  -7   1  239.78   24.10
  -9  -7   1  253.17   23.90
  -9   7   1  253.47   19.70
   9   7  -1  254.57   20.00
   9   7  -1  249.38   22.30
   9   7  -1  292.27   23.60
  -9   7   1  297.87   22.90
   8  -7  -1    5.00    6.40
   8  -7  -1    8.60    6.00
  -8  -7   1   17.30    6.70
  -8  -7   1   16.10    6.80
   8  -7  -1   18.00    8.00
  -8  -7   1    4.20    5.00
   8   7  -1    5.80    5.30
  -8   7   1   10.80    6.40
   8   7  -1    4.80    5.90
  -8   7   1    5.20    5.20
  -8   7   1   11.60    7.10
  -8   7   1   10.60    7.10
  -7  -7   1   98.29   12.90
   7  -7  -1  117.59   13.70
   7  -7  -1  138.09   14.90
  -7  -7   1   96.99   14.20
   7  -7  -1  107.89   11.20
   7  -7  -1  101.89   14.80
  -7  -7   1  105.59   13.00
  -7  -7   1   91.89   11.90
   7  -7  -1  108.39   13.10
   7   7  -1  107.09   14.80
  -7   7   1  131.29   21.00
  -7   7   1  109.89   12.40
   7   7  -1  114.49   13.20
   7   7  -1   98.79   13.10
  -7   7   1   89.99   13.30
  -7   7   1  119.09   15.40
  -7   7   1  105.19   13.10
   7   7  -1  102.99   15.70
  -7   7   1   88.29   13.00
   7   7  -1  110.59   14.20
   6  -7  -1 2767.32   93.49
  -6  -7   1 2941.21   94.59
   6  -7  -1 2831.72   83.19
   6  -7  -1 2733.53   93.29
  -6  -7   1 2927.41   91.79
   6  -7  -1 2834.22   92.79
  -6  -7   1 2736.63   97.69
  -6  -7   1 2662.03   93.29
  -6  -7   1 2722.63   92.69
   6  -7  -1 2957.50   95.09
  -6  -7   1 2620.94   80.69
   6  -7  -1 2919.71   90.79
  -6  -7   1 2706.73   93.29
   6   7  -1 2597.84   92.39
  -6   7   1 2940.21   93.39
   6   7  -1 2711.43   93.09
  -6   7   1 2629.04   93.69
  -6   7   1 2782.42   97.99
  -6   7   1 2795.32   93.79
   6   7  -1 2841.42   95.49
  -6   7   1 2891.21   95.29
   6   7  -1 2630.84   96.59
   6   7  -1 2850.61   92.59
  -6   7   1 2738.93   89.29
  -6   7   1 2924.51   92.69
   6   7  -1 2621.94   93.89
   6   7  -1 2482.95   89.79
   5  -7  -1  918.71   42.40
   5  -7  -1  944.41   30.90
   5  -7  -1  935.51   30.80
  -5  -7   1  993.40   41.00
  -5  -7   1  902.91   42.40
  -5  -7   1  888.81   38.60
  -5  -7   1  929.51   39.90
   5  -7  -1  981.00   40.40
   5  -7  -1  994.60   40.80
  -5  -7   1  902.61   39.90
   5  -7  -1  896.71   42.20
  -5  -7   1  917.81   30.80
  -5  -7   1  912.91   30.60
  -5  -7   1  952.20   43.50
   5  -7  -1  943.91   38.80
  -5  -7   1  891.21   39.80
   5  -7  -1  850.01   38.70
   5  -7  -1  950.80   38.30
  -5  -7   1  933.21   39.00
   5  -7  -1  954.50   39.30
  -5   7   1  951.90   42.60
   5   7  -1  953.60   39.50
  -5   7   1  926.91   37.50
   5   7  -1  920.81   39.80
   5   7  -1 1008.80   40.10
  -5   7   1  942.91   39.00
  -5   7   1  948.51   40.90
   5   7  -1  909.51   42.80
  -5   7   1  939.21   39.70
   5   7  -1  944.41   42.80
  -5   7   1  895.71   42.20
   5   7  -1  913.41   37.50
  -5   7   1  967.00   39.80
   5   7  -1  919.21   44.40
   5   7  -1  934.01   40.90
  -4  -7   1  259.97   16.10
   4  -7  -1  262.87   17.70
  -4  -7   1  279.17   18.60
   4  -7  -1  294.57   18.70
   4  -7  -1  282.07   18.20
  -4  -7   1  259.57   17.90
   4  -7  -1  270.67   19.90
   4  -7  -1  283.47   18.00
  -4  -7   1  267.47   17.10
  -4  -7   1  270.47   17.70
   4  -7  -1  278.67   11.20
   4  -7  -1  269.17   17.30
   4  -7  -1  293.97   20.60
  -4  -7   1  261.57   19.50
  -4  -7   1  262.57   19.70
  -4  -7   1  281.07   12.90
  -4  -7   1  277.47   12.90
  -4  -7   1  309.27   19.50
   4  -7  -1  271.87   11.10
   4   7  -1  274.77   20.20
  -4   7   1  271.67   18.10
  -4   7   1  294.87   19.30
  -4   7   1  256.37   19.40
  -4   7   1  274.57   17.20
   4   7  -1  273.27   18.60
   4   7  -1  276.47   16.10
  -4   7   1  322.37   21.00
  -4   7   1  263.57   18.30
   4   7  -1  322.17   23.70
   4   7  -1  293.47   19.50
   4   7  -1  291.07   17.80
   4   7  -1  276.27   18.50
  -4   7   1  286.67   18.10
   4   7  -1  293.67   18.90
   3  -7  -1    4.10    1.80
  -3  -7   1   -1.00    3.20
   3  -7  -1    5.50    3.90
  -3  -7   1   -0.20    2.70
   3  -7  -1    4.10    3.80
   3  -7  -1    4.90    4.20
  -3  -7   1    4.60    3.70
  -3  -7   1    2.50    3.30
  -3  -7   1    8.10    3.60
   3  -7  -1    8.00    4.20
   3  -7  -1    5.30    3.60
   3  -7  -1    6.10    4.90
  -3  -7   1    4.50    3.20
  -3  -7   1    4.80    2.70
  -3  -7   1   -1.80    2.90
   3  -7  -1    0.40    3.10
   3  -7  -1    3.00    1.80
  -3   7   1    3.80    4.10
   3   7  -1    1.70    3.90
   3   7  -1    3.80    3.30
   3   7  -1    3.20    3.60
   3   7  -1    3.70    3.90
  -3   7   1   -1.20    2.80
   3   7  -1    3.00    3.90
   3   7  -1    3.60    4.40
  -3   7   1   10.80    5.90
   3   7  -1   -4.20    2.30
   3   7  -1   -2.10    3.00
  -3   7   1    1.10    2.90
  -3   7   1    4.60    4.60
  -3   7   1    7.80    4.10
  -3   7   1    1.80    3.40
  -3   7   1    6.80    3.50
  -2  -7   1  118.09   10.10
   2  -7  -1  115.09   12.20
  -2  -7   1  105.89   11.10
  -2  -7   1  130.49    9.20
  -2  -7   1  114.49   11.30
   2  -7  -1  107.89   11.00
  -2  -7   1  105.39   11.10
  -2  -7   1  114.29   12.60
  -2  -7   1  122.19   12.40
   2  -7  -1  116.69   11.10
   2  -7  -1  129.69   12.80
   2  -7  -1  126.89    6.50
   2  -7  -1  125.49   11.10
   2  -7  -1  123.49   10.50
  -2  -7   1  107.49   10.80
   2  -7  -1  122.29   11.00
   2   7  -1  110.19    8.60
  -2   7   1  134.99   12.90
   2   7  -1  117.59   11.40
   2   7  -1  128.09   12.40
  -2   7   1  121.99   10.70
   2   7  -1  119.09    9.50
  -2   7   1  127.79   12.50
   2   7  -1  133.69   13.00
  -2   7   1  106.39   10.80
  -2   7   1  139.29   13.10
  -2   7   1  135.79   12.00
   2   7  -1  132.59   12.00
  -2   7   1  114.19   11.30
   2   7  -1  115.79    9.70
  -2   7   1  124.29   10.60
   2   7  -1  115.09   12.40
   2   7  -1  121.09   11.60
  -2   7   1  114.39   10.10
   1  -7  -1    7.50    4.20
  -1  -7   1   -1.50    3.10
  -1  -7   1    4.30    4.40
   1  -7  -1    6.00    4.20
  -1  -7   1   -0.40    3.00
   1  -7  -1    4.50    3.10
   1  -7  -1    1.60    3.40
  -1  -7   1    5.20    3.50
   1  -7  -1    3.60    2.30
  -1  -7   1    5.60    3.60
  -1  -7   1    5.60    3.00
  -1  -7   1   -3.30    2.90
   1  -7  -1    6.70    3.80
   1  -7  -1    1.60    2.90
  -1  -7   1    0.60    6.90
   1  -7  -1   13.00    5.10
  -1   7   1    3.40    2.10
  -1   7   1    4.50    3.50
   1   7  -1    1.10    2.40
   1   7  -1    4.30    3.00
  -1   7   1    1.40    3.80
   1   7  -1    0.10    2.40
  -1   7   1   -1.20    2.30
  -1   7   1    5.90    3.80
   1   7  -1   10.60    4.20
  -1   7   1    0.40    2.50
   1   7  -1    3.70    3.40
   1   7  -1    2.60    5.30
  -1   7   1    4.40    3.30
   1   7  -1    2.60    4.00
  -1   7   1    5.40    3.80
   1   7  -1    0.80    3.30
   1   7  -1    2.70    3.50
  -1   7   1    5.20    4.60
  -1   7   1    3.20    3.40
   0  -7   1 1607.94   59.29
   0  -7   1 1557.04   58.49
   0  -7   1 1599.74   56.39
   0  -7  -1 1550.14   54.89
   0  -7   1 1540.45   56.19
   0  -7   1 1629.84   51.39
   0  -7  -1 1537.25   57.79
   0  -7  -1 1533.45   54.59
   0  -7  -1 1567.94   57.59
   0  -7  -1 1489.15   55.69
   0  -7  -1 1531.25   49.00
   0  -7   1 1513.95   55.89
   0  -7   1 1542.25   55.59
   0  -7  -1 1576.94   56.39
   0  -7  -1 1616.24   51.19
   0   7  -1 1583.14   55.39
   0   7  -1 1519.65   51.29
   0   7   1 1646.04   56.49
   0   7  -1 1573.84   56.89
   0   7   1 1557.84   49.30
   0   7  -1 1611.24   51.49
   0   7  -1 1519.95   56.09
   0   7   1 1645.54   58.09
   0   7   1 1586.04   57.89
   0   7  -1 1551.84   53.19
   0   7  -1 1620.74   51.89
   0   7   1 1566.64   50.99
   0   7   1 1640.84   56.39
   0   7   1 1550.44   55.69
   0   7   1 1517.75   53.59
   0   7   1 1547.95   56.49
   0   7  -1 1556.04   58.59
   0   7  -1 1630.94   56.79
  -1  -7  -1 1687.23   53.09
  -1  -7  -1 1730.33   60.39
   1  -7   1 1705.13   62.59
   1  -7   1 1690.93   59.89
  -1  -7  -1 1628.44   60.99
   1  -7   1 1673.33   54.09
  -1  -7  -1 1749.32   54.49
   1  -7   1 1671.73   60.29
   1  -7   1 1667.03   62.49
  -1  -7  -1 1645.24   58.19
   1  -7   1 1757.72   59.39
  -1  -7  -1 1733.53   62.09
   1  -7   1 1653.63   59.69
   1  -7   1 1758.02   58.59
  -1  -7  -1 1704.13   60.39
  -1  -7  -1 1712.43   59.09
   1   7   1 1746.43   60.29
  -1   7  -1 1669.13   60.29
   1   7   1 1695.43   53.19
   1   7   1 1746.63   60.99
  -1   7  -1 1692.03   62.59
  -1   7  -1 1723.73   55.69
  -1   7  -1 1681.23   55.29
  -1   7  -1 1715.53   58.09
   1   7   1 1652.93   59.49
  -1   7  -1 1763.82   61.19
  -1   7  -1 1773.02   58.99
   1   7   1 1598.94   59.49
   1   7   1 1634.14   60.79
   1   7   1 1679.83   57.89
  -1   7  -1 1748.13   60.79
   1   7   1 1715.13   54.69
  -1   7  -1 1700.43   54.49
   1   7   1 1737.53   61.79
   2  -7   1   25.00    6.00
   2  -7   1   33.50    7.00
  -2  -7  -1   24.30    5.90
   2  -7   1   23.00    6.30
   2  -7   1   31.70    5.20
  -2  -7  -1   34.60    8.00
   2  -7   1   12.60    5.20
  -2  -7  -1   20.10    5.10
   2  -7   1   24.40    7.10
  -2  -7  -1   31.30    3.90
  -2  -7  -1   17.80    6.60
  -2  -7  -1   26.00    6.50
  -2  -7  -1   34.70    7.20
  -2  -7  -1   42.80    7.10
   2  -7   1   29.70    7.40
   2  -7   1   22.90    6.80
   2   7   1   28.70    3.90
  -2   7  -1   31.20    6.10
   2   7   1   21.90    6.00
  -2   7  -1   30.00    7.00
   2   7   1   32.50    7.80
   2   7   1   31.90    8.30
   2   7   1   30.10    8.20
  -2   7  -1   31.60    7.80
  -2   7  -1   44.00    9.00
  -2   7  -1   19.20    6.50
   2   7   1   23.70    6.10
  -2   7  -1   32.40    7.20
  -2   7  -1   34.30    9.00
   2   7   1   27.30    5.50
   2   7   1   26.60    6.60
   2   7   1   21.20    6.30
   3  -7   1 1709.73   53.59
   3  -7   1 1720.33   60.99
  -3  -7  -1 1631.24   56.39
  -3  -7  -1 1559.54   57.59
  -3  -7  -1 1685.13   58.69
  -3  -7  -1 1710.13   62.39
   3  -7   1 1598.34   59.29
   3  -7   1 1533.25   59.19
  -3  -7  -1 1632.74   61.49
   3  -7   1 1704.43   57.39
  -3  -7  -1 1647.54   59.89
   3  -7   1 1538.55   65.89
  -3  -7  -1 1586.34   59.59
   3  -7   1 1733.13   54.09
   3  -7   1 1688.03   59.79
   3   7   1 1635.04   59.59
  -3   7  -1 1659.63   58.99
  -3   7  -1 1736.63   61.09
   3   7   1 1591.84   59.09
  -3   7  -1 1671.43   60.49
   3   7   1 1606.44   61.39
   3   7   1 1533.75   57.29
   3   7   1 1600.84   56.49
   3   7   1 1732.13   61.09
  -3   7  -1 1704.83   56.39
   3   7   1 1749.12   60.69
  -3   7  -1 1687.93   60.89
   3   7   1 1609.54   61.09
  -3   7  -1 1693.93   56.79
   4  -7   1  263.67   18.50
  -4  -7  -1  225.58   16.60
  -4  -7  -1  258.47   16.40
  -4  -7  -1  244.08   17.60
   4  -7   1  307.47   24.40
   4  -7   1  261.37   14.20
   4  -7   1  229.18   17.20
   4  -7   1  229.78   15.00
  -4  -7  -1  259.37   17.40
   4  -7   1  239.38   23.40
   4  -7   1  249.58   19.80
   4  -7   1  266.27   18.60
  -4  -7  -1  234.78   18.50
  -4  -7  -1  243.98   17.30
  -4  -7  -1  243.88   19.10
  -4   7  -1  225.78   17.40
   4   7   1  217.18   18.10
   4   7   1  251.97   17.20
   4   7   1  239.08   18.60
  -4   7  -1  239.78   17.80
  -4   7  -1  242.38   17.60
  -4   7  -1  248.18   15.20
   4   7   1  226.18   18.20
  -4   7  -1  261.37   18.50
   4   7   1  241.68   18.00
   4   7   1  221.98   17.20
  -4   7  -1  257.97   20.00
  -4   7  -1  257.97   19.90
   4   7   1  219.18   16.80
   4   7   1  205.28   15.90
  -4   7  -1  269.37   16.60
  -5  -7  -1    4.70    5.00
  -5  -7  -1   -3.80    3.20
   5  -7   1   -4.50    3.00
   5  -7   1    3.60    3.70
   5  -7   1   -0.40    3.70
  -5  -7  -1   -1.90    3.50
   5  -7   1   -0.30    3.10
   5  -7   1   -2.80    4.40
   5  -7   1    1.90    4.60
   5  -7   1    3.50    3.40
  -5  -7  -1    6.80    5.10
   5  -7   1   -0.60    4.40
   5  -7   1   -1.00    3.80
  -5  -7  -1    0.90    3.90
   5   7   1   -1.00    4.60
   5   7   1    6.10    4.00
   5   7   1    1.70    3.80
  -5   7  -1    4.20    5.10
  -5   7  -1    0.30    4.70
  -5   7  -1   -0.60    3.90
  -5   7  -1   -3.60    3.60
  -5   7  -1    7.60    4.70
   5   7   1   -1.40    3.30
  -5   7  -1    4.50    5.00
  -5   7  -1   -1.50    3.70
   5   7   1   -1.00    3.80
  -5   7  -1    4.50    3.90
   5   7   1    3.90    4.60
   6  -7   1    7.40    7.20
   6  -7   1   12.70    6.70
   6  -7   1   13.60    6.40
  -6  -7  -1   21.50    8.00
  -6  -7  -1   11.70    5.80
  -6  -7  -1   11.70    5.60
   6  -7   1   12.80    6.70
  -6  -7  -1    5.80    6.10
   6  -7   1   12.20    6.70
   6  -7   1    6.40    4.20
   6  -7   1   11.50    4.70
   6   7   1    4.20    6.00
   6   7   1   14.90    6.50
  -6   7  -1    1.20    4.50
   6   7   1    8.30    6.00
  -6   7  -1   11.00    5.20
   6   7   1    8.00    6.20
  -6   7  -1   12.00    6.20
  -6   7  -1    5.90    7.70
   6   7   1    6.80    7.00
  -6   7  -1    7.40    5.30
   7  -7   1  419.36   27.20
  -7  -7  -1  404.86   28.30
   7  -7   1  419.66   22.00
  -7  -7  -1  390.26   24.40
   7  -7   1  458.15   27.80
  -7  -7  -1  416.96   26.40
  -7   7  -1  378.16   24.00
   7   7   1  356.86   25.50
   7   7   1  358.16   25.40
  -7   7  -1  371.36   25.60
   7   7   1  435.96   26.40
  -7   7  -1  433.56   26.20
  -8  -7  -1   29.60    9.50
  -8  -7  -1   18.80    7.80
   8  -7   1   32.70    9.80
  -8  -7  -1   44.10    9.50
   8   7   1   33.10    9.70
   8   7   1   23.10    8.80
  -8   7  -1   40.50   10.10
  -8   7  -1   47.20   12.80
  -9  -7  -1   21.50   12.00
  -9  -7  -1   19.90    9.20
   9  -7   1   15.60    8.00
  -9  -7  -1   40.30   13.50
   9   7   1   18.40    8.70
  -9   7  -1   14.00    7.80
   9   7   1   19.70    9.50
   9   7   1   13.70    8.20
  -9   7  -1   26.80    9.30
 -10  -7  -1  390.06   29.70
 -10  -7  -1  409.96   33.00
  10  -7   1  442.26   31.50
  10   7   1  475.55   33.40
 -10   7  -1  385.36   27.70
 -10   7  -1  480.35   30.90
  10   7   1  379.96   27.70
  10   7   1  301.17   33.90
 -11  -7  -1   -3.70    6.10
 -11  -8   1   70.49   15.50
  11  -8  -1  113.99   18.30
 -11   8   1  109.69   17.00
  11   8  -1   71.49   16.00
 -10  -8   1   -2.90    4.30
  10  -8  -1   -5.90    5.00
 -10  -8   1   11.10    8.00
 -10  -8   1   -1.90    5.70
 -10   8   1    7.10    7.50
 -10   8   1   -0.70    4.60
  10   8  -1   11.60    8.10
  -9  -8   1  104.19   14.50
   9  -8  -1  107.99   16.10
  -9  -8   1  122.69   18.20
  -9  -8   1  104.79   14.90
   9   8  -1   97.49   14.40
   9   8  -1   96.29   15.20
  -9   8   1  134.69   15.20
  -9   8   1  100.79   15.10
  -8  -8   1  276.67   21.60
  -8  -8   1  241.28   20.00
   8  -8  -1  263.57   22.20
   8  -8  -1  276.37   24.70
  -8  -8   1  278.57   24.80
  -8   8   1  254.37   20.40
  -8   8   1  287.37   21.90
   8   8  -1  247.68   20.50
   8   8  -1  273.27   22.50
   8   8  -1  294.87   23.80
   7  -8  -1  227.38   17.50
   7  -8  -1  254.47   20.90
  -7  -8   1  245.28   20.20
  -7  -8   1  265.17   19.70
   7  -8  -1  237.78   22.30
  -7  -8   1  299.37   24.60
   7   8  -1  283.57   20.60
   7   8  -1  268.97   21.80
  -7   8   1  290.07   20.50
   7   8  -1  262.97   20.70
  -7   8   1  238.28   20.90
  -7   8   1  260.67   20.30
  -6  -8   1  942.31   46.70
   6  -8  -1  971.10   40.90
  -6  -8   1  954.40   42.50
   6  -8  -1  930.01   42.00
  -6  -8   1 1038.00   41.90
   6  -8  -1  976.30   43.70
   6  -8  -1  948.91   43.50
  -6  -8   1  990.40   43.90
  -6  -8   1  946.41   42.00
  -6  -8   1  959.80   43.40
   6  -8  -1 1026.30   48.10
  -6   8   1 1030.50   45.20
  -6   8   1  908.41   45.70
   6   8  -1  887.91   45.90
  -6   8   1  987.60   41.40
   6   8  -1  933.41   44.10
   6   8  -1 1002.20   43.30
  -6   8   1 1034.40   43.30
  -6   8   1  947.61   46.80
   6   8  -1 1004.50   43.40
   6   8  -1  967.90   63.49
  -6   8   1  967.50   42.70
   5  -8  -1   16.70    6.80
   5  -8  -1   17.80    6.60
  -5  -8   1   13.30    3.60
  -5  -8   1   15.40    6.70
  -5  -8   1   13.50    5.70
  -5  -8   1   18.40    6.70
  -5  -8   1   10.50    6.60
  -5  -8   1    6.30    5.50
   5  -8  -1    7.70    5.40
   5  -8  -1   16.30    7.90
  -5  -8   1    8.50    5.50
   5  -8  -1    6.40    4.70
   5  -8  -1   12.00    6.20
   5   8  -1   14.30    6.80
   5   8  -1    4.60    5.30
  -5   8   1    8.30    5.70
  -5   8   1   16.40    7.90
  -5   8   1   10.60    5.80
   5   8  -1   17.20    7.00
   5   8  -1   14.50    5.90
  -5   8   1   14.10    6.20
  -5   8   1   12.70    6.60
   5   8  -1   13.90    5.90
   5   8  -1   13.60    6.60
  -5   8   1   11.90    7.30
   5   8  -1   21.90    7.40
  -5   8   1   10.00    5.90
  -5   8   1   17.60    6.80
   4  -8  -1  955.80   40.30
   4  -8  -1  885.11   39.60
   4  -8  -1  924.91   39.40
  -4  -8   1  879.51   40.10
  -4  -8   1  895.91   37.60
  -4  -8   1  950.00   37.10
   4  -8  -1  894.51   38.70
  -4  -8   1  906.11   31.70
   4  -8  -1  962.90   43.70
  -4  -8   1  882.91   39.30
  -4  -8   1  939.91   43.40
  -4  -8   1  920.01   40.10
  -4  -8   1  896.51   40.10
   4  -8  -1  945.71   60.39
   4   8  -1  956.90   40.60
   4   8  -1  927.71   43.10
   4   8  -1  981.00   41.60
  -4   8   1  869.21   40.40
  -4   8   1  927.21   40.30
   4   8  -1  883.31   39.90
   4   8  -1  866.21   42.50
  -4   8   1  917.81   42.60
  -4   8   1  870.01   37.80
   4   8  -1  978.00   38.90
  -4   8   1  892.91   39.10
  -4   8   1  956.90   43.40
  -4   8   1  923.51   38.80
   4   8  -1  888.71   40.40
  -4   8   1  868.31   46.60
  -3  -8   1 1097.79   37.90
  -3  -8   1 1147.79   46.10
   3  -8  -1 1175.88   43.70
   3  -8  -1 1112.49   44.40
   3  -8  -1 1066.89   43.90
  -3  -8   1 1154.58   45.70
  -3  -8   1 1056.69   41.40
  -3  -8   1 1003.50   43.80
   3  -8  -1 1097.49   47.30
  -3  -8   1 1035.40   46.70
  -3  -8   1 1094.79   48.10
   3  -8  -1 1075.99   47.10
   3  -8  -1 1107.79   44.30
  -3   8   1 1151.98   45.60
   3   8  -1 1016.90   44.10
  -3   8   1 1080.89   44.70
  -3   8   1 1047.60   44.60
   3   8  -1 1170.18   46.00
   3   8  -1  978.60   44.00
   3   8  -1 1075.59   47.40
  -3   8   1 1110.79   47.30
  -3   8   1 1116.99   43.80
  -3   8   1 1155.78   43.60
  -3   8   1 1101.39   42.90
   3   8  -1 1051.69   40.40
   3   8  -1 1004.30   46.60
   3   8  -1 1154.98   42.40
   3   8  -1 1107.19   45.70
   2  -8  -1  631.94   30.30
  -2  -8   1  655.23   31.80
  -2  -8   1  638.34   33.10
  -2  -8   1  666.93   31.40
   2  -8  -1  664.93   28.70
  -2  -8   1  592.94   29.80
   2  -8  -1  641.54   30.80
  -2  -8   1  629.64   25.80
   2  -8  -1  620.64   29.60
  -2  -8   1  645.84   31.00
   2  -8  -1  607.24   32.00
   2  -8  -1  653.33   21.40
  -2  -8   1  603.24   26.90
   2  -8  -1  633.24   29.70
  -2   8   1  657.63   29.30
   2   8  -1  610.44   26.60
  -2   8   1  617.34   28.00
  -2   8   1  665.93   33.00
   2   8  -1  628.44   31.10
  -2   8   1  679.63   31.90
   2   8  -1  663.53   33.40
  -2   8   1  636.14   30.70
  -2   8   1  609.34   30.30
   2   8  -1  607.54   32.60
  -2   8   1  615.64   29.80
   2   8  -1  585.94   25.40
   2   8  -1  621.24   36.80
   2   8  -1  681.73   27.90
   1  -8  -1   68.09    9.20
  -1  -8   1   50.89   10.00
   1  -8  -1   53.09    9.70
  -1  -8   1   59.99    9.60
  -1  -8   1   52.99   10.00
   1  -8  -1   49.60    8.30
   1  -8  -1   53.59   10.00
   1  -8  -1   60.79    9.70
   1  -8  -1   61.09    7.80
  -1  -8   1   50.49    7.80
  -1  -8   1   74.59    8.10
  -1  -8   1   61.09   10.40
   1  -8  -1   70.09    5.70
  -1  -8   1   62.19    9.70
   1  -8  -1   64.49    9.80
  -1  -8   1   53.69   10.50
   1   8  -1   47.20    6.90
   1   8  -1   60.29   10.30
  -1   8   1   50.99    8.60
  -1   8   1   55.09    5.20
  -1   8   1   68.69    9.80
  -1   8   1   56.69   10.70
   1   8  -1   76.19   11.40
   1   8  -1   60.09    7.70
   1   8  -1   54.69    7.20
   1   8  -1   75.79   11.00
   1   8  -1   58.79    9.20
   1   8  -1   61.49    7.70
  -1   8   1   74.09    9.80
  -1   8   1   61.89    8.60
  -1   8   1   42.60    9.30
  -1   8   1   46.90    7.00
  -1   8   1   61.49   10.00
   1   8  -1   75.09   14.30
   0  -8   1  460.05   24.50
   0  -8   1  431.26   23.80
   0  -8  -1  415.36   17.80
   0  -8   1  461.55   22.10
   0  -8  -1  433.66   24.60
   0  -8  -1  406.16   22.50
   0  -8  -1  434.76   25.20
   0  -8  -1  420.46   19.60
   0  -8  -1  448.86   23.40
   0  -8   1  416.86   23.90
   0  -8   1  428.86   23.70
   0  -8   1  427.06   26.00
   0  -8   1  468.25   25.10
   0  -8  -1  433.06   24.10
   0  -8  -1  448.56   25.80
   0   8  -1  421.66   23.20
   0   8   1  405.16   19.30
   0   8  -1  432.56   24.20
   0   8  -1  421.06   21.30
   0   8   1  448.66   24.20
   0   8  -1  434.76   25.10
   0   8   1  454.55   22.60
   0   8   1  447.26   24.30
   0   8   1  424.96   18.00
   0   8   1  427.46   25.30
   0   8  -1  449.66   20.70
   0   8  -1  460.05   20.00
   0   8  -1  418.46   20.30
   0   8   1  406.76   24.30
   0   8   1  413.46   24.60
   0   8  -1  425.26   25.90
   0   8  -1  429.26   24.20
   0   8   1  446.96   24.10
  -1  -8  -1 1476.75   58.49
   1  -8   1 1534.75   57.29
  -1  -8  -1 1575.74   50.19
   1  -8   1 1542.95   60.49
  -1  -8  -1 1558.24   57.99
   1  -8   1 1543.55   50.79
   1  -8   1 1515.65   57.49
   1  -8   1 1551.74   55.09
  -1  -8  -1 1511.25   50.79
   1  -8   1 1519.75   65.79
   1  -8   1 1599.04   57.09
  -1  -8  -1 1584.84   59.99
  -1  -8  -1 1535.95   55.79
  -1  -8  -1 1602.24   56.59
  -1   8  -1 1473.55   55.59
  -1   8  -1 1590.84   55.19
   1   8   1 1554.14   51.09
   1   8   1 1511.95   49.90
  -1   8  -1 1544.45   57.89
  -1   8  -1 1586.74   58.49
   1   8   1 1498.65   59.09
  -1   8  -1 1578.24   58.29
  -1   8  -1 1514.85   52.29
  -1   8  -1 1519.75   60.19
  -1   8  -1 1536.55   50.99
   1   8   1 1499.35   56.99
  -1   8  -1 1539.45   60.09
   1   8   1 1560.04   55.69
   1   8   1 1631.34   58.89
   1   8   1 1528.45   58.89
  -1   8  -1 1590.84   52.99
   2  -8   1    2.90    3.70
  -2  -8  -1    4.10    3.60
  -2  -8  -1    3.60    4.00
  -2  -8  -1    4.20    4.60
   2  -8   1    8.90    3.70
   2  -8   1    2.60    4.40
   2  -8   1    6.50    4.70
   2  -8   1   13.20    6.40
  -2  -8  -1   -1.00    3.20
  -2  -8  -1    1.20    2.90
   2  -8   1   10.40    5.20
  -2  -8  -1    1.10    2.30
   2  -8   1    7.90    4.90
  -2  -8  -1    0.00    4.20
  -2  -8  -1    2.00    4.20
  -2   8  -1   -0.20    3.50
   2   8   1    8.60    5.10
  -2   8  -1   13.30    5.20
  -2   8  -1    6.20    5.30
   2   8   1    1.40    4.50
   2   8   1    6.20    4.90
   2   8   1    1.40    5.00
  -2   8  -1   -1.40    5.90
  -2   8  -1    7.80    6.10
   2   8   1    4.90    2.60
  -2   8  -1    4.70    4.00
  -2   8  -1    4.10    4.10
   2   8   1    3.30    4.60
  -2   8  -1    6.10    4.60
   2   8   1    5.00    4.60
   2   8   1   12.80    5.60
  -3  -8  -1  985.60   41.30
   3  -8   1  873.71   39.70
   3  -8   1  885.71   42.50
   3  -8   1  955.50   41.10
  -3  -8  -1  900.71   27.90
  -3  -8  -1  872.81   38.00
   3  -8   1  964.00   44.70
   3  -8   1  959.00   33.70
   3  -8   1  921.41   33.10
  -3  -8  -1  893.61   35.90
   3  -8   1  924.21   37.90
  -3  -8  -1  885.11   38.50
  -3  -8  -1  925.51   38.50
  -3  -8  -1  883.71   40.20
   3  -8   1  945.71   39.90
   3   8   1  818.82   38.70
   3   8   1  916.81   40.10
   3   8   1  866.71   40.50
  -3   8  -1  897.01   42.50
   3   8   1  865.01   41.10
  -3   8  -1  879.31   40.20
   3   8   1  885.91   38.00
  -3   8  -1  902.71   37.30
   3   8   1  930.71   41.90
  -3   8  -1  919.81   39.20
  -3   8  -1  916.91   43.30
  -3   8  -1  913.11   40.60
   3   8   1  934.41   36.80
  -3   8  -1  953.50   36.70
  -3   8  -1  910.11   41.20
   3   8   1  949.60   41.20
  -4  -8  -1   46.80    9.40
   4  -8   1   37.40    7.70
  -4  -8  -1   38.80    8.80
   4  -8   1   38.80    9.40
   4  -8   1   38.70    9.50
   4  -8   1   36.60    8.40
   4  -8   1   37.80    9.20
  -4  -8  -1   36.80    8.10
  -4  -8  -1   36.50    7.70
   4  -8   1   31.10    8.60
   4  -8   1   60.39    7.10
  -4  -8  -1   44.30    9.50
  -4  -8  -1   45.50   10.40
   4  -8   1   34.10   10.00
   4   8   1   40.80    9.00
  -4   8  -1   32.00    8.20
  -4   8  -1   58.09   11.20
   4   8   1   55.89   12.30
   4   8   1   49.30   11.10
   4   8   1   31.90    8.10
   4   8   1   49.60    9.30
   4   8   1   34.40    8.90
  -4   8  -1   44.70    8.50
  -4   8  -1   45.60    9.10
  -4   8  -1   68.99   21.10
  -4   8  -1   75.89   18.00
  -4   8  -1   29.00    8.10
   4   8   1   53.59   11.20
  -5  -8  -1   27.90    7.50
   5  -8   1   34.90   10.40
   5  -8   1   20.10    7.30
   5  -8   1   34.80    9.40
   5  -8   1   41.30    7.90
   5  -8   1   42.80   10.00
  -5  -8  -1   65.09   14.70
   5  -8   1   39.80    6.60
  -5  -8  -1   51.69   10.30
  -5  -8  -1   21.10    8.00
  -5   8  -1   28.30    8.00
   5   8   1   37.40    9.20
   5   8   1   44.20    9.60
  -5   8  -1   42.80   10.80
  -5   8  -1   30.00    9.70
  -5   8  -1   30.90    8.10
   5   8   1   38.50    8.30
  -5   8  -1   36.60    9.50
   5   8   1   36.00   10.00
   6  -8   1   -1.80    4.80
   6  -8   1    0.90    4.60
  -6  -8  -1    0.00    5.20
  -6  -8  -1   -1.90    4.10
   6  -8   1    0.80    3.80
  -6  -8  -1    2.60    4.40
   6  -8   1   -3.40    3.60
   6   8   1   -9.00    3.50
  -6   8  -1   -0.20    5.20
  -6   8  -1    6.10    5.60
  -6   8  -1    6.60    6.30
   6   8   1    2.60    5.50
  -6   8  -1    3.60    5.30
   6   8   1    6.10    5.30
  -7  -8  -1   52.79   11.90
  -7  -8  -1   44.30   10.80
  -7  -8  -1   81.69   15.70
   7  -8   1   50.89   12.30
  -7   8  -1   54.69   11.10
  -7   8  -1   55.09   13.30
  -7   8  -1   58.99   12.70
   7   8   1   70.49   13.60
   7   8   1   59.99   12.60
   7   8   1   53.39   11.60
  -8  -8  -1  150.38   19.20
   8  -8   1  166.08   18.80
  -8  -8  -1  126.79   15.70
  -8  -8  -1  172.88   18.40
  -8   8  -1  176.58   18.00
   8   8   1  177.48   19.20
   8   8   1  170.18   18.30
  -8   8  -1  174.58   17.50
   8   8   1  141.79   17.70
  -9  -8  -1  244.58   25.30
  -9  -8  -1  249.08   22.90
  -9  -8  -1  196.28   19.30
   9  -8   1  278.47   24.20
   9   8   1  225.68   22.70
   9   8   1  226.28   23.10
  -9   8  -1  243.68   21.90
  -9   8  -1  251.67   23.40
   9   8   1  235.18   21.90
 -10  -8  -1    5.60    7.00
 -10  -8  -1   17.30    9.60
  10  -8   1    0.90    7.10
 -10   8  -1    4.10    7.70
 -10   8  -1    8.60    7.40
  10  -9  -1    7.70    8.40
 -10  -9   1   -5.40    5.20
 -10  -9   1    4.40    7.00
 -10   9   1    4.60    7.30
  10   9  -1    5.80    7.10
  -9  -9   1   17.90    8.40
   9  -9  -1   23.20   10.00
  -9  -9   1   14.80    9.70
   9   9  -1   15.60    8.30
  -9   9   1   34.40   10.30
  -9   9   1   20.10    9.00
   9   9  -1   23.60    9.60
  -8  -9   1    1.60    4.90
  -8  -9   1    1.90    5.60
   8  -9  -1   -0.70    5.20
   8  -9  -1    4.10    6.20
  -8  -9   1    1.50    5.60
   8   9  -1   -7.90    5.30
   8   9  -1   -6.40    4.50
  -8   9   1    9.00    6.30
  -8   9   1   16.80    7.90
   7  -9  -1   91.79   13.90
  -7  -9   1   89.39   15.40
  -7  -9   1   95.79   14.20
   7  -9  -1   93.49   12.10
  -7  -9   1   76.99   12.30
   7  -9  -1   87.29   15.60
  -7   9   1   79.49   17.30
  -7   9   1   86.89   13.10
   7   9  -1   93.29   14.70
   7   9  -1   84.79   13.30
  -6  -9   1  261.97   21.60
   6  -9  -1  268.37   19.80
   6  -9  -1  418.36   34.20
   6  -9  -1  299.67   22.90
  -6  -9   1  263.37   23.80
  -6  -9   1  318.17   21.10
   6   9  -1  308.47   22.50
   6   9  -1  302.57   21.80
  -6   9   1  308.27   21.90
   6   9  -1  275.47   22.70
  -6   9   1  278.97   21.50
  -6   9   1  261.87   22.20
  -5  -9   1  120.79   21.80
  -5  -9   1   80.19   11.70
  -5  -9   1   94.19   13.10
   5  -9  -1   78.39   12.20
   5  -9  -1   81.49   17.00
   5  -9  -1   95.59   12.20
  -5  -9   1   80.89   13.30
  -5  -9   1   82.89   10.60
  -5   9   1  113.39   22.50
   5   9  -1   76.29   13.30
   5   9  -1   76.89   11.20
  -5   9   1   69.59   10.80
   5   9  -1   78.39   13.50
  -5   9   1   72.09   13.50
  -5   9   1   62.69   12.30
   5   9  -1   74.09   12.20
  -5   9   1   74.39   12.20
   5   9  -1   84.09   14.70
  -5   9   1   79.19   11.80
   4  -9  -1    7.20    6.80
  -4  -9   1   10.20    5.70
  -4  -9   1    7.30    5.30
   4  -9  -1    0.90    4.30
  -4  -9   1   -0.80    3.90
   4  -9  -1    6.30    5.40
   4  -9  -1    7.60    5.60
  -4  -9   1   14.20    6.80
  -4  -9   1   14.20    5.80
  -4  -9   1    7.00    5.80
   4   9  -1    7.00    5.70
  -4   9   1   14.00    6.90
  -4   9   1   15.10    6.60
   4   9  -1    6.30    7.10
   4   9  -1    5.60    5.00
  -4   9   1    3.20    5.00
   4   9  -1    6.80    6.70
   4   9  -1   24.80   10.40
  -4   9   1   15.40    8.00
   4   9  -1   20.30    8.10
  -4   9   1    3.80    5.60
  -4   9   1    0.70    4.60
   3  -9  -1  326.57   22.30
  -3  -9   1  297.47   23.20
   3  -9  -1  349.17   24.60
   3  -9  -1  348.07   21.00
  -3  -9   1  329.77   22.10
  -3  -9   1  319.87   19.20
   3  -9  -1  301.97   20.80
  -3  -9   1  341.57   22.80
   3  -9  -1  320.07   21.30
  -3  -9   1  297.97   22.80
  -3  -9   1  307.67   16.10
   3   9  -1  341.97   23.00
  -3   9   1  282.47   24.60
  -3   9   1  363.46   23.20
  -3   9   1  359.56   23.10
   3   9  -1  325.07   22.30
   3   9  -1  326.27   24.10
   3   9  -1  311.67   19.10
  -3   9   1  314.37   21.00
  -3   9   1  313.17   20.30
  -3   9   1  297.37   22.90
   3   9  -1  297.57   23.30
   3   9  -1  350.36   23.20
  -3   9   1  315.07   20.30
  -2  -9   1 1390.16   50.29
  -2  -9   1 1391.66   55.49
   2  -9  -1 1429.86   55.29
  -2  -9   1 1363.36   54.69
   2  -9  -1 1369.06   54.89
   2  -9  -1 1495.25   52.49
  -2  -9   1 1428.86   58.89
   2  -9  -1 1423.26   54.69
  -2  -9   1 1439.86   56.39
   2  -9  -1 1390.06   57.99
   2  -9  -1 1626.44   66.39
  -2  -9   1 1450.05   49.20
  -2   9   1 1422.06   52.89
   2   9  -1 1444.06   56.19
  -2   9   1 1387.76   51.59
  -2   9   1 1405.26   55.49
  -2   9   1 1454.35   56.29
  -2   9   1 1405.36   56.39
   2   9  -1 1418.36   58.49
   2   9  -1 1408.16   55.89
  -2   9   1 1287.77   51.49
   2   9  -1 1343.77   48.60
  -2   9   1 1301.07   53.59
   2   9  -1 1318.07   54.89
  -2   9   1 1408.26   58.09
   2   9  -1 1448.06   50.69
   2   9  -1 1451.35   56.59
  -2   9   1 1425.36   57.69
   2   9  -1 1355.26   58.09
  -1  -9   1   10.80    5.10
  -1  -9   1   18.80    5.80
  -1  -9   1   39.50   12.90
  -1  -9   1   16.80    6.90
   1  -9  -1   21.80    6.90
   1  -9  -1   30.90    8.20
   1  -9  -1   22.50    8.10
   1  -9  -1   25.30    6.00
   1  -9  -1   13.30    5.50
  -1  -9   1   21.30    6.90
  -1  -9   1    8.80    6.00
   1  -9  -1   22.00    8.20
  -1  -9   1   21.50    7.60
  -1  -9   1   21.90   10.30
   1   9  -1   13.60    5.30
   1   9  -1   13.20    7.30
  -1   9   1   10.00    5.70
  -1   9   1   28.80    4.40
  -1   9   1   25.90    7.50
  -1   9   1   34.30    8.40
  -1   9   1   31.50    8.80
  -1   9   1   10.40    6.30
  -1   9   1   18.10    6.50
  -1   9   1   19.00    5.60
   1   9  -1   21.30    7.90
   1   9  -1   22.80    8.30
   1   9  -1   18.00    6.60
  -1   9   1   22.30    7.40
   1   9  -1   14.00    5.20
  -1   9   1    8.00    5.10
   1   9  -1   19.50    5.90
   1   9  -1   16.00    6.60
   1   9  -1   15.60    7.00
   0  -9   1   88.29   11.90
   0  -9   1  126.99   15.10
   0  -9  -1   95.39   12.20
   0  -9   1  117.99   25.80
   0  -9  -1  127.49   13.70
   0  -9  -1  102.99    9.40
   0  -9  -1  114.19   12.30
   0  -9  -1   96.49   13.50
   0  -9   1  111.69   13.40
   0  -9   1  134.09   11.70
   0  -9   1  110.29   10.10
   0  -9   1  109.59   12.70
   0  -9   1   98.69   12.20
   0  -9  -1  124.19   15.00
   0   9  -1  124.29   13.50
   0   9   1  106.69   13.50
   0   9  -1   85.29   13.10
   0   9   1  115.79   13.00
   0   9  -1  124.39    9.90
   0   9  -1  112.39   14.20
   0   9   1  132.19   14.80
   0   9  -1  104.69   10.10
   0   9   1  103.49   13.10
   0   9  -1  121.99   11.50
   0   9   1  116.39   11.90
   0   9  -1  112.29   14.50
   0   9   1   93.79    9.40
   0   9   1  113.19   12.90
   0   9  -1   82.19   11.80
   0   9   1  102.59    8.30
   0   9   1   96.49   11.20
   0   9  -1  114.89   12.60
   0   9   1  117.19   12.90
  -1  -9  -1  309.57   22.60
   1  -9   1  273.37   20.30
   1  -9   1  309.07   19.30
  -1  -9  -1  325.47   22.30
   1  -9   1  302.07   22.70
   1  -9   1  287.27   20.50
  -1  -9  -1  322.27   15.80
  -1  -9  -1  287.07   20.70
   1  -9   1  320.17   20.70
   1  -9   1  298.77   21.60
  -1  -9  -1  326.37   20.50
   1   9   1  270.87   20.30
  -1   9  -1  303.47   20.00
   1   9   1  272.57   21.40
  -1   9  -1  289.77   15.70
   1   9   1  305.67   20.80
  -1   9  -1  303.57   22.90
  -1   9  -1  320.97   22.20
   1   9   1  300.67   31.60
  -1   9  -1  272.57   20.50
  -1   9  -1  278.87   18.50
   1   9   1  344.87   23.00
   1   9   1  263.17   18.30
  -1   9  -1  306.87   23.20
   1   9   1  302.97   16.00
  -1   9  -1  321.57   17.90
   1   9   1  269.47   14.90
  -1   9  -1  309.97   21.20
   1   9   1  321.67   21.30
   2  -9   1  452.95   24.90
   2  -9   1  458.85   25.10
  -2  -9  -1  418.66   27.20
  -2  -9  -1  401.76   17.60
  -2  -9  -1  438.96   26.20
  -2  -9  -1  448.96   25.00
   2  -9   1  435.66   25.80
   2  -9   1  391.56   25.10
  -2   9  -1  410.56   24.00
   2   9   1  444.96   27.60
   2   9   1  454.55   21.70
   2   9   1  393.56   26.20
  -2   9  -1  421.46   23.90
  -2   9  -1  453.95   29.10
   2   9   1  493.15   27.80
   2   9   1  397.46   18.50
   2   9   1  446.86   26.20
   2   9   1  414.96   26.70
  -2   9  -1  446.96   22.50
  -2   9  -1  413.26   25.90
  -2   9  -1  451.05   26.70
  -2   9  -1  431.36   26.20
   3  -9   1 1356.96   50.89
   3  -9   1 1319.77   51.79
   3  -9   1 1284.37   56.09
  -3  -9  -1 1229.58   54.69
   3  -9   1 1203.08   51.89
   3  -9   1 1302.27   53.19
  -3  -9  -1 1317.77   53.29
   3  -9   1 1329.67   44.00
  -3   9  -1 1319.97   53.79
   3   9   1 1357.66   54.19
   3   9   1 1329.37   53.39
  -3   9  -1 1166.18   53.09
   3   9   1 1241.58   54.09
  -3   9  -1 1287.17   53.39
  -3   9  -1 1247.98   55.59
  -3   9  -1 1321.37   48.10
   3   9   1 1248.38   47.40
   3   9   1 1067.09   56.29
  -3   9  -1 1178.78   51.89
  -4  -9  -1   -2.20    4.10
   4  -9   1    6.90    5.10
  -4  -9  -1    5.60    5.40
   4  -9   1    8.30    8.70
   4  -9   1   12.00    7.00
   4  -9   1   13.90    8.60
  -4   9  -1    4.10    5.30
   4   9   1    8.40    5.30
  -4   9  -1    2.40    4.70
   4   9   1    1.10    4.70
  -4   9  -1   13.50    7.30
  -4   9  -1    2.20    4.80
  -4   9  -1   17.60    6.90
   4   9   1   10.30    6.60
  -5  -9  -1   43.90    9.70
   5  -9   1   40.70    8.70
  -5  -9  -1   26.10    8.70
   5  -9   1   74.89   13.30
   5  -9   1   55.39   13.50
  -5   9  -1   21.50    7.60
   5   9   1   49.60   10.30
   5   9   1   46.90   10.30
  -5   9  -1   49.10   11.60
   6  -9   1  377.96   26.70
   6  -9   1  369.86   29.60
   6  -9   1  360.16   21.70
  -6  -9  -1  371.66   25.60
  -6  -9  -1  333.57   27.80
  -6  -9  -1  358.76   25.20
   6   9   1  363.26   26.20
  -6   9  -1  361.46   23.50
  -6   9  -1  384.46   30.90
   6   9   1  363.56   26.40
  -6   9  -1  379.06   26.00
   6   9   1  383.26   25.30
  -7  -9  -1   29.80    9.40
   7  -9   1   50.59   12.50
  -7  -9  -1   40.70   10.60
  -7  -9  -1   37.60   10.50
  -7   9  -1   53.99   11.30
   7   9   1   54.19   11.90
  -7   9  -1   35.40   10.20
   7   9   1   36.90   10.70
   7   9   1   64.59   13.20
  -8  -9  -1   -0.80    5.00
  -8  -9  -1    2.50    5.70
   8  -9   1    2.70    6.50
  -8  -9  -1   -0.50    6.70
   8   9   1   -1.50    4.70
   8   9   1   -2.60    5.20
   8   9   1   -0.20    6.60
  -8   9  -1   -0.60    5.00
  -8   9  -1   -9.20    4.00
  -9  -9  -1   34.90   10.90
  -9  -9  -1   20.20    9.70
  -9  -9  -1   26.00   10.50
  -9   9  -1   44.80   12.10
  -9   9  -1   18.10    8.40
   9   9   1   19.90   10.10
   9   9   1   32.90   11.40
  -9 -10   1   94.99   14.90
   9 -10  -1   58.59   21.70
  -9 -10   1   66.69   14.20
  -9  10   1   82.29   14.40
   9  10  -1   81.59   16.20
  -9  10   1   90.99   15.30
  -8 -10   1   18.50    9.40
  -8 -10   1   21.20    8.30
  -8 -10   1   12.00    7.40
   8 -10  -1   18.50    8.60
   8  10  -1   27.40   10.80
   8  10  -1   24.00    9.30
  -8  10   1   16.20    8.10
  -8  10   1   35.10   11.00
  -7 -10   1    4.20    5.40
  -7 -10   1   31.10   16.50
   7 -10  -1    4.20    6.50
   7 -10  -1    4.00    6.60
  -7 -10   1   -2.20    4.40
   7 -10  -1   22.10    9.70
   7  10  -1    0.90    4.90
  -7  10   1   18.50    8.00
  -7  10   1    2.60    6.00
   7  10  -1   -0.30    6.40
  -6 -10   1  180.78   17.00
   6 -10  -1  300.87   32.30
   6 -10  -1  189.98   18.60
   6 -10  -1  172.98   17.10
  -6 -10   1  205.98   20.00
  -6  10   1  210.98   19.70
  -6  10   1  226.98   25.30
  -6  10   1  211.08   19.20
   6  10  -1  203.18   20.20
   6  10  -1  222.68   20.40
  -5 -10   1   -2.90    4.30
   5 -10  -1    1.90    4.70
  -5 -10   1   12.10    7.10
   5 -10  -1   -6.70    4.10
  -5 -10   1    2.50    4.70
   5 -10  -1    8.40    7.60
   5  10  -1    7.50    6.90
   5  10  -1   -3.80    3.70
  -5  10   1   -1.40    4.90
   5  10  -1    0.00    4.70
  -5  10   1    2.80    5.30
  -5  10   1    8.40    6.70
   4 -10  -1  260.47   23.60
   4 -10  -1  297.07   21.20
  -4 -10   1  286.47   22.50
  -4 -10   1  254.97   23.40
   4 -10  -1  270.97   20.80
   4  10  -1  279.87   22.50
  -4  10   1  282.37   20.10
  -4  10   1  306.37   23.30
   4  10  -1  296.27   19.90
   3 -10  -1  245.78   19.60
  -3 -10   1  228.38   21.70
   3 -10  -1  254.67   18.60
   3 -10  -1  259.87   22.60
  -3  10   1  249.28   18.50
   3  10  -1  187.98   21.10
  -3  10   1  240.68   21.60
   3  10  -1  242.28   20.90
   3  10  -1  239.78   17.10
  -3  10   1  226.78   20.10
  -3  10   1  244.48   18.60
  -3  10   1  269.97   21.50
  -2 -10   1 1614.54   63.39
  -2 -10   1 1645.74   56.39
   2 -10  -1 1768.92   68.79
  -2 -10   1 1608.04   64.39
   2 -10  -1 1654.63   63.99
  -2 -10   1 1661.43   68.29
   2 -10  -1 1641.24   59.59
  -2  10   1 1716.13   61.19
  -2  10   1 1606.44   59.29
  -2  10   1 1573.04   66.29
   2  10  -1 1592.84   57.59
   2  10  -1 1614.14   57.79
   2  10  -1 1499.35   66.09
   2  10  -1 1631.24   65.09
  -2  10   1 1677.13   64.89
   2  10  -1 1628.04   64.39
  -2  10   1 1664.33   65.29
  -1 -10   1  378.56   27.20
   1 -10  -1  405.26   27.50
  -1 -10   1  387.36   21.00
   1 -10  -1  351.36   24.10
  -1 -10   1  381.66   24.80
  -1 -10   1  400.76   25.50
   1 -10  -1  375.66   21.10
   1  10  -1  423.56   27.00
  -1  10   1  367.26   26.30
  -1  10   1  429.56   23.90
   1  10  -1  378.96   25.10
   1  10  -1  353.36   30.80
  -1  10   1  343.97   20.50
   1  10  -1  388.86   20.90
   1  10  -1  388.96   20.30
  -1  10   1  430.06   27.30
   1  10  -1  361.46   20.70
   1  10  -1  356.06   26.40
  -1  10   1  360.36   24.70
   0 -10   1   65.99    9.70
   0 -10  -1   60.79    8.60
   0 -10   1   39.00    8.60
   0 -10  -1   77.59   12.00
   0 -10   1   63.49   11.00
   0 -10  -1   70.69   13.10
   0 -10   1   58.29   12.30
   0  10   1   64.49   12.10
   0  10  -1   69.19    8.40
   0  10  -1   58.49   12.30
   0  10  -1   37.60   10.70
   0  10   1   51.69   10.40
   0  10  -1   56.29   13.10
   0  10   1   77.89   13.50
   0  10   1   57.99    6.70
   0  10  -1   63.39   11.80
   0  10  -1   75.09    9.50
   0  10   1   63.59   10.10
   1 -10   1   19.40    6.60
   1 -10   1   14.10    7.10
   1 -10   1   14.60    7.50
  -1 -10  -1   15.80    5.30
  -1 -10  -1   14.50    7.80
   1 -10   1   23.10    7.80
  -1 -10  -1   18.90    7.80
   1  10   1    4.50    4.90
   1  10   1   15.20    7.40
  -1  10  -1   11.00    7.10
  -1  10  -1   28.10    7.10
  -1  10  -1   13.40    7.30
  -1  10  -1   17.20    8.50
   1  10   1   22.30    7.30
   1  10   1    6.70    5.40
  -1  10  -1   14.30    6.40
   2 -10   1    6.60    6.20
   2 -10   1    3.00    5.30
  -2 -10  -1    2.10    4.30
   2 -10   1   -4.40    3.40
   2 -10   1    5.10    4.90
  -2  10  -1    1.30    4.50
  -2  10  -1    6.30    6.30
  -2  10  -1    0.00    4.50
   2  10   1    5.50    8.20
  -2  10  -1   -0.80    5.30
   2  10   1    6.00    4.10
  -3 -10  -1  229.88   20.30
   3 -10   1  237.88   19.30
   3 -10   1  199.78   18.90
   3 -10   1  244.98   22.60
  -3 -10  -1  225.28   21.10
   3 -10   1  233.58   18.70
  -3  10  -1  270.07   17.90
   3  10   1  221.08   20.60
  -3  10  -1  278.07   21.90
   3  10   1  279.57   17.70
   3  10   1  250.67   20.80
  -3  10  -1  226.78   20.10
  -3  10  -1  222.98   22.00
   4 -10   1  122.79   13.90
  -4 -10  -1  174.88   17.90
   4 -10   1  146.09   18.20
  -4 -10  -1  129.99   17.00
   4 -10   1  142.09   15.60
   4  10   1  147.49   17.50
  -4  10  -1  156.68   17.10
   4  10   1  148.39   14.10
  -4  10  -1  121.19   24.70
  -4  10  -1  156.78   14.50
   5 -10   1  213.88   17.70
  -5 -10  -1  219.48   20.30
  -5 -10  -1  215.38   19.00
   5 -10   1  222.88   20.40
   5 -10   1  212.78   23.30
   5  10   1  202.68   20.10
  -5  10  -1  262.77   21.90
  -5  10  -1  215.78   17.60
   5  10   1  223.48   18.30
   5  10   1  213.68   21.10
   6 -10   1    0.60    5.60
  -6 -10  -1   -3.80    5.20
  -6 -10  -1    3.20    6.30
  -6 -10  -1   -3.90    5.50
   6  10   1    2.90    6.50
   6  10   1   -5.20    4.80
  -6  10  -1   -5.80    4.50
  -6  10  -1    1.50    5.30
   6  10   1    3.20    5.40
  -7 -10  -1  570.04   34.40
  -7 -10  -1  588.64   35.40
  -7 -10  -1  530.05   37.50
   7 -10   1  596.74   36.60
   7  10   1  522.15   35.40
  -7  10  -1  613.94   33.20
   7  10   1  604.24   34.60
   7  10   1  642.64   37.50
  -7  10  -1  606.84   36.20
  -8 -10  -1    6.30    7.50
  -8 -10  -1   27.10   10.60
  -8 -10  -1   24.50    9.50
  -8  10  -1   19.60   10.20
  -8  10  -1    6.30    7.80
   8  10   1   10.60    8.80
   8  10   1    6.70    7.10
   8 -11  -1  100.29   27.10
  -8 -11   1   68.19   13.60
  -8 -11   1  104.69   24.40
   8  11  -1   94.39   17.10
   8  11  -1   92.49   15.50
  -8  11   1   88.29   14.60
  -8  11   1   81.99   16.20
  -7 -11   1   -1.60    5.40
   7 -11  -1    1.10    7.00
   7 -11  -1    6.90    7.10
  -7 -11   1    2.70    5.00
   7  11  -1   -5.00    6.70
   7  11  -1   10.00    6.60
  -7  11   1   -6.50    4.60
  -7  11   1    7.40    6.10
   6 -11  -1   19.10   10.80
   6 -11  -1    7.40    6.50
   6 -11  -1    0.70    5.30
  -6 -11   1    1.40    5.90
  -6 -11   1    0.10    5.70
   6  11  -1    0.90    6.80
  -6  11   1    1.90    6.00
   6  11  -1   13.40    7.30
  -6  11   1    5.10    5.90
  -5 -11   1  134.39   19.00
   5 -11  -1  119.79   15.40
   5 -11  -1  119.49   17.90
   5 -11  -1  143.79   16.40
  -5 -11   1  145.89   17.80
   5  11  -1  128.59   14.70
   5  11  -1  115.59   16.60
  -5  11   1  186.48   17.80
  -5  11   1  154.08   17.60
   4 -11  -1  152.78   19.40
  -4 -11   1  141.69   17.50
  -4 -11   1  155.08   19.40
   4 -11  -1  175.48   17.10
   4 -11  -1  197.68   18.50
   4  11  -1  158.98   18.80
   4  11  -1  138.59   14.60
  -4  11   1  161.88   16.20
  -4  11   1  184.78   19.10
  -4  11   1  119.89   16.40
  -3 -11   1  265.97   22.90
   3 -11  -1  344.87   22.40
   3 -11  -1  260.77   22.00
   3 -11  -1  239.88   23.60
  -3 -11   1  297.27   25.50
  -3  11   1  290.87   23.50
   3  11  -1  280.47   19.10
   3  11  -1  244.48   22.00
  -3  11   1  320.47   21.80
  -3  11   1  279.57   23.40
   3  11  -1  267.17   23.60
   2 -11  -1  185.68   18.30
   2 -11  -1  194.18   16.20
  -2 -11   1  287.57   31.20
  -2 -11   1  179.18   18.50
   2 -11  -1  159.68   19.20
   2  11  -1  170.78   18.50
   2  11  -1  169.28   14.20
  -2  11   1  188.48   19.20
  -2  11   1  219.38   18.00
   2  11  -1  196.78   15.20
   2  11  -1  187.28   19.70
  -2  11   1  188.08   18.80
  -1 -11   1  301.97   18.70
  -1 -11   1  275.77   22.50
   1 -11  -1  274.57   24.30
  -1 -11   1  284.57   25.10
   1 -11  -1  301.17   23.10
   1 -11  -1  298.67   19.00
   1  11  -1  307.97   24.60
   1  11  -1  280.77   18.40
  -1  11   1  303.07   20.90
   1  11  -1  277.87   17.20
  -1  11   1  247.18   21.90
  -1  11   1  253.07   22.70
   1  11  -1  251.47   22.00
   0 -11  -1  189.38   19.90
   0 -11  -1  186.58   18.70
   0 -11   1  189.38   15.80
   0 -11   1  221.48   21.90
   0 -11   1  196.28   18.80
   0  11  -1  197.18   15.10
   0  11   1  216.48   19.80
   0  11  -1  200.38   19.80
   0  11  -1  180.48   18.60
   0  11   1  187.48   16.60
   0  11   1  268.67   22.60
  -1 -11  -1   35.90   10.50
   1 -11   1   11.30    6.00
  -1 -11  -1   17.10    8.70
   1 -11   1   21.00    8.50
   1 -11   1   13.10    9.60
  -1  11  -1   12.80    7.90
   1  11   1   23.70    9.30
   1  11   1    6.20    5.10
  -1  11  -1   33.40    8.20
  -1  11  -1   22.50    9.50
   1  11   1    6.20    6.10
   2 -11   1  492.35   31.40
  -2 -11  -1  473.05   32.80
   2 -11   1  456.35   32.60
   2 -11   1  489.35   28.50
  -2 -11  -1  509.05   31.50
  -2  11  -1  490.55   25.90
  -2  11  -1  539.35   32.90
   2  11   1  507.95   31.30
   2  11   1  491.15   31.90
   3 -11   1   29.90    9.10
   3 -11   1   15.00    8.80
   3 -11   1   11.20    8.20
  -3 -11  -1    5.40    7.50
  -3 -11  -1    9.70    6.50
  -3  11  -1   26.30    9.10
   3  11   1   18.30    9.20
   3  11   1   25.30   10.40
  -3  11  -1   37.80    9.00
   4 -11   1  214.68   19.90
   4 -11   1  192.48   23.30
  -4 -11  -1  234.58   21.60
  -4 -11  -1  181.88   21.00
   4  11   1  224.98   22.10
  -4  11  -1  241.88   19.80
   4  11   1  135.49   17.90
   4  11   1  187.38   16.20
  -4  11  -1  192.58   19.80
  -5 -11  -1  308.47   25.70
  -5 -11  -1  320.17   28.40
   5 -11   1  329.47   27.30
   5 -11   1  334.27   25.70
   5  11   1  361.26   28.40
   5  11   1  326.97   26.40
   5  11   1  404.86   29.10
  -5  11  -1  343.77   26.80
   6 -11   1   -3.20    5.80
  -6 -11  -1    7.60    6.70
  -6 -11  -1    0.40    4.90
  -6 -11  -1    5.40    8.00
  -6  11  -1   -1.70    5.30
   6  11   1    8.50    5.80
   6  11   1   -3.90    5.60
   6  11   1   -2.50    6.70
  -7 -11  -1   87.39   16.00
  -7 -11  -1   71.49   14.80
   7  11   1   41.40   13.10
  -7  11  -1   94.79   18.20
   7  11   1   66.99   14.10
  -7 -12   1   59.29   14.20
   7 -12  -1  116.19   21.50
   7  12  -1   90.29   18.90
  -7  12   1  102.49   22.20
   6 -12  -1    0.00    5.80
  -6 -12   1   -3.60    5.10
   6 -12  -1    1.00    6.70
  -6  12   1   -1.20    5.20
   6  12  -1  -10.40    6.60
  -6  12   1   -5.50    5.50
   5 -12  -1  146.89   20.80
   5 -12  -1  158.58   18.20
   5 -12  -1  187.38   19.00
  -5 -12   1  130.79   20.60
  -5 -12   1  153.68   19.70
   5  12  -1  180.18   21.40
  -5  12   1  134.79   16.70
  -5  12   1  185.48   20.40
   4 -12  -1    2.80    6.30
  -4 -12   1    2.00    5.60
   4 -12  -1   -0.90    5.00
   4 -12  -1   -0.20    5.70
  -4 -12   1    6.00    7.30
  -4  12   1    2.10    6.90
   4  12  -1    5.00    7.90
  -4  12   1    1.40    6.00
   3 -12  -1   17.10    8.50
  -3 -12   1   11.60    7.10
   3 -12  -1   19.10    7.70
   3 -12  -1   15.50    9.20
  -3 -12   1   19.90   11.20
  -3  12   1    9.30    7.50
  -3  12   1   22.80    8.90
   3  12  -1    5.80    8.00
   2 -12  -1    0.50    5.20
   2 -12  -1   -5.90    4.50
  -2 -12   1    1.60    5.60
   2 -12  -1    1.70    5.20
  -2 -12   1    4.70    7.10
  -2  12   1   -6.40    3.80
  -2  12   1    3.10    6.00
  -2  12   1   -5.50    5.30
   2  12  -1   -1.70    6.80
  -1 -12   1   30.80    9.90
  -1 -12   1   33.00   11.30
   1 -12  -1   25.40   10.00
   1 -12  -1   17.20    9.20
   1  12  -1    3.70    7.30
  -1  12   1   26.30    8.60
  -1  12   1   23.50   10.70
  -1  12   1   36.80   13.40
   0 -12  -1   14.40    7.10
   0 -12   1   16.00    7.70
   0 -12   1    7.20    7.20
   0 -12  -1   30.50   11.40
   0  12  -1   19.10    9.30
   0  12   1   14.90    7.00
   0  12   1   10.30    8.50
  -1 -12  -1   52.49   13.30
   1 -12   1   54.49   14.60
   1 -12   1   43.50   12.00
  -1 -12  -1   33.90   10.50
   1  12   1   53.79   11.70
   1  12   1   65.29   15.00
   1  12   1   35.70   11.30
  -1  12  -1   45.80   12.60
   2 -12   1   76.89   12.70
  -2 -12  -1   82.19   16.40
  -2 -12  -1   73.79   15.60
   2 -12   1   47.90   11.70
   2  12   1   50.59   11.80
  -2  12  -1   47.10   12.80
   2  12   1   63.99   12.50
   2  12   1   42.50   13.00
  -3 -12  -1    7.50    8.60
   3 -12   1   -0.50    5.20
  -3 -12  -1    8.30    6.50
   3 -12   1    2.30    5.70
   3  12   1    3.60    7.10
   3  12   1   -1.90    7.00
  -3  12  -1    7.80    6.70
  -4 -12  -1    6.60    6.90
   4 -12   1   14.60    8.10
   4 -12   1    4.60    6.00
  -4 -12  -1    8.90    8.20
   4  12   1   13.80    9.90
  -4  12  -1    9.60    7.60
  -5 -12  -1  179.88   22.30
  -5 -12  -1  118.99   17.30
   5 -12   1  173.88   20.00
  -5  12  -1  169.58   20.20
   5  12   1  148.99   20.60
  -6 -12  -1   38.50   13.30
  -6 -12  -1   53.39   13.70
   6 -12   1   84.49   19.20
   6  12   1   34.40   15.00
  -6  12  -1   48.20   14.30
   5 -13  -1   36.60   11.00
   5 -13  -1   36.90   11.30
  -5 -13   1   32.60   12.00
  -5  13   1   27.30   10.60
   5  13  -1   61.49   16.30
   4 -13  -1   -4.30    5.20
  -4 -13   1    5.10    8.10
  -4  13   1   11.00   13.10
   4  13  -1   -1.70   10.50
   3 -13  -1   70.69   14.50
  -3 -13   1   58.09   14.80
   3 -13  -1   50.09   14.40
   3  13  -1   50.49   13.80
  -3  13   1   76.39   15.50
  -2 -13   1   -3.40    4.50
   2 -13  -1    0.70    6.20
   2 -13  -1   -2.00    4.40
   2  13  -1   14.40    9.40
  -2  13   1   21.00   10.50
  -1 -13   1   54.99   13.70
   1 -13  -1   56.99   15.10
   1 -13  -1   67.09   15.00
  -1  13   1   40.10   13.00
   1  13  -1   78.09   16.70
   0 -13  -1   31.00   10.70
   0 -13  -1   36.30   11.80
   0 -13   1   43.40   12.40
   0  13  -1   31.00   11.90
   0  13   1   46.40   14.50
  -1 -13  -1    9.90    7.60
  -1 -13  -1    4.30    6.50
   1 -13   1   12.40    7.70
  -1  13  -1   11.10    7.60
   1  13   1    5.60    9.60
  -2 -13  -1  138.09   21.10
  -2 -13  -1  131.79   19.00
   2 -13   1  197.18   20.50
   2  13   1  147.69   20.80
  -2  13  -1  212.78   22.80
   3 -13   1   36.40   12.00
   3 -13   1   45.70   11.90
  -3 -13  -1   19.60   10.80
  -3 -13  -1   44.20   13.80
  -4 -13  -1   20.20   10.50
   4 -13   1    6.90    7.60
  -4 -13  -1    2.10    8.20
   4 -13   1    8.10    6.70
   4  13   1   -3.80    7.80
  -4  13  -1   -0.30    6.40
 -13   0   2   11.40    8.10
  13   0  -2   19.30    7.90
  13   0  -2    6.50    9.10
 -12   0   2  220.08   21.30
  12   0  -2  220.38   24.80
  12   0  -2  213.58   21.20
 -11   0   2  299.87   22.80
  11   0  -2  245.98   23.10
 -11   0   2  239.18   23.00
  11   0  -2  323.07   33.90
 -11   0   2  265.57   17.70
  11   0  -2  329.87   21.10
  10   0  -2   24.30    7.90
 -10   0   2   39.10    9.80
 -10   0   2   15.00    6.30
  10   0  -2   24.00    8.30
  10   0  -2   31.30   12.60
 -10   0   2   29.00    6.70
  10   0  -2   20.60    7.60
 -10   0   2   21.70    7.40
 -10   0   2   18.60    7.10
  10   0  -2   24.50    7.40
 -10   0   2   23.00    7.50
  10   0  -2   14.70    6.50
  -9   0   2  733.43   36.30
  -9   0   2  758.62   31.40
   9   0  -2  739.33   37.90
   9   0  -2  703.83   32.50
   9   0  -2  757.52   35.70
  -9   0   2  786.32   33.30
   9   0  -2  757.52   35.90
   9   0  -2  741.23   29.10
  -9   0   2  774.92   37.90
  -9   0   2  769.02   35.50
  -9   0   2  723.63   37.30
   9   0  -2  774.02   39.30
  -9   0   2  775.92   35.80
  -9   0   2  779.92   38.70
   9   0  -2  754.72   35.10
   8   0  -2 2341.27   80.59
   8   0  -2 2409.06   74.09
  -8   0   2 2467.75   78.49
  -8   0   2 2404.96   78.69
  -8   0   2 2521.45   81.89
   8   0  -2 2450.25   84.79
   8   0  -2 2492.95   81.09
  -8   0   2 2499.45   85.29
  -8   0   2 2463.35   80.29
   8   0  -2 2481.75   81.89
  -8   0   2 2342.47   84.19
  -8   0   2 2267.07   80.79
  -8   0   2 2483.95   82.59
   8   0  -2 2324.57   83.99
   8   0  -2 2442.36   79.19
  -7   0   2   22.00    8.20
   7   0  -2   10.90    4.10
  -7   0   2   11.40    4.00
  -7   0   2   10.40    4.20
  -7   0   2   14.30    6.60
   7   0  -2    8.20    4.50
   7   0  -2   11.60    4.80
  -7   0   2    9.00    4.10
   7   0  -2   13.60    5.20
   7   0  -2   19.70    3.80
  -7   0   2   17.90    5.00
   7   0  -2   10.80    4.40
  -7   0   2    6.00    3.60
   7   0  -2   10.10    4.90
  -7   0   2   10.90    4.70
   6   0  -2 4685.83  133.19
  -6   0   2 4585.34  138.29
   6   0  -2 4665.83  137.89
  -6   0   2 4800.02  137.29
  -6   0   2 4734.03  139.29
   6   0  -2 4792.92  139.99
  -6   0   2 4778.72  140.29
  -6   0   2 4622.84  141.49
   6   0  -2 4581.24  138.59
  -6   0   2 4568.84  141.09
  -6   0   2 4675.03  141.69
  -6   0   2 4517.85  139.19
   6   0  -2 4705.63  138.69
   6   0  -2 4762.02  141.99
   6   0  -2 4672.13  137.19
   6   0  -2 4610.94  139.19
  -5   0   2 3167.68   92.79
   5   0  -2 3083.19   93.09
   5   0  -2 3117.79   88.59
   5   0  -2 3190.78   93.79
   5   0  -2 3163.48   92.89
  -5   0   2 3099.39   92.89
  -5   0   2 3110.89   94.09
   5   0  -2 3219.38   94.49
   5   0  -2 3168.28   94.19
   5   0  -2 3099.89   95.79
  -5   0   2 3179.08   94.79
  -5   0   2 3088.59   95.99
  -5   0   2 2802.92   93.09
  -5   0   2 3157.78   93.39
   5   0  -2 3159.58   93.69
   5   0  -2 2825.22   95.19
  -4   0   2 2744.53   82.39
   4   0  -2 2619.64   83.49
   4   0  -2 2874.71   82.59
  -4   0   2 2709.83   82.09
   4   0  -2 2795.32   82.09
  -4   0   2 2660.23   81.69
   4   0  -2 2748.12   77.49
  -4   0   2 2773.92   83.69
   4   0  -2 2760.92   82.09
  -4   0   2 2830.92   82.99
   4   0  -2 2656.23   81.79
  -4   0   2 2749.12   81.89
  -4   0   2 2830.22   83.89
   4   0  -2 2749.43   82.39
  -4   0   2 2738.13   81.79
   4   0  -2 2763.62   84.59
   2   0  -2  660.03   21.10
  -2   0   2  649.74   21.70
  -2   0   2  641.84   20.60
  -2   0   2  666.13   20.50
  -2   0   2  584.14   20.70
  -2   0   2  646.54   20.90
   2   0  -2  579.94   19.90
   2   0  -2  674.13   21.60
   2   0  -2  660.33   20.60
   2   0  -2  693.43   20.40
   2   0  -2  554.24   21.10
   2   0  -2  667.53   21.00
  -2   0   2  639.24   20.90
  -2   0   2  547.75   20.80
  -2   0   2  648.34   20.50
  -1   0   2  908.01   27.60
   1   0  -2 1010.20   28.70
   1   0  -2 1014.80   27.90
  -1   0   2  990.30   27.70
  -1   0   2  983.30   29.70
  -1   0   2  852.51   27.20
  -1   0   2  934.21   28.50
   1   0  -2  941.91   29.30
  -1   0   2  946.91   29.30
   1   0  -2  964.00   29.60
   1   0  -2  988.40   27.90
   0   0   2 1753.82   51.69
   0   0   2 1805.92   53.39
   0   0   2 1861.11   52.79
   0   0   2 1810.12   50.99
   0   0   2 1825.32   53.29
   0   0   2 1832.42   52.29
   0   0   2 1619.84   50.49
   0   0  -2 1787.02   51.09
   0   0  -2 1806.72   51.19
   0   0  -2 1869.51   52.39
   0   0   2 1848.81   50.99
   2   0   2 2821.32   82.99
   2   0   2 2784.42   83.59
   2   0   2 2807.62   81.49
  -2   0  -2 2821.32   83.69
   2   0   2 2794.32   83.39
  -2   0  -2 2844.52   82.89
  -2   0  -2 2815.42   81.49
   2   0   2 2670.23   81.89
   2   0   2 2607.54   81.79
   2   0   2 2921.31   82.99
  -2   0  -2 2807.42   83.39
  -2   0  -2 2807.72   81.59
   2   0   2 2814.52   83.09
  -2   0  -2 2779.92   81.29
  -2   0  -2 2836.72   83.19
   3   0   2 4618.34  130.99
  -3   0  -2 4584.04  129.69
  -3   0  -2 4210.68  130.99
  -3   0  -2 4425.06  131.39
  -3   0  -2 4314.77  128.49
  -3   0  -2 4713.63  131.19
   3   0   2 4383.06  128.79
   3   0   2 4431.26  131.49
  -3   0  -2 4223.58  131.39
   3   0   2 4500.65  130.49
   3   0   2 4408.76  130.29
   3   0   2 4798.12  140.29
   3   0   2 4470.05  131.39
   3   0   2 4616.34  131.39
  -4   0  -2 7109.49  209.58
   4   0   2 7307.87  200.98
  -4   0  -2 7225.38  207.38
  -4   0  -2 7292.77  208.88
   4   0   2 7361.46  208.68
  -4   0  -2 7122.09  205.68
   4   0   2 7141.89  209.78
   4   0   2 7228.28  208.48
  -4   0  -2 7484.45  209.08
  -4   0  -2 7270.67  200.78
  -4   0  -2 7302.77  210.28
   4   0   2 7129.89  208.28
   4   0   2 7082.99  210.18
   4   0   2 6790.32  205.58
   4   0   2 7441.26  211.38
  -4   0  -2 7311.47  209.28
   4   0   2 7396.26  209.78
   5   0   2  792.72   29.60
   5   0   2  803.62   32.20
  -5   0  -2  784.82   37.00
   5   0   2  756.62   33.00
   5   0   2  799.62   33.50
  -5   0  -2  771.52   24.40
   5   0   2  809.82   31.90
  -5   0  -2  819.72   32.40
  -5   0  -2  775.22   33.00
   5   0   2  807.12   32.90
   5   0   2  761.72   31.80
  -5   0  -2  800.02   31.10
   5   0   2  802.42   34.40
  -5   0  -2  792.02   32.50
  -5   0  -2  748.13   29.00
  -5   0  -2  797.72   32.20
  -6   0  -2    4.70    4.00
   6   0   2    0.40    3.40
  -6   0  -2    5.00    4.60
  -6   0  -2    1.50    3.30
   6   0   2   -2.70    2.60
  -6   0  -2   -1.00    2.50
   6   0   2   -1.40    2.90
  -6   0  -2    0.20    1.40
  -6   0  -2    3.10    3.10
  -6   0  -2   -1.10    2.50
   6   0   2   -1.30    2.80
   6   0   2    1.50    2.80
   6   0   2    2.90    3.80
  -6   0  -2    0.60    3.50
   6   0   2    0.10    2.60
   6   0   2    1.60    3.00
  -6   0  -2   -0.20    2.60
   7   0   2  377.16   23.90
  -7   0  -2  363.86   23.60
  -7   0  -2  373.96   21.90
  -7   0  -2  410.66   23.20
   7   0   2  392.26   22.00
   7   0   2  419.36   24.00
   7   0   2  370.96   19.50
   7   0   2  370.56   22.50
  -7   0  -2  369.46   14.00
   7   0   2  407.36   23.40
  -7   0  -2  398.56   19.90
   7   0   2  355.06   23.20
  -7   0  -2  414.56   25.10
  -7   0  -2  369.96   21.50
  -7   0  -2  391.86   23.00
   8   0   2   40.70    7.80
   8   0   2   34.70    9.30
   8   0   2   38.20   10.40
  -8   0  -2   47.00   12.00
   8   0   2   44.60    9.20
  -8   0  -2   42.90    8.80
  -8   0  -2   57.29   11.40
   8   0   2   46.90   10.90
   8   0   2   32.30    9.00
  -8   0  -2   31.80    7.10
   9   0   2   47.80   10.20
   9   0   2   76.89   21.90
   9   0   2   62.69    9.50
   9   0   2   80.79   12.20
  -9   0  -2   54.99   11.70
  -9   0  -2   64.09   12.60
  10   0   2  459.35   26.30
  10   0   2  560.64   33.50
 -10   0  -2  489.45   48.00
  10   0   2  507.85   32.10
 -10   0  -2  486.55   31.90
  11   0   2   86.79   16.40
 -11   0  -2  115.59   18.50
  11   0   2   98.99   16.00
 -11   0  -2  111.59   16.80
 -12   0  -2   11.40   10.50
  12   0   2    4.90    9.10
 -12   0  -2    1.00    6.40
  13  -1  -2   47.10   13.10
  13  -1  -2   45.40   11.40
 -13  -1   2   37.80   12.40
  13   1  -2   50.29   13.80
 -13   1   2   52.99   13.60
  12  -1  -2  227.98   21.50
  12  -1  -2  244.38   20.10
 -12  -1   2  222.98   21.20
 -12   1   2  217.38   21.20
  12   1  -2  212.08   17.50
  12   1  -2  208.38   21.00
 -11  -1   2  106.89   20.40
  11  -1  -2   88.89   12.40
  11  -1  -2  101.69   15.40
 -11  -1   2   84.49   13.10
 -11  -1   2   71.39   10.10
  11  -1  -2   86.59   13.80
 -11   1   2   74.89   14.20
  11   1  -2   90.29   14.70
  11   1  -2  111.19   19.00
  11   1  -2   79.39   11.00
 -11   1   2   91.39   15.20
 -10  -1   2    8.20    5.70
  10  -1  -2   15.10    7.80
 -10  -1   2    7.60    4.40
 -10  -1   2   11.10    6.30
 -10  -1   2    7.50    5.30
 -10  -1   2   17.50    6.10
  10  -1  -2    3.80    4.90
  10  -1  -2    9.00    6.40
 -10  -1   2   20.30    8.90
  10  -1  -2   14.40    8.00
  10  -1  -2    9.50    6.30
  10   1  -2   22.80    6.80
  10   1  -2    9.80    7.30
 -10   1   2   17.10    7.50
  10   1  -2   15.50    5.20
  10   1  -2   12.00    7.00
 -10   1   2    6.30    5.00
 -10   1   2   14.00    5.80
 -10   1   2   13.50    6.10
  10   1  -2   17.20    7.60
  10   1  -2    4.90    6.30
 -10   1   2   10.40    4.80
 -10   1   2    6.60    5.70
 -10   1   2    9.60    6.00
  -9  -1   2  835.22   40.80
   9  -1  -2  858.51   38.30
   9  -1  -2  783.82   37.50
  -9  -1   2  830.02   37.20
  -9  -1   2  801.62   39.90
  -9  -1   2  818.42   37.40
  -9  -1   2  779.82   37.60
  -9  -1   2  775.62   36.80
   9  -1  -2  830.32   35.80
   9  -1  -2  840.62   36.90
  -9  -1   2  800.22   34.00
   9  -1  -2  814.52   40.40
  -9  -1   2  841.32   34.20
   9  -1  -2  810.72   40.40
  -9   1   2  816.62   33.20
  -9   1   2  811.52   40.30
  -9   1   2  852.31   40.80
   9   1  -2  834.62   34.30
   9   1  -2  843.72   34.70
  -9   1   2  867.91   43.80
  -9   1   2  825.22   36.10
   9   1  -2  888.81   38.90
   9   1  -2  877.51   41.10
  -9   1   2  865.61   33.60
  -9   1   2  828.72   38.00
   9   1  -2  768.62   37.40
   9   1  -2  903.81   39.20
  -9   1   2  821.42   35.80
  -9   1   2  802.92   37.20
   9   1  -2  814.62   31.40
   8  -1  -2 1593.64   60.99
  -8  -1   2 1541.35   57.59
   8  -1  -2 1558.64   57.99
   8  -1  -2 1499.35   60.79
  -8  -1   2 1583.34   57.69
  -8  -1   2 1587.04   60.89
  -8  -1   2 1606.64   54.59
   8  -1  -2 1613.44   58.29
  -8  -1   2 1608.04   57.29
   8  -1  -2 1583.34   56.29
  -8  -1   2 1557.34   58.19
   8  -1  -2 1685.33   57.29
   8  -1  -2 1527.55   50.89
  -8  -1   2 1675.83   55.19
  -8   1   2 1569.94   57.89
  -8   1   2 1655.33   56.49
   8   1  -2 1555.24   54.39
   8   1  -2 1464.85   56.19
   8   1  -2 1602.14   61.19
   8   1  -2 1532.55   51.09
   8   1  -2 1540.35   60.59
  -8   1   2 1556.04   55.79
  -8   1   2 1603.94   58.89
   8   1  -2 1593.14   58.29
   8   1  -2 1516.75   54.19
   8   1  -2 1711.53   59.09
   8   1  -2 1579.94   51.19
  -8   1   2 1625.04   58.29
  -8   1   2 1562.54   51.29
   7  -1  -2   -5.00    2.30
   7  -1  -2    5.50    3.70
  -7  -1   2    1.10    2.90
  -7  -1   2   -4.20    1.80
  -7  -1   2   -0.10    2.60
  -7  -1   2    1.60    2.70
   7  -1  -2    4.10    3.40
  -7  -1   2    0.60    2.70
   7  -1  -2    0.50    3.80
  -7  -1   2    4.00    3.70
  -7  -1   2   -1.90    2.20
   7  -1  -2    2.10    3.00
   7  -1  -2    2.70    2.20
   7  -1  -2    1.00    2.80
  -7  -1   2   -2.10    2.00
  -7   1   2    3.00    3.50
   7   1  -2   -2.40    3.70
  -7   1   2    6.80    5.90
  -7   1   2   -2.90    1.30
  -7   1   2   -1.50    2.60
  -7   1   2   -2.60    2.10
  -7   1   2   -1.80    2.50
  -7   1   2   -2.70    1.90
  -7   1   2    1.60    2.60
   7   1  -2    1.40    2.80
   7   1  -2    3.40    4.50
   7   1  -2    3.20    3.30
  -7   1   2    4.10    3.70
   7   1  -2   -1.70    2.60
   7   1  -2   -1.00    2.00
   7   1  -2   -1.30    1.80
   7   1  -2    1.30    2.70
   7   1  -2   -1.90    2.90
   6  -1  -2   29.20    3.90
  -6  -1   2   32.00    6.40
   6  -1  -2   32.60    6.30
   6  -1  -2   37.80    6.60
   6  -1  -2   14.50    4.00
  -6  -1   2   29.10    5.70
  -6  -1   2   33.60    5.80
  -6  -1   2   68.09   11.90
  -6  -1   2   28.20    5.90
   6  -1  -2   15.70    5.50
  -6  -1   2   30.50    5.60
   6  -1  -2   33.10    5.60
   6  -1  -2   38.20    8.10
   6  -1  -2   27.90    5.60
  -6  -1   2   38.20    7.00
  -6  -1   2   22.50    4.90
   6   1  -2   28.40    4.00
  -6   1   2   33.30    5.60
   6   1  -2   22.70    5.50
  -6   1   2   28.70    6.70
  -6   1   2   33.20    7.70
  -6   1   2   24.40    5.00
  -6   1   2   28.90    6.90
   6   1  -2   29.20    5.40
   6   1  -2   29.40    5.40
   6   1  -2   30.30    6.60
   6   1  -2   26.70    6.20
  -6   1   2   34.70    4.00
   6   1  -2   27.20    5.70
   6   1  -2   21.90    3.70
  -6   1   2   32.60    5.40
   6   1  -2   27.30    6.50
  -6   1   2   23.10    5.10
  -6   1   2   25.60    5.60
   5  -1  -2 9796.42  281.57
  -5  -1   2 9932.11  281.77
  -5  -1   2 9999.00  279.97
  -5   1   2 9951.70  280.17
  -5   1   2 9910.61  281.27
   5   1  -2 9991.60  280.97
  -4  -1   2 3001.80   91.89
  -4  -1   2 3105.99   90.89
  -4  -1   2 3137.89   91.49
  -4  -1   2 3041.60   92.99
   4  -1  -2 3187.38   91.59
   4  -1  -2 3002.10   87.19
   4  -1  -2 3070.39   91.49
  -4  -1   2 3071.89   90.29
  -4  -1   2 2944.21   91.49
   4  -1  -2 3133.09   91.69
   4  -1  -2 3117.09   90.29
   4  -1  -2 3021.80   91.29
  -4  -1   2 2890.31   91.39
  -4  -1   2 3079.09   93.29
   4  -1  -2 3046.20   92.99
   4  -1  -2 3108.79   93.19
   4   1  -2 3052.19   90.49
   4   1  -2 2992.70   91.19
  -4   1   2 3100.79   91.89
   4   1  -2 2962.40   91.69
   4   1  -2 3072.79   93.09
  -4   1   2 2974.30   91.29
  -4   1   2 3053.49   92.69
   4   1  -2 3250.47   92.29
  -4   1   2 3117.19   91.09
   4   1  -2 3130.79   87.29
   4   1  -2 3075.89   90.99
  -4   1   2 3106.89   91.59
   4   1  -2 3065.59   87.19
   4   1  -2 3029.50   93.19
  -4   1   2 3158.88   87.39
  -4   1   2 3226.58   93.29
  -4   1   2 3110.99   90.09
  -4   1   2 3140.89   91.89
   3  -1  -2  571.04   23.00
  -3  -1   2  607.54   23.00
   3  -1  -2  658.13   23.10
   3  -1  -2  638.74   21.50
  -3  -1   2  663.03   23.10
   3  -1  -2  662.43   22.50
  -3  -1   2  647.14   19.80
  -3  -1   2  679.33   22.20
  -3  -1   2  711.93   23.60
  -3  -1   2  696.23   24.30
  -3  -1   2  673.33   23.50
  -3  -1   2  701.93   24.20
   3  -1  -2  639.04   23.10
   3  -1  -2  663.73   19.90
  -3  -1   2  653.73   22.50
  -3   1   2  666.83   22.70
  -3   1   2  621.94   23.00
   3   1  -2  657.83   23.20
   3   1  -2  614.04   22.80
   3   1  -2  644.84   22.90
  -3   1   2  625.04   22.60
   3   1  -2  640.54   23.90
  -3   1   2  651.73   23.40
   3   1  -2  667.93   19.90
   3   1  -2  567.34   22.80
   3   1  -2  654.33   22.00
  -3   1   2  650.13   23.20
  -3   1   2  658.53   21.60
  -3   1   2  653.03   23.50
   3   1  -2  649.74   22.50
  -3   1   2  673.33   20.00
   2  -1  -2  628.14   19.40
  -2  -1   2  589.74   19.90
   2  -1  -2  633.74   20.90
  -2  -1   2  601.64   20.60
  -2  -1   2  595.24   18.60
   2  -1  -2  612.74   18.60
   2  -1  -2  629.24   19.40
  -2  -1   2  601.24   21.00
  -2  -1   2  619.84   21.10
  -2  -1   2  607.54   21.30
   2  -1  -2  597.24   20.50
  -2  -1   2  607.64   20.60
  -2  -1   2  639.64   20.60
   2  -1  -2  610.04   19.00
   2  -1  -2  611.64   20.30
  -2   1   2  522.95   20.20
   2   1  -2  576.54   20.00
   2   1  -2  610.74   18.60
   2   1  -2  561.54   20.80
   2   1  -2  583.64   18.90
   2   1  -2  562.44   20.70
  -2   1   2  641.84   18.70
  -2   1   2  611.54   20.20
  -2   1   2  610.44   19.00
  -2   1   2  613.14   20.20
  -2   1   2  590.04   19.50
  -2   1   2  631.54   19.70
  -2   1   2  642.44   21.20
   2   1  -2  575.14   20.40
  -2   1   2  545.25   20.30
   1  -1  -2 2804.22   80.29
  -1  -1   2 2729.23   79.09
   1  -1  -2 2743.23   77.99
  -1  -1   2 2650.23   79.09
   1  -1  -2 2782.52   78.69
  -1  -1   2 2760.32   79.59
  -1  -1   2 2670.23   77.19
   1  -1  -2 2741.83   77.99
  -1   1   2 2771.92   80.19
  -1   1   2 2760.22   77.89
   1   1  -2 2782.42   78.99
  -1   1   2 2816.12   77.89
   1   1  -2 2883.01   79.99
   1   1  -2 2870.31   80.49
   1   1  -2 2872.11   79.29
   1   1  -2 2846.82   79.89
  -1   1   2 2778.62   78.59
   0  -1   2 4076.99  113.29
   0  -1   2 3927.01  112.19
   0   1   2 3890.11  111.99
   0   1  -2 3862.11  111.29
   0   1  -2 4075.89  112.39
   0   1  -2 3927.21  113.09
  -1  -1  -2 2820.72   83.39
  -1  -1  -2 2704.13   80.79
  -1  -1  -2 2848.62   82.29
   1  -1   2 2946.71   82.09
  -1  -1  -2 2978.50   83.89
   1  -1   2 2895.31   79.69
   1  -1   2 2847.02   83.89
  -1  -1  -2 2848.71   82.29
   1  -1   2 2845.12   83.29
   1  -1   2 2795.42   83.29
   1  -1   2 2782.82   82.59
   1  -1   2 2962.50   83.59
  -1  -1  -2 2754.92   81.39
  -1  -1  -2 2941.41   81.09
   1  -1   2 2731.63   82.39
  -1  -1  -2 2920.91   80.99
  -1   1  -2 2847.11   81.99
  -1   1  -2 2878.21   83.29
  -1   1  -2 2892.01   79.59
   1   1   2 2788.12   81.49
  -1   1  -2 2855.51   82.29
  -1   1  -2 2874.41   83.99
   1   1   2 2841.62   80.89
  -1   1  -2 2776.42   83.39
   1   1   2 3053.09   81.89
   1   1   2 2868.01   83.49
  -1   1  -2 2816.22   82.29
   1   1   2 2857.71   82.19
   1   1   2 2764.32   83.79
   1   1   2 2844.02   82.09
   1   1   2 2884.71   81.59
   1   1   2 2878.51   83.59
   2  -1   2 2205.78   70.49
   2  -1   2 2404.36   70.49
  -2  -1  -2 2330.57   69.29
  -2  -1  -2 2389.06   68.19
   2  -1   2 2260.07   70.59
   2  -1   2 2377.16   71.79
   2  -1   2 2277.57   71.69
  -2  -1  -2 2302.27   71.39
  -2  -1  -2 2381.86   71.59
   2  -1   2 2375.36   70.89
   2  -1   2 2349.56   71.59
  -2  -1  -2 2374.16   69.49
  -2  -1  -2 2379.46   68.09
  -2  -1  -2 2316.87   70.99
   2   1   2 2489.35   71.99
   2   1   2 2460.75   71.99
   2   1   2 2281.77   70.69
  -2   1  -2 2365.16   70.79
   2   1   2 2481.65   71.99
  -2   1  -2 2462.45   72.29
  -2   1  -2 2428.76   71.99
   2   1   2 2304.67   70.09
   2   1   2 2350.16   70.79
   2   1   2 2386.86   68.29
   2   1   2 2310.87   68.09
  -2   1  -2 2376.66   70.39
  -2   1  -2 2392.76   70.19
   2   1   2 2325.37   70.09
   3  -1   2 1412.76   47.90
   3  -1   2 1480.05   48.50
   3  -1   2 1443.66   47.30
  -3  -1  -2 1391.16   47.50
   3  -1   2 1433.46   47.30
  -3  -1  -2 1399.26   47.70
   3  -1   2 1359.36   46.30
  -3  -1  -2 1471.85   46.30
   3  -1   2 1282.47   47.60
   3  -1   2 1470.45   47.90
  -3  -1  -2 1499.95   46.00
  -3  -1  -2 1430.56   43.20
  -3  -1  -2 1443.26   47.80
  -3  -1  -2 1409.76   43.90
   3  -1   2 1494.05   47.20
   3   1   2 1455.05   43.30
   3   1   2 1446.66   46.80
   3   1   2 1410.26   47.70
   3   1   2 1517.25   48.20
  -3   1  -2 1370.46   48.30
   3   1   2 1514.95   48.10
  -3   1  -2 1450.55   46.70
   3   1   2 1499.55   48.40
   3   1   2 1453.35   44.10
  -3   1  -2 1432.26   47.90
  -3   1  -2 1462.55   46.60
   3   1   2 1464.85   47.20
   3   1   2 1489.65   47.90
  -3   1  -2 1453.55   48.60
  -3   1  -2 1433.86   47.70
  -3   1  -2 1456.95   47.00
   4  -1   2  359.26   16.80
  -4  -1  -2  329.77   13.20
  -4  -1  -2  355.06   18.20
   4  -1   2  341.27   17.60
   4  -1   2  396.16   22.30
   4  -1   2  342.57   18.30
  -4  -1  -2  340.97   14.40
   4  -1   2  352.06   17.60
   4  -1   2  379.86   17.90
  -4  -1  -2  357.76   18.00
   4  -1   2  333.37   17.30
  -4  -1  -2  367.26   17.90
  -4  -1  -2  340.77   18.10
  -4  -1  -2  335.97   16.10
   4  -1   2  327.77   16.90
  -4   1  -2  336.77   16.20
  -4   1  -2  306.77   16.20
  -4   1  -2  359.46   18.70
  -4   1  -2  361.86   17.50
   4   1   2  331.17   14.40
   4   1   2  316.37   17.30
  -4   1  -2  366.86   18.00
  -4   1  -2  354.76   18.80
   4   1   2  377.76   18.70
   4   1   2  347.17   17.50
  -4   1  -2  351.36   17.50
   4   1   2  360.36   18.20
   4   1   2  332.47   17.30
   4   1   2  335.67   17.00
   4   1   2  324.47   13.10
   4   1   2  332.27   17.00
   5  -1   2   46.60    7.20
  -5  -1  -2   54.19    7.80
   5  -1   2   65.49    7.40
  -5  -1  -2   59.59    7.30
   5  -1   2   59.59    7.90
  -5  -1  -2   66.59    8.50
  -5  -1  -2   56.89    5.90
  -5  -1  -2   66.19    8.00
   5  -1   2   66.29    8.20
   5  -1   2   61.99    8.40
   5  -1   2   85.29    9.80
  -5  -1  -2   67.19    5.10
   5  -1   2   64.79    8.10
  -5  -1  -2   63.49    8.50
  -5   1  -2   69.19    7.40
  -5   1  -2   55.59    7.60
  -5   1  -2   62.39    7.60
   5   1   2   49.40    7.90
   5   1   2   70.89    8.10
   5   1   2   67.39    6.30
   5   1   2   69.89    8.20
   5   1   2   66.39    5.10
  -5   1  -2   74.69    8.60
  -5   1  -2   57.09    8.50
  -5   1  -2   65.69    8.10
   5   1   2   63.39    7.80
  -5   1  -2   60.79    7.50
   5   1   2   62.09    8.40
   5   1   2   62.39    7.90
   5   1   2   73.89    8.80
   6  -1   2   98.69   10.80
   6  -1   2   69.29   10.20
   6  -1   2   94.89   10.40
   6  -1   2  116.89   10.10
   6  -1   2   87.89   10.80
  -6  -1  -2   84.29    6.20
  -6  -1  -2   90.99   10.50
  -6  -1  -2   92.89    8.00
   6  -1   2   99.39   10.20
   6  -1   2   68.79    9.30
  -6  -1  -2  125.09   11.60
  -6  -1  -2  105.09   11.80
  -6  -1  -2   99.59   11.10
   6  -1   2   93.19   10.40
  -6  -1  -2   78.89    9.10
  -6   1  -2  101.59    9.40
   6   1   2   96.59   10.90
  -6   1  -2   89.39   11.30
  -6   1  -2   96.39    9.90
   6   1   2   84.39    9.60
   6   1   2   80.39   10.60
   6   1   2   93.79   10.40
   6   1   2   82.29    7.70
   6   1   2   75.59   10.00
  -6   1  -2   88.79   10.30
  -6   1  -2  128.59   11.50
  -6   1  -2   89.89   11.00
   6   1   2   82.09    6.30
   6   1   2  108.49   10.70
  -6   1  -2  106.79   10.30
  -6   1  -2   98.79   10.50
   6   1   2   90.79   10.80
  -7  -1  -2    4.90    4.50
   7  -1   2   -0.60    4.00
  -7  -1  -2   -2.10    3.20
  -7  -1  -2   -1.30    2.60
  -7  -1  -2   -1.40    3.30
  -7  -1  -2   -3.70    3.10
   7  -1   2   -2.80    3.90
  -7  -1  -2    0.90    2.70
   7  -1   2   -1.90    2.90
  -7  -1  -2    5.20    2.70
   7  -1   2   -4.00    3.40
   7  -1   2    1.50    3.10
   7  -1   2   -1.70    3.00
   7  -1   2   -3.70    3.80
  -7   1  -2    1.40    3.80
   7   1   2   -0.10    3.60
   7   1   2    4.30    3.80
  -7   1  -2    3.10    4.10
   7   1   2    2.10    4.50
   7   1   2    2.50    4.10
  -7   1  -2    4.50    4.70
  -7   1  -2   -0.90    3.30
   7   1   2   -6.30    3.00
  -7   1  -2   -3.00    3.40
  -7   1  -2    2.50    3.10
   7   1   2    1.70    4.20
  -7   1  -2   -1.00    3.40
   7   1   2   -2.10    3.50
  -7   1  -2    7.90    3.70
   7   1   2    0.10    2.10
   8  -1   2  312.07   22.00
   8  -1   2  329.57   20.00
   8  -1   2  348.17   24.20
   8  -1   2  340.07   22.80
   8  -1   2  347.97   24.30
  -8  -1  -2  316.47   23.60
  -8  -1  -2  320.17   22.90
   8  -1   2  330.77   21.30
  -8  -1  -2  341.57   22.70
   8   1   2  331.87   22.90
   8   1   2  306.77   21.90
   8   1   2  309.97   23.00
  -8   1  -2  299.87   21.60
   8   1   2  321.47   21.20
  -8   1  -2  340.77   21.50
  -8   1  -2  317.97   21.10
   8   1   2  290.97   17.40
  -8   1  -2  373.06   25.40
  -8   1  -2  318.07   19.50
   8   1   2  305.97   22.80
   9  -1   2   20.50   10.40
   9  -1   2   45.50   11.80
  -9  -1  -2   27.60    9.30
  -9  -1  -2   31.30   10.80
   9  -1   2   21.50    7.30
   9  -1   2   25.00    8.50
  -9   1  -2   38.30   10.80
   9   1   2   16.80    6.70
   9   1   2   19.70    8.10
  -9   1  -2   36.00    9.80
   9   1   2   47.30   11.40
   9   1   2   34.20    7.80
  10  -1   2  401.76   27.90
  10  -1   2  342.87   26.40
  10  -1   2  376.96   23.80
 -10  -1  -2  361.36   30.40
  10   1   2  399.36   28.40
  10   1   2  362.66   27.00
 -10   1  -2  366.16   26.70
 -10   1  -2  403.36   31.10
 -11  -1  -2  177.88   21.50
  11  -1   2  173.78   20.00
  11  -1   2  150.28   17.10
 -11  -1  -2  174.48   20.20
  11   1   2  149.99   17.10
  11   1   2  144.79   18.80
 -11   1  -2  140.89   17.90
  11   1   2  216.88   22.70
 -11   1  -2  150.48   20.80
 -12  -1  -2   53.79   16.70
 -12  -1  -2   45.40   12.60
 -12   1  -2   29.80   12.20
  12   1   2   47.40   13.80
 -12   1  -2   41.00   12.30
  13  -2  -2   12.90    7.60
 -13  -2   2    3.70    6.50
  13  -2  -2   11.90    9.30
  13   2  -2   12.40    9.00
 -13   2   2   12.80    9.60
  12  -2  -2    1.20    5.70
 -12  -2   2    3.10    5.60
  12  -2  -2   16.10    8.80
 -12   2   2   -1.60    6.00
  12   2  -2   14.80    8.90
  11  -2  -2  115.09   16.30
 -11  -2   2  128.09   17.30
  11  -2  -2   99.09   14.20
  11  -2  -2  137.19   16.70
 -11  -2   2  101.79   11.90
 -11  -2   2  128.89   15.60
  11   2  -2  104.49   15.40
  11   2  -2  133.39   13.10
 -11   2   2  115.59   17.30
  11   2  -2   92.79   17.50
 -11   2   2  120.39   15.40
  10  -2  -2   36.40    8.60
  10  -2  -2   28.60    9.60
 -10  -2   2   30.20    8.90
 -10  -2   2   39.20   10.20
  10  -2  -2   54.29   11.00
  10  -2  -2   22.50    7.40
 -10  -2   2   27.40    8.20
 -10  -2   2   45.30    8.80
 -10   2   2   41.40   10.20
  10   2  -2   23.30    6.70
  10   2  -2   39.60    7.30
 -10   2   2   46.90    7.70
  10   2  -2   36.00    7.80
  10   2  -2   36.10    9.30
  10   2  -2   18.80    8.00
 -10   2   2   31.80    6.50
  10   2  -2   30.50    9.30
  10   2  -2   39.20   10.10
 -10   2   2   24.10    7.60
 -10   2   2   28.20    8.00
 -10   2   2   42.20   11.30
 -10   2   2   13.00    5.80
  -9  -2   2   73.89   11.20
   9  -2  -2   91.89   12.00
  -9  -2   2   82.29   12.90
  -9  -2   2   88.49   11.80
  -9  -2   2   93.69   13.60
  -9  -2   2  104.89   12.40
   9  -2  -2   91.29   11.10
  -9  -2   2  101.89   10.70
   9  -2  -2   91.79    8.70
  -9  -2   2   83.99   11.40
   9  -2  -2  135.69   13.00
  -9  -2   2   93.79    9.70
   9  -2  -2   92.69   13.10
   9  -2  -2  103.99   12.40
   9  -2  -2   97.09   13.50
   9   2  -2   81.59    8.60
  -9   2   2   90.09    9.70
   9   2  -2  109.69   12.90
   9   2  -2   86.99   10.10
  -9   2   2  100.99   12.50
  -9   2   2   95.59   13.60
   9   2  -2   96.99   13.50
   9   2  -2  102.49   10.20
   9   2  -2   91.79   12.90
  -9   2   2   79.49   11.60
  -9   2   2   74.29   11.00
   9   2  -2   84.99   12.00
  -9   2   2   93.69   11.10
  -9   2   2   75.99   10.30
  -9   2   2   80.39    9.20
  -9   2   2   90.69    8.80
   9   2  -2  129.59   14.50
  -9   2   2   81.89   12.90
   9   2  -2  100.29    9.20
  -8  -2   2  205.28   15.80
   8  -2  -2  217.48   12.40
  -8  -2   2  199.28   17.20
  -8  -2   2  220.68   15.80
  -8  -2   2  202.68   17.30
  -8  -2   2  200.68   13.20
   8  -2  -2  183.78   14.60
   8  -2  -2  189.18   15.30
   8  -2  -2  211.38   14.90
  -8  -2   2  216.98   14.60
  -8  -2   2  224.08   16.80
   8  -2  -2  212.48   17.90
   8  -2  -2  170.68   19.50
  -8  -2   2  193.98   15.30
   8  -2  -2  161.38   14.40
  -8   2   2  199.48   13.20
   8   2  -2  201.28   13.30
   8   2  -2  239.18   18.50
   8   2  -2  209.48   12.40
  -8   2   2  199.58   17.30
   8   2  -2  212.28   12.40
   8   2  -2  202.58   17.40
  -8   2   2  188.28   15.70
   8   2  -2  223.88   14.70
  -8   2   2  203.88   16.60
  -8   2   2  190.78   15.50
   8   2  -2  170.48   15.20
  -8   2   2  209.58   17.70
  -8   2   2  243.98   16.20
  -8   2   2  200.98   14.10
  -8   2   2  195.48   12.10
   8   2  -2  214.68   16.20
   8   2  -2  212.48   16.80
   8   2  -2  183.58   14.40
   7  -2  -2   41.60    8.80
   7  -2  -2   52.29   11.10
  -7  -2   2   50.49    8.80
  -7  -2   2   58.99    7.90
   7  -2  -2   40.40    5.60
  -7  -2   2   56.49    9.00
  -7  -2   2   40.00    6.00
   7  -2  -2   37.00    7.70
   7  -2  -2   54.69    7.90
   7  -2  -2   47.30    7.40
   7  -2  -2   59.59    7.60
  -7  -2   2   41.40    6.70
  -7  -2   2   46.00    7.80
   7  -2  -2   48.90    8.00
  -7  -2   2   39.30    8.30
  -7  -2   2   37.20    7.20
   7   2  -2   40.40    7.50
  -7   2   2   47.60    7.60
  -7   2   2   80.79   16.30
   7   2  -2   42.70    7.30
  -7   2   2   39.40    6.10
   7   2  -2   42.60    8.40
   7   2  -2   46.30    5.60
   7   2  -2   62.99   11.70
   7   2  -2   39.10    5.30
  -7   2   2   61.89    7.90
  -7   2   2   47.80    8.50
   7   2  -2   44.80    6.10
  -7   2   2   54.69    6.70
   7   2  -2   51.69    8.70
   7   2  -2   42.70    8.30
  -7   2   2   45.70    5.50
   7   2  -2   49.99    6.90
  -7   2   2   51.29    6.50
  -7   2   2   51.99    8.00
   6  -2  -2  221.98   14.10
   6  -2  -2  220.38   14.00
   6  -2  -2  222.68   15.40
  -6  -2   2  212.28   15.30
   6  -2  -2  212.38   15.00
   6  -2  -2  233.58   14.30
   6  -2  -2  219.98   12.50
   6  -2  -2  216.78   13.80
  -6  -2   2  214.08   14.00
  -6  -2   2  222.48   13.70
  -6  -2   2  217.48   12.00
  -6  -2   2  209.88   15.00
  -6  -2   2  250.97   14.00
  -6  -2   2  220.58   14.10
  -6  -2   2  192.28   13.70
  -6   2   2  197.48   13.60
   6   2  -2  218.68   13.10
   6   2  -2  221.38   15.50
  -6   2   2  218.88   15.20
   6   2  -2  212.98   12.00
   6   2  -2  204.08   13.00
  -6   2   2  216.48   15.20
  -6   2   2  220.78   12.60
   6   2  -2  214.48   14.20
  -6   2   2  221.98   11.10
  -6   2   2  211.78   12.50
  -6   2   2  203.58   13.30
   6   2  -2  209.98   10.90
  -6   2   2  211.98   14.10
   6   2  -2  229.78   14.90
  -6   2   2  218.88   12.40
   6   2  -2  228.38   14.40
   6   2  -2  274.07   25.70
  -6   2   2  213.88   14.00
  -5  -2   2   -1.60    2.20
  -5  -2   2    2.20    2.50
   5  -2  -2    3.40    3.20
   5  -2  -2    8.20    4.00
   5  -2  -2    1.60    2.30
   5  -2  -2    1.90    2.40
   5  -2  -2   -1.30    2.40
  -5  -2   2    2.10    2.80
   5  -2  -2    3.80    3.10
   5  -2  -2    4.50    3.00
  -5  -2   2    0.70    2.20
   5  -2  -2    2.50    2.30
  -5  -2   2    1.60    1.90
  -5  -2   2    2.60    3.10
  -5  -2   2    0.10    2.40
  -5  -2   2    1.80    2.80
   5   2  -2    5.90    3.30
   5   2  -2   -0.50    2.10
   5   2  -2    1.50    2.30
  -5   2   2   -0.80    2.30
   5   2  -2   -1.40    2.00
  -5   2   2    4.20    2.30
  -5   2   2   -0.30    2.20
   5   2  -2    3.20    5.50
   5   2  -2    2.60    2.10
  -5   2   2    2.20    2.30
  -5   2   2    6.50    3.20
  -5   2   2    3.80    3.00
   5   2  -2    3.40    2.50
  -5   2   2   -1.00    2.30
  -5   2   2   -3.10    2.30
   5   2  -2    1.00    3.30
  -5   2   2    0.40    2.50
  -5   2   2   -0.10    1.70
   5   2  -2    3.60    3.10
   4  -2  -2 3145.49   95.99
  -4  -2   2 3195.88   96.69
  -4  -2   2 3162.58   94.59
   4  -2  -2 3190.38   94.69
   4  -2  -2 3086.59   94.49
  -4  -2   2 3188.68   93.09
  -4  -2   2 3116.19   94.79
  -4  -2   2 3175.58   95.19
   4  -2  -2 3072.89   95.89
   4  -2  -2 3236.48   91.19
  -4  -2   2 3011.40   92.09
  -4  -2   2 2850.81   94.19
  -4  -2   2 2975.00   90.69
   4  -2  -2 3176.68   93.99
   4  -2  -2 3331.27   94.39
   4  -2  -2 3155.98   91.39
   4   2  -2 3204.98   94.49
  -4   2   2 3232.88   91.19
   4   2  -2 3173.38   94.89
  -4   2   2 3198.98   94.79
  -4   2   2 3187.58   95.89
  -4   2   2 3196.88   91.29
   4   2  -2 3193.18   91.09
   4   2  -2 3148.68   93.19
   4   2  -2 3273.27   95.29
   4   2  -2 3225.98   96.59
  -4   2   2 3292.87   93.99
  -4   2   2 3222.98   95.79
  -4   2   2 3136.59   94.49
   4   2  -2 3142.49   94.99
  -4   2   2 3297.17   94.79
   4   2  -2 2848.62   91.99
  -4   2   2 3113.79   94.29
  -3  -2   2 2672.73   81.09
   3  -2  -2 2899.31   81.39
  -3  -2   2 2881.91   84.39
   3  -2  -2 2904.61   86.79
  -3  -2   2 2675.33   83.79
  -3  -2   2 2908.71   84.39
  -3  -2   2 2905.81   81.89
   3  -2  -2 2767.32   86.89
  -3  -2   2 2764.82   83.99
  -3  -2   2 2810.52   82.39
   3  -2  -2 2799.02   82.89
   3  -2  -2 2509.75   83.19
  -3  -2   2 2920.41   85.59
   3  -2  -2 2637.84   83.49
   3  -2  -2 2845.32   80.29
  -3  -2   2 2901.61   85.69
  -3   2   2 2956.10   84.39
  -3   2   2 2889.21   83.49
   3   2  -2 2827.42   83.99
  -3   2   2 2859.01   83.69
  -3   2   2 2844.22   83.39
  -3   2   2 2696.43   80.19
   3   2  -2 2801.32   81.69
  -3   2   2 2858.11   83.89
  -3   2   2 2901.01   84.49
  -3   2   2 2775.22   84.29
   3   2  -2 2784.32   81.29
   3   2  -2 2813.72   84.29
  -3   2   2 2927.21   81.59
   3   2  -2 2818.52   85.29
   3   2  -2 2873.31   84.19
   2  -2  -2  413.26   14.10
   2  -2  -2  386.06   11.80
  -2  -2   2  396.06   15.60
   2  -2  -2  390.96   15.10
  -2  -2   2  379.86   16.00
  -2  -2   2  341.77   13.80
   2  -2  -2  393.46   14.00
  -2  -2   2  392.66   12.90
  -2  -2   2  379.16   16.10
   2  -2  -2  365.96   15.10
  -2  -2   2  383.06   15.20
   2  -2  -2  380.76   14.10
   2  -2  -2  401.06   15.10
  -2  -2   2  389.46   15.40
  -2  -2   2  383.66   15.50
   2  -2  -2  398.56   15.70
  -2   2   2  367.66   14.80
   2   2  -2  403.86   16.30
  -2   2   2  404.46   14.30
   2   2  -2  366.86   14.00
   2   2  -2  321.17   14.50
  -2   2   2  389.96   11.90
  -2   2   2  402.36   14.50
   2   2  -2  327.77   14.60
  -2   2   2  328.97   14.40
   2   2  -2  398.86   15.60
   2   2  -2  367.36   12.70
   2   2  -2  389.06   16.10
  -2   2   2  332.07   13.90
  -2   2   2  402.66   15.10
   2   2  -2  402.96   15.60
   1  -2   2  593.04   21.10
  -1  -2  -2  579.24   19.20
  -1  -2  -2  569.64   20.50
   1  -2   2  580.24   21.10
  -1  -2  -2  571.04   19.10
   1  -2   2  552.84   21.50
  -1  -2  -2  556.54   21.40
  -1  -2  -2  575.04   20.50
   1  -2   2  580.44   19.20
   1  -2   2  603.04   21.40
   1  -2   2  560.54   21.70
   1  -2   2  600.14   18.60
   1  -2   2  580.64   21.60
   1  -2   2  576.24   21.80
  -1  -2  -2  557.04   20.30
  -1  -2  -2  574.44   20.50
   1   2   2  491.05   19.80
   1   2   2  571.94   21.70
   1   2   2  595.04   20.00
  -1   2  -2  557.74   20.70
   1   2   2  562.94   17.20
  -1   2  -2  601.34   18.60
   1   2   2  562.64   17.30
   1   2   2  601.04   21.70
  -1   2  -2  585.74   19.20
  -1   2  -2  590.74   21.80
   1   2   2  561.04   20.20
  -1   2  -2  528.35   21.30
  -1   2  -2  590.64   21.50
   1   2   2  575.24   20.70
   1   2   2  589.94   19.80
   1   2   2  589.14   20.50
   2  -2   2  102.59    8.20
   2  -2   2  102.09    7.60
  -2  -2  -2   98.69    6.50
   2  -2   2  106.19    7.80
   2  -2   2   94.99    7.90
   2  -2   2   87.49    6.30
  -2  -2  -2  107.49    7.80
   2  -2   2  105.59    4.60
  -2  -2  -2  108.99    6.60
  -2  -2  -2  104.39    8.10
  -2  -2  -2   90.89    6.40
   2  -2   2   94.39    7.40
   2  -2   2   96.09    7.60
   2  -2   2   95.59    7.70
  -2  -2  -2   95.49    7.30
   2   2   2   94.39    7.80
   2   2   2  105.09    7.50
  -2   2  -2  100.59    6.80
  -2   2  -2  106.69    8.20
   2   2   2   99.69    7.30
  -2   2  -2  107.89    8.40
  -2   2  -2  115.09    8.70
  -2   2  -2  100.39    4.50
  -2   2  -2   95.09    7.40
   2   2   2   95.79    7.40
   2   2   2   89.99    6.10
  -2   2  -2   99.29    7.20
   2   2   2   98.69    6.80
   2   2   2  101.69    7.20
   2   2   2  102.99    7.90
   2   2   2   99.09    4.40
   3  -2   2    5.20    2.60
  -3  -2  -2    1.90    1.90
   3  -2   2    1.20    2.60
   3  -2   2    4.80    2.80
  -3  -2  -2    7.90    3.80
  -3  -2  -2    4.10    3.10
   3  -2   2    5.90    3.10
  -3  -2  -2    3.50    2.40
   3  -2   2    1.40    2.60
  -3  -2  -2   -1.40    1.60
   3  -2   2    3.90    3.00
   3  -2   2    2.70    2.70
  -3  -2  -2    4.40    1.60
   3  -2   2    3.90    2.90
  -3  -2  -2    4.60    3.00
   3   2   2    1.60    2.10
   3   2   2    6.10    2.80
  -3   2  -2    7.70    3.50
  -3   2  -2   -0.40    2.00
   3   2   2    4.10    2.80
  -3   2  -2    0.30    2.20
   3   2   2    3.00    2.40
   3   2   2    0.50    2.10
  -3   2  -2    8.50    3.20
  -3   2  -2    4.20    2.60
   3   2   2    4.10    2.00
   3   2   2    0.10    2.20
  -3   2  -2    3.40    2.60
  -3   2  -2    0.70    2.10
   3   2   2    8.90    3.60
   3   2   2    0.10    1.30
   4  -2   2  258.57   14.70
   4  -2   2  261.97   16.10
  -4  -2  -2  294.67   16.10
   4  -2   2  257.67   15.10
  -4  -2  -2  284.87   14.20
   4  -2   2  272.87   15.50
  -4  -2  -2  258.27   15.70
   4  -2   2  264.77   14.50
  -4  -2  -2  264.07   16.00
  -4  -2  -2  259.57   12.40
   4  -2   2  270.17   16.50
   4  -2   2  255.37   14.90
  -4  -2  -2  270.77   11.00
  -4  -2  -2  241.18   14.20
   4  -2   2  291.67   15.60
  -4  -2  -2  277.87   15.60
  -4   2  -2  289.37   16.80
   4   2   2  260.77   14.60
  -4   2  -2  272.37   14.80
   4   2   2  255.07   12.20
  -4   2  -2  271.97   14.90
   4   2   2  299.77   15.90
  -4   2  -2  280.17   16.70
   4   2   2  239.68   16.50
  -4   2  -2  272.67   15.20
  -4   2  -2  263.57   14.70
   4   2   2  277.67   15.00
   4   2   2  270.57   15.60
   4   2   2  258.87   18.00
   4   2   2  235.28   10.70
  -4   2  -2  257.37   14.70
   5  -2   2   42.10    7.00
  -5  -2  -2   43.90    4.60
  -5  -2  -2   39.90    6.20
   5  -2   2   47.90    7.80
   5  -2   2   44.40    6.80
   5  -2   2   40.80    8.60
  -5  -2  -2   43.30    7.50
  -5  -2  -2   58.99    8.10
   5  -2   2   40.60    7.50
   5  -2   2   47.80    6.90
  -5  -2  -2   41.40    5.20
  -5  -2  -2   36.60    6.80
  -5  -2  -2   35.90    7.50
   5  -2   2   41.50    7.60
   5  -2   2   48.90    7.30
  -5   2  -2   54.09    7.50
  -5   2  -2   53.89    7.20
  -5   2  -2   50.49    8.20
   5   2   2   32.20    6.80
   5   2   2   47.40    7.60
  -5   2  -2   44.30    9.50
   5   2   2   35.40    6.30
   5   2   2   51.19   12.40
   5   2   2   48.80    7.90
   5   2   2   45.80    7.50
  -5   2  -2   31.20    6.00
  -5   2  -2   62.79    8.00
   5   2   2   49.30    4.90
  -5   2  -2   30.10    5.90
   5   2   2   51.89    5.40
  -5   2  -2   47.00    7.00
   5   2   2   49.99    7.40
  -6  -2  -2  833.62   33.90
  -6  -2  -2  826.62   29.70
   6  -2   2  832.52   34.80
   6  -2   2  900.11   36.20
   6  -2   2  896.01   36.70
  -6  -2  -2  824.32   29.40
  -6  -2  -2  814.62   37.20
   6  -2   2  852.11   37.40
  -6  -2  -2  814.52   35.90
  -6  -2  -2  832.02   36.90
   6  -2   2  920.21   37.20
   6  -2   2  836.42   34.70
  -6  -2  -2  879.71   36.40
   6  -2   2  843.72   35.10
   6   2   2  847.32   35.00
   6   2   2  844.72   29.70
   6   2   2  881.31   37.70
  -6   2  -2  837.22   37.90
   6   2   2  795.82   29.70
   6   2   2  840.02   36.70
  -6   2  -2  797.52   33.80
   6   2   2  840.72   35.90
   6   2   2  818.92   35.50
  -6   2  -2  789.52   34.70
  -6   2  -2  891.41   35.90
   6   2   2  793.22   36.20
  -6   2  -2  794.52   37.10
  -6   2  -2  850.21   35.50
  -6   2  -2  803.62   34.40
   6   2   2  844.72   35.70
  -6   2  -2  884.01   35.90
  -7  -2  -2  484.25   20.40
  -7  -2  -2  510.25   28.80
   7  -2   2  530.85   28.90
   7  -2   2  530.15   27.20
  -7  -2  -2  472.15   26.50
   7  -2   2  487.65   25.10
  -7  -2  -2  487.45   25.00
  -7  -2  -2  495.65   20.80
  -7  -2  -2  510.95   27.40
   7  -2   2  493.35   25.70
   7  -2   2  507.85   27.30
  -7  -2  -2  508.25   36.30
   7  -2   2  444.16   25.90
   7   2   2  549.05   28.40
  -7   2  -2  507.25   26.60
   7   2   2  486.35   26.70
   7   2   2  467.95   25.90
   7   2   2  461.85   27.30
  -7   2  -2  495.45   28.90
  -7   2  -2  540.75   27.00
  -7   2  -2  507.65   28.30
  -7   2  -2  513.55   25.30
   7   2   2  474.55   20.30
  -7   2  -2  474.15   25.60
   7   2   2  470.85   27.50
   7   2   2  498.25   21.00
  -7   2  -2  433.16   34.90
   7   2   2  509.75   25.90
  -7   2  -2  478.85   29.90
   8  -2   2  601.34   31.00
   8  -2   2  635.44   35.10
  -8  -2  -2  642.34   25.40
   8  -2   2  694.23   34.00
  -8  -2  -2  646.94   33.60
  -8  -2  -2  654.93   35.50
   8  -2   2  686.63   32.10
   8  -2   2  638.34   34.80
   8  -2   2  652.13   33.70
  -8   2  -2  600.64   30.40
  -8   2  -2  675.73   47.80
  -8   2  -2  625.64   35.40
   8   2   2  614.94   33.10
  -8   2  -2  654.43   32.10
   8   2   2  679.73   34.80
   8   2   2  676.53   32.50
   8   2   2  602.94   31.00
   8   2   2  639.04   34.60
   8   2   2  665.63   28.50
  -8   2  -2  636.14   32.70
  -8   2  -2  644.74   32.10
  -9  -2  -2  399.56   26.90
   9  -2   2  372.46   23.80
   9  -2   2  355.96   26.00
   9  -2   2  359.86   25.50
  -9  -2  -2  371.76   27.40
   9   2   2  373.26   19.50
  -9   2  -2  518.55   38.70
  -9   2  -2  392.56   24.70
   9   2   2  382.26   26.70
   9   2   2  351.76   23.80
  -9   2  -2  394.76   26.00
   9   2   2  426.36   27.50
 -10  -2  -2  213.78   22.20
  10  -2   2  237.38   21.50
 -10  -2  -2  263.97   25.40
  10  -2   2  191.18   20.00
 -10   2  -2  195.28   24.60
 -10   2  -2  223.78   21.10
  10   2   2  221.58   21.80
 -11  -2  -2   11.30    8.20
  11  -2   2   17.00    7.60
  11  -2   2   13.30    9.40
 -11  -2  -2    0.90    6.00
  11   2   2    1.70    5.40
  11   2   2    3.70    6.90
 -11   2  -2   22.60   10.10
  11   2   2   15.20    9.70
 -11   2  -2    7.60    8.20
 -12  -2  -2   -2.30    5.20
 -12  -2  -2   10.70    9.70
  12  -2   2    8.50   16.20
  12   2   2   16.40   10.90
 -12   2  -2   10.30    7.90
 -13  -3   2  373.16   29.20
  13  -3  -2  414.06   29.40
 -13   3   2  383.06   30.00
  13   3  -2  380.56   30.70
 -12  -3   2   23.00   10.50
  12  -3  -2    9.30    6.60
  12  -3  -2    1.30    6.60
 -12   3   2    2.70    6.10
  12   3  -2    7.20    8.30
 -11  -3   2  192.28   16.20
  11  -3  -2  149.79   16.20
  11  -3  -2  172.48   19.80
 -11  -3   2  200.28   25.50
 -11  -3   2  181.38   18.20
  11  -3  -2  187.18   18.10
  11   3  -2  205.98   20.60
  11   3  -2  167.48   14.00
 -11   3   2  182.88   19.00
 -10  -3   2  327.37   20.20
  10  -3  -2  310.47   20.30
 -10  -3   2  280.07   21.10
  10  -3  -2  254.67   20.10
  10  -3  -2  288.07   21.70
 -10  -3   2  274.47   21.10
  10  -3  -2  284.37   23.80
 -10  -3   2  266.37   23.40
 -10   3   2  284.67   19.40
 -10   3   2  312.97   22.50
  10   3  -2  266.27   16.80
 -10   3   2  239.18   20.60
  10   3  -2  281.37   16.90
 -10   3   2  259.07   16.40
  10   3  -2  277.87   23.80
 -10   3   2  296.57   17.50
  10   3  -2  213.28   17.50
  10   3  -2  293.87   22.30
 -10   3   2  327.37   24.80
   9  -3  -2    2.10    5.10
   9  -3  -2    8.10    5.80
   9  -3  -2    2.10    4.20
  -9  -3   2    1.00    4.30
   9  -3  -2   -1.60    3.50
  -9  -3   2    2.00    4.70
  -9  -3   2    3.30    3.40
  -9  -3   2   -3.30    3.00
  -9  -3   2   -1.40    3.10
   9  -3  -2   -1.60    4.10
  -9  -3   2    6.10    4.80
   9   3  -2    5.90    7.10
   9   3  -2    4.20    3.70
  -9   3   2    2.40    3.50
  -9   3   2   -5.20    4.90
  -9   3   2    6.60    4.70
  -9   3   2    3.10    3.40
  -9   3   2   -2.30    3.30
   9   3  -2    0.30    4.30
  -9   3   2   -0.70    2.90
   9   3  -2   -2.10    2.60
   9   3  -2    1.20    4.60
   9   3  -2   -3.50    4.40
  -9   3   2    5.10    3.30
   9   3  -2    2.90    4.00
  -9   3   2   -0.30    5.60
   9   3  -2    0.20    4.80
  -9   3   2    1.80    3.70
  -9   3   2    1.70    3.90
  -8  -3   2  895.91   38.80
   8  -3  -2  971.50   35.70
  -8  -3   2  854.81   40.80
  -8  -3   2  842.12   36.90
   8  -3  -2  899.11   41.30
   8  -3  -2  850.11   40.30
   8  -3  -2  893.91   38.20
  -8  -3   2  939.31   39.60
   8  -3  -2  867.91   33.10
  -8  -3   2  841.22   40.50
  -8  -3   2  831.22   32.70
  -8  -3   2  835.62   37.50
  -8  -3   2  890.21   36.30
   8  -3  -2  923.81   38.60
   8  -3  -2  861.11   37.50
   8   3  -2  829.82   35.40
  -8   3   2  881.91   34.10
   8   3  -2  899.71   33.30
   8   3  -2  860.11   40.60
   8   3  -2  871.81   38.60
  -8   3   2  873.11   38.40
  -8   3   2  934.01   39.20
  -8   3   2  865.41   34.50
  -8   3   2  876.01   33.20
   8   3  -2  863.51   38.40
  -8   3   2  928.11   41.60
   8   3  -2  764.12   35.80
   8   3  -2  880.81   33.80
  -8   3   2  812.12   40.40
  -8   3   2  954.00   39.60
  -8   3   2  856.51   34.00
   8   3  -2  843.72   32.70
  -8   3   2  849.81   40.50
   8   3  -2  836.22   40.00
   8   3  -2  903.11   39.30
   7  -3  -2  907.81   37.60
  -7  -3   2  946.21   37.30
  -7  -3   2  911.21   33.50
   7  -3  -2  873.31   37.20
  -7  -3   2  914.01   38.50
   7  -3  -2  959.90   38.20
   7  -3  -2  963.30   33.90
  -7  -3   2  976.10   37.30
  -7  -3   2  799.82   39.00
  -7  -3   2  921.71   38.20
   7  -3  -2  945.31   38.10
  -7  -3   2  977.50   38.80
   7  -3  -2  976.30   41.00
   7  -3  -2  972.10   42.00
   7  -3  -2  962.40   34.90
  -7  -3   2  973.60   40.90
   7   3  -2  909.11   33.30
   7   3  -2  864.91   38.00
   7   3  -2  947.11   33.90
   7   3  -2  919.51   40.20
  -7   3   2  965.40   38.60
   7   3  -2  969.40   34.10
  -7   3   2  936.11   38.70
   7   3  -2  949.80   39.10
  -7   3   2  962.80   40.90
  -7   3   2  929.11   38.30
   7   3  -2  972.10   37.10
  -7   3   2  944.81   34.50
  -7   3   2  975.60   35.40
   7   3  -2  930.01   38.50
  -7   3   2  935.21   34.90
  -7   3   2  802.22   32.60
  -7   3   2  922.51   40.10
   7   3  -2  773.22   38.80
  -7   3   2  963.90   38.10
   7   3  -2  923.81   38.80
   6  -3  -2   21.00    4.40
   6  -3  -2   25.80    6.20
  -6  -3   2   20.00    5.20
  -6  -3   2   14.60    4.90
   6  -3  -2   17.00    5.10
   6  -3  -2   34.80   10.20
  -6  -3   2   22.40    4.50
   6  -3  -2   19.00    5.40
   6  -3  -2   21.20    4.90
  -6  -3   2   18.80    4.60
   6  -3  -2   24.40    5.80
  -6  -3   2   22.10    6.20
  -6  -3   2   14.70    4.60
   6  -3  -2   37.80    9.70
  -6  -3   2   15.70    5.40
  -6  -3   2   42.50   11.20
   6   3  -2   14.00    4.20
   6   3  -2   14.10    5.50
  -6   3   2   16.00    4.30
  -6   3   2   25.90    6.30
   6   3  -2   12.30    5.10
   6   3  -2   21.40    4.40
  -6   3   2   17.40    5.70
   6   3  -2   17.40    4.90
  -6   3   2   15.00    4.40
  -6   3   2   20.20    5.80
   6   3  -2   21.70    6.20
   6   3  -2   18.50    4.30
   6   3  -2   14.40    4.60
   6   3  -2   37.40    9.90
  -6   3   2   18.20    4.80
  -6   3   2   28.10    6.30
  -6   3   2   18.80    4.40
  -5  -3   2  752.72   30.00
   5  -3  -2  702.43   28.80
  -5  -3   2  726.73   29.20
  -5  -3   2  728.33   30.00
  -5  -3   2  723.03   29.60
  -5  -3   2  725.63   26.30
  -5  -3   2  751.42   31.40
  -5  -3   2  746.53   28.00
   5  -3  -2  753.12   31.20
  -5  -3   2  737.23   26.30
   5  -3  -2  728.83   30.60
   5  -3  -2  756.32   25.80
   5  -3  -2  734.93   26.40
   5  -3  -2  740.63   29.10
   5  -3  -2  587.74   35.30
  -5  -3   2  779.82   32.10
  -5   3   2  781.82   31.50
   5   3  -2  691.83   30.80
  -5   3   2  749.23   26.60
  -5   3   2  732.73   25.60
   5   3  -2  716.03   27.60
  -5   3   2  770.62   29.70
   5   3  -2  681.33   29.30
  -5   3   2  710.83   27.70
  -5   3   2  755.62   29.80
  -5   3   2  778.22   30.00
  -5   3   2  759.42   31.10
   5   3  -2  727.73   29.90
   5   3  -2  727.23   26.40
  -5   3   2  731.43   29.70
   5   3  -2  724.73   28.90
   5   3  -2  697.23   40.00
   5   3  -2  716.43   26.30
   4  -3  -2 2521.05   77.49
   4  -3  -2 2615.04   77.29
   4  -3  -2 2498.65   76.69
  -4  -3   2 2373.36   77.59
   4  -3  -2 2441.96   77.49
  -4  -3   2 2553.34   78.39
   4  -3  -2 2475.55   74.69
  -4  -3   2 2459.55   79.69
  -4  -3   2 2392.56   74.19
   4  -3  -2 2646.74   79.69
   4  -3  -2 2533.65   76.89
   4  -3  -2 2602.04   72.79
  -4  -3   2 2514.35   74.79
  -4  -3   2 2348.47   77.29
  -4  -3   2 2565.34   75.59
  -4  -3   2 2456.85   78.39
   4  -3  -2 2558.44   79.09
  -4   3   2 2521.75   77.99
  -4   3   2 2555.84   72.69
  -4   3   2 2462.35   77.39
  -4   3   2 2557.84   78.89
   4   3  -2 2507.95   77.59
   4   3  -2 2537.75   78.09
   4   3  -2 2510.95   74.99
   4   3  -2 2533.75   78.19
  -4   3   2 2559.34   77.59
  -4   3   2 2322.67   77.19
   4   3  -2 2399.56   79.39
  -4   3   2 2540.65   75.09
   4   3  -2 2482.15   81.99
   4   3  -2 2423.76   77.89
  -4   3   2 2571.04   76.79
  -3  -3   2 2018.90   63.79
  -3  -3   2 2033.10   63.69
   3  -3  -2 1957.00   62.79
   3  -3  -2 2041.30   61.49
   3  -3  -2 2058.39   57.49
  -3  -3   2 2074.49   63.89
   3  -3  -2 1883.51   62.69
  -3  -3   2 2125.99   60.69
   3  -3  -2 2064.19   63.19
  -3  -3   2 1999.20   63.39
  -3  -3   2 2020.40   64.99
   3  -3  -2 1962.40   63.79
  -3  -3   2 2014.20   61.09
   3  -3  -2 2078.99   62.39
   3  -3  -2 2059.39   63.99
  -3  -3   2 2042.30   61.49
  -3   3   2 2061.39   63.09
  -3   3   2 2078.39   63.59
  -3   3   2 1928.81   57.39
   3   3  -2 2086.69   63.69
  -3   3   2 2048.00   61.69
   3   3  -2 2011.60   63.39
   3   3  -2 2003.90   60.19
   3   3  -2 2047.30   63.69
  -3   3   2 1943.71   63.69
  -3   3   2 2086.39   62.99
   3   3  -2 2112.99   63.89
  -3   3   2 2056.49   63.89
  -3   3   2 2016.70   62.89
   3   3  -2 1973.80   61.29
   3   3  -2 1995.00   64.99
  -3   3   2 2021.90   62.69
  -1  -3   2   27.60    4.00
   1  -3  -2   27.40    4.30
   1  -3  -2   20.40    3.20
   1  -3  -2   20.70    3.90
   1  -3  -2   18.30    3.10
  -1  -3   2   18.00    4.10
  -1  -3   2   19.50    4.50
  -1  -3   2   14.80    3.60
  -1  -3   2   17.90    3.90
  -1  -3   2   19.60    3.70
  -1  -3   2   15.80    3.60
  -1  -3   2   16.40    3.40
   1  -3  -2   20.60    4.10
   1  -3  -2   23.20    3.20
   1   3  -2   15.30    3.50
   1   3  -2   17.30    2.00
  -1   3   2   16.60    3.30
   1   3  -2   18.90    3.80
   1   3  -2   20.30    4.10
  -1   3   2   16.00    1.80
  -1   3   2   19.20    3.30
  -1   3   2   16.00    2.90
   1   3  -2   24.10    3.90
  -1   3   2   25.40    4.40
   1   3  -2   22.30    4.00
   1   3  -2   21.50    4.70
  -1   3   2   25.60    3.30
   1   3  -2   23.20    3.80
  -1   3   2   22.20    4.00
  -1   3   2   14.30    3.50
   1   3  -2   10.30    3.00
   0  -3  -2 1586.84   48.20
   0  -3   2 1670.53   50.19
   0  -3   2 1607.04   51.39
   0  -3   2 1606.44   47.00
   0  -3   2 1628.84   51.19
   0  -3   2 1623.64   50.49
   0  -3   2 1635.44   52.29
   0  -3   2 1721.93   51.89
   0  -3   2 1587.74   51.09
   0  -3  -2 1658.83   47.70
   0  -3  -2 1656.33   49.00
   0  -3   2 1682.13   52.69
   0  -3  -2 1640.14   51.39
   0  -3  -2 1733.03   50.79
   0  -3  -2 1619.14   51.29
   0  -3  -2 1674.33   51.69
   0  -3  -2 1600.34   48.90
   0   3  -2 1716.33   50.19
   0   3   2 1541.85   50.19
   0   3  -2 1594.44   47.90
   0   3  -2 1626.94   52.39
   0   3   2 1627.74   49.60
   0   3  -2 1617.04   52.49
   0   3  -2 1605.74   51.19
   0   3  -2 1638.04   51.09
   0   3   2 1586.04   51.09
   0   3   2 1515.25   47.50
   0   3   2 1675.13   49.99
   0   3   2 1698.73   51.89
   0   3  -2 1510.95   51.09
   0   3   2 1626.84   48.40
   0   3  -2 1602.34   50.99
   0   3   2 1673.83   50.39
  -1  -3  -2 5174.78  150.28
   1  -3   2 5325.57  150.48
   1  -3   2 5104.79  146.49
  -1  -3  -2 5366.96  150.68
  -1  -3  -2 5183.88  147.69
   1  -3   2 5000.50  149.79
  -1  -3  -2 5150.18  149.49
  -1  -3  -2 5121.89  148.09
  -1  -3  -2 5258.57  147.59
   1  -3   2 5365.76  149.39
  -1  -3  -2 5126.79  149.49
   1  -3   2 5284.07  150.48
   1  -3   2 5419.06  151.78
   1   3   2 4966.70  148.19
  -1   3  -2 5314.77  151.78
   1   3   2 5439.96  150.48
  -1   3  -2 5284.17  149.99
  -1   3  -2 5206.88  150.48
  -1   3  -2 4804.22  149.39
  -1   3  -2 5220.68  151.38
   1   3   2 5435.46  149.49
  -1   3  -2 5257.57  146.59
  -1   3  -2 5292.67  147.19
   1   3   2 4846.31  143.69
   1   3   2 4830.52  148.89
   1   3   2 5336.37  150.88
   2  -3   2  283.27   14.50
  -2  -3  -2  287.87   14.80
  -2  -3  -2  277.37   12.90
  -2  -3  -2  285.07   13.70
   2  -3   2  273.77   13.80
  -2  -3  -2  301.37   13.90
  -2  -3  -2  281.87   14.40
   2  -3   2  263.17   15.00
   2  -3   2  281.67   12.60
   2  -3   2  284.47   13.80
  -2  -3  -2  267.07   12.50
   2  -3   2  281.57   11.30
   2  -3   2  276.47   14.60
   2  -3   2  303.37   14.90
   2  -3   2  281.77   15.30
   2  -3   2  283.37   14.60
   2   3   2  280.67   13.50
  -2   3  -2  283.77   11.20
  -2   3  -2  296.97   12.80
  -2   3  -2  275.97   14.20
   2   3   2  260.07   14.40
   2   3   2  273.67   13.30
  -2   3  -2  262.87   14.00
   2   3   2  299.67   14.40
   2   3   2  279.57   13.60
   2   3   2  283.87   14.00
  -2   3  -2  271.27   13.90
   2   3   2  276.57   14.10
  -2   3  -2  327.07   18.40
   2   3   2  266.87   14.20
  -2   3  -2  272.97   14.60
   3  -3   2 1154.78   40.00
  -3  -3  -2 1085.99   37.30
   3  -3   2 1022.40   38.80
  -3  -3  -2 1122.69   40.10
  -3  -3  -2 1140.39   40.20
   3  -3   2  994.30   40.00
   3  -3   2 1170.28   40.20
   3  -3   2 1094.49   37.30
   3  -3   2 1139.79   39.00
  -3  -3  -2 1074.79   37.20
   3  -3   2 1069.49   33.60
   3  -3   2 1144.59   41.20
   3  -3   2 1114.29   39.90
  -3  -3  -2 1148.39   37.80
  -3   3  -2 1123.79   39.60
   3   3   2 1057.19   39.00
   3   3   2 1056.09   39.20
  -3   3  -2 1126.49   37.60
  -3   3  -2 1084.19   39.20
  -3   3  -2 1074.99   41.10
   3   3   2 1134.29   37.60
   3   3   2 1046.00   39.30
  -3   3  -2 1061.09   39.40
   3   3   2 1117.29   38.70
   3   3   2 1096.69   38.50
  -3   3  -2 1138.49   39.40
  -3   3  -2 1081.29   40.80
   3   3   2 1111.19   39.40
  -3   3  -2 1089.99   33.50
   3   3   2 1137.19   40.20
   4  -3   2   30.30    6.50
  -4  -3  -2   21.30    5.90
  -4  -3  -2   21.30    5.00
   4  -3   2   31.90    6.50
  -4  -3  -2   13.70    4.90
   4  -3   2   21.20    5.50
  -4  -3  -2   20.10    5.00
  -4  -3  -2   22.40    2.20
   4  -3   2   29.60    6.40
   4  -3   2   28.20    6.10
   4  -3   2   16.70    5.30
  -4  -3  -2   20.90    4.50
  -4  -3  -2   16.30    4.80
   4  -3   2   23.60    5.70
  -4  -3  -2   18.60    4.10
   4  -3   2   29.10    8.10
   4   3   2   20.50    5.60
  -4   3  -2   19.60    4.90
   4   3   2   27.50    6.20
  -4   3  -2   22.40    5.90
   4   3   2   22.60    4.60
  -4   3  -2   22.40    5.90
   4   3   2   23.70    6.10
   4   3   2   21.20    2.20
  -4   3  -2   19.90    6.10
   4   3   2   30.80    6.30
  -4   3  -2   15.00    2.40
  -4   3  -2   21.50    5.00
   4   3   2   27.10    9.50
   4   3   2   24.10    6.00
   4   3   2   22.60    5.70
  -4   3  -2   12.40    4.20
  -4   3  -2   21.70    5.20
   4   3   2   19.40    5.70
   5  -3   2  660.83   28.20
  -5  -3  -2  639.24   21.20
  -5  -3  -2  619.44   25.30
   5  -3   2  640.64   28.70
   5  -3   2  643.24   29.10
  -5  -3  -2  611.94   29.80
   5  -3   2  670.93   29.20
  -5  -3  -2  776.32   41.60
   5  -3   2  651.63   30.80
  -5  -3  -2  680.73   29.50
  -5  -3  -2  591.94   26.60
  -5  -3  -2  615.34   29.40
   5  -3   2  648.54   28.20
   5  -3   2  684.23   30.00
   5  -3   2  611.34   30.30
  -5   3  -2  669.13   28.20
  -5   3  -2  658.03   31.30
  -5   3  -2  603.64   30.20
   5   3   2  631.14   21.30
   5   3   2  630.34   29.40
  -5   3  -2  685.13   29.40
   5   3   2  723.63   30.00
   5   3   2  648.04   25.50
   5   3   2  647.44   29.90
   5   3   2  712.93   29.70
   5   3   2  671.53   28.90
  -5   3  -2  728.33   29.80
   5   3   2  618.44   28.70
   5   3   2  604.94   28.00
  -5   3  -2  656.43   28.60
   5   3   2  561.24   28.30
  -5   3  -2  659.33   28.60
   6  -3   2  149.09   13.20
   6  -3   2  114.19   12.10
  -6  -3  -2  129.49   13.50
   6  -3   2  148.09   13.10
  -6  -3  -2  128.89    7.60
   6  -3   2  153.68   13.10
  -6  -3  -2  142.19   13.30
  -6  -3  -2  127.99   12.70
   6  -3   2  143.39   14.20
  -6  -3  -2  141.99   11.90
   6  -3   2  135.49   12.50
   6  -3   2  159.68   15.00
   6  -3   2  146.59   13.50
  -6  -3  -2  150.38   10.60
  -6  -3  -2  138.79   13.50
  -6   3  -2  130.59   12.20
   6   3   2  158.98   13.40
   6   3   2  132.59   13.30
   6   3   2  135.19    7.90
   6   3   2  107.59   11.60
   6   3   2  136.09   13.30
  -6   3  -2  146.59   12.50
   6   3   2  151.88   13.00
   6   3   2  144.49   10.30
  -6   3  -2  126.09   12.10
  -6   3  -2  172.58   13.80
  -6   3  -2  117.29   11.90
  -6   3  -2  147.69   14.80
   6   3   2  143.59   13.60
  -6   3  -2  124.69   13.90
   6   3   2  150.28   13.40
   7  -3   2    7.40    5.30
   7  -3   2    6.80    5.20
   7  -3   2   10.20    4.80
  -7  -3  -2    2.80    4.80
  -7  -3  -2    5.60    4.70
   7  -3   2   13.30    6.40
   7  -3   2    1.70    4.60
  -7  -3  -2    2.90    4.60
   7  -3   2   10.20    5.40
  -7  -3  -2    4.60    4.50
   7  -3   2    3.90    5.30
  -7  -3  -2    6.20    3.50
   7   3   2    4.70    4.90
  -7   3  -2    6.70    4.50
  -7   3  -2   -1.40    3.40
  -7   3  -2    4.90    4.40
   7   3   2    3.30    4.60
   7   3   2    4.00    3.20
   7   3   2    5.10    2.80
  -7   3  -2    0.40    5.50
   7   3   2   -0.10    4.10
   7   3   2   -2.30    3.70
  -7   3  -2   13.50    6.00
   7   3   2   -2.70    3.40
   7   3   2   10.40    5.70
   7   3   2   -1.30    3.50
  -7   3  -2    6.50    4.80
   8  -3   2  636.84   31.20
   8  -3   2  524.25   28.90
  -8  -3  -2  565.34   33.00
   8  -3   2  534.65   32.50
   8  -3   2  618.24   31.40
   8  -3   2  536.05   33.20
   8  -3   2  559.54   31.40
  -8  -3  -2  605.44   32.20
  -8  -3  -2  540.95   24.50
   8   3   2  537.95   29.40
   8   3   2  588.64   31.70
  -8   3  -2  597.84   30.90
  -8   3  -2  606.54   30.70
   8   3   2  564.34   32.10
   8   3   2  611.04   48.40
   8   3   2  535.25   22.20
   8   3   2  589.54   30.50
  -8   3  -2  578.64   34.10
  -8   3  -2  533.85   29.60
  -8   3  -2  502.95   41.50
  -9  -3  -2   12.70    7.80
   9  -3   2    7.00    5.90
   9  -3   2   12.20    6.90
  -9  -3  -2   20.00    8.30
   9  -3   2    7.40    6.40
   9   3   2   15.00    8.00
  -9   3  -2   30.80    9.00
   9   3   2    8.00    6.40
  -9   3  -2   20.40    9.50
  -9   3  -2   14.30    6.90
   9   3   2   13.90    8.30
  10  -3   2  146.99   17.90
  10  -3   2  118.29   15.70
 -10  -3  -2  102.29   16.70
 -10  -3  -2  115.49   16.20
  10  -3   2   94.59   14.10
 -10   3  -2  106.19   14.10
  10   3   2  117.09   16.40
  10   3   2  139.99   16.20
  10   3   2  104.69   16.50
  11  -3   2  143.09   17.40
  11  -3   2  114.49   17.30
 -11  -3  -2  147.19   19.00
 -11  -3  -2  124.29   19.10
 -11   3  -2  134.79   16.50
 -11   3  -2  142.49   21.00
  11   3   2  171.78   20.30
 -11   3  -2  151.78   18.60
  11   3   2  163.88   20.80
 -13  -4   2   73.09   16.00
  13  -4  -2   78.59   15.80
  13   4  -2   68.69   15.40
 -13   4   2   79.09   16.40
  12  -4  -2   15.10    7.50
 -12  -4   2   12.20    8.20
  12   4  -2   15.40    9.10
 -12   4   2    1.80    6.70
 -11  -4   2  242.28   21.00
 -11  -4   2  189.38   21.60
  11  -4  -2  244.18   20.80
  11  -4  -2  190.18   21.20
  11  -4  -2  210.98   18.20
 -11  -4   2  220.48   18.20
 -11   4   2  231.98   21.20
  11   4  -2  236.18   22.10
  10  -4  -2    9.60    7.90
 -10  -4   2   -0.20    4.20
 -10  -4   2    6.60    5.10
 -10  -4   2    2.50    5.20
  10  -4  -2   10.10    6.70
 -10  -4   2   -1.10    4.30
  10  -4  -2    2.20    4.80
 -10   4   2   11.50    6.90
 -10   4   2   -3.30    3.10
  10   4  -2    6.30    4.10
 -10   4   2    2.40    3.50
  10   4  -2    4.70    5.70
  10   4  -2   -0.40    3.90
 -10   4   2    5.70    9.10
 -10   4   2    1.30    5.30
  10   4  -2    4.80    4.50
  10   4  -2    9.60    7.00
  10   4  -2    3.80    5.40
  -9  -4   2  913.71   40.90
  -9  -4   2  994.10   42.60
   9  -4  -2 1017.10   38.50
  -9  -4   2  919.71   42.50
   9  -4  -2  945.11   42.50
   9  -4  -2  977.00   42.30
   9  -4  -2  864.61   44.30
  -9  -4   2 1000.20   40.70
  -9  -4   2  913.71   45.30
  -9   4   2  968.10   37.10
   9   4  -2  993.20   43.80
  -9   4   2  953.10   42.90
  -9   4   2  910.61   37.20
  -9   4   2  874.91   44.10
  -9   4   2  880.31   41.60
  -9   4   2  849.12   43.90
   9   4  -2  866.41   34.50
  -9   4   2  900.71   36.40
   9   4  -2  859.11   38.70
   9   4  -2  901.71   36.30
  -9   4   2  930.41   42.30
   9   4  -2  918.91   42.40
   9   4  -2  963.20   43.70
   9   4  -2  789.82   58.09
   8  -4  -2  549.54   28.70
  -8  -4   2  589.24   28.40
   8  -4  -2  540.45   28.30
   8  -4  -2  552.64   31.30
  -8  -4   2  539.05   28.40
  -8  -4   2  543.75   30.70
  -8  -4   2  514.65   26.80
   8  -4  -2  564.14   31.10
  -8  -4   2  523.05   28.70
  -8  -4   2  516.55   22.70
  -8  -4   2  525.85   31.30
   8  -4  -2  512.55   24.20
   8  -4  -2  595.24   25.30
   8  -4  -2  543.35   28.40
  -8   4   2  556.14   24.60
  -8   4   2  559.24   30.90
  -8   4   2  527.95   24.60
   8   4  -2  534.85   31.00
   8   4  -2  549.25   30.90
  -8   4   2  552.24   30.90
  -8   4   2  527.85   28.70
   8   4  -2  575.94   25.00
   8   4  -2  577.24   30.00
  -8   4   2  541.75   28.20
  -8   4   2  522.05   28.40
  -8   4   2  542.55   24.90
  -8   4   2  508.55   28.20
   8   4  -2  551.04   29.00
   8   4  -2  529.95   26.70
   8   4  -2  640.74   35.70
   8   4  -2  510.55   22.80
   8   4  -2  555.54   24.50
  -8   4   2  572.04   24.90
  -7  -4   2  113.39   13.00
   7  -4  -2  104.19   12.50
   7  -4  -2  111.89   11.50
   7  -4  -2  114.09   11.80
   7  -4  -2  105.19   11.40
  -7  -4   2  114.69   11.70
   7  -4  -2  124.99    9.70
  -7  -4   2  118.39   12.10
  -7  -4   2  140.09   12.90
  -7  -4   2  111.39   11.20
   7  -4  -2  119.19   10.30
  -7  -4   2  116.49   11.40
   7  -4  -2  113.69   11.50
  -7  -4   2  116.29    8.80
  -7  -4   2  155.68   21.10
   7  -4  -2  111.59   12.70
   7   4  -2  137.49   13.40
   7   4  -2  125.29   12.10
   7   4  -2  115.19    9.80
   7   4  -2  129.79   11.70
   7   4  -2  167.88   17.80
  -7   4   2  111.39   11.90
  -7   4   2  106.29   11.40
  -7   4   2  110.79   12.70
   7   4  -2  109.99   12.10
  -7   4   2  104.69   11.40
   7   4  -2  130.99   12.60
  -7   4   2  110.09   11.60
  -7   4   2  111.39   10.60
  -7   4   2  111.29    9.60
  -7   4   2  110.19   12.80
  -7   4   2  118.09   10.10
   7   4  -2  101.19   12.60
   6  -4  -2  736.43   30.80
   6  -4  -2  741.63   31.40
  -6  -4   2  789.82   38.30
  -6  -4   2  705.73   29.30
   6  -4  -2  641.64   32.60
  -6  -4   2  698.03   30.40
   6  -4  -2  692.33   30.30
   6  -4  -2  741.53   31.40
  -6  -4   2  714.03   33.50
   6  -4  -2  712.63   30.80
  -6  -4   2  681.33   32.60
  -6  -4   2  713.93   31.60
   6  -4  -2  670.73   32.10
  -6  -4   2  676.93   30.60
   6  -4  -2  765.82   26.50
  -6   4   2  708.73   31.10
  -6   4   2  670.73   30.60
  -6   4   2  710.73   31.00
   6   4  -2  689.03   28.70
  -6   4   2  719.03   32.70
   6   4  -2  676.13   31.00
  -6   4   2  741.63   31.10
  -6   4   2  654.53   31.90
   6   4  -2  760.12   33.70
  -6   4   2  700.63   27.70
  -6   4   2  722.23   26.10
   6   4  -2  709.43   27.90
   6   4  -2  659.53   29.70
  -6   4   2  722.83   28.60
   6   4  -2  733.53   32.00
   5  -4  -2    3.60    2.80
   5  -4  -2    1.90    2.80
  -5  -4   2    5.10    2.90
   5  -4  -2   -2.40    2.20
   5  -4  -2    6.00    2.20
  -5  -4   2   -0.40    2.40
   5  -4  -2    3.60    3.10
  -5  -4   2    3.70    3.30
   5  -4  -2    0.90    2.40
  -5  -4   2   -2.20    4.80
   5  -4  -2    3.50    2.90
   5  -4  -2   -1.00    2.30
  -5  -4   2   -0.10    2.10
  -5  -4   2    3.30    3.20
  -5  -4   2   -0.90    2.70
   5  -4  -2    0.20    2.70
  -5  -4   2    1.30    2.80
  -5  -4   2   -1.80    2.20
  -5   4   2    0.40    1.70
   5   4  -2    4.00    3.30
  -5   4   2    2.20    3.10
   5   4  -2   -2.40    3.10
   5   4  -2    4.40    2.90
  -5   4   2    2.60    3.00
   5   4  -2    7.60    3.70
   5   4  -2   -1.00    2.20
  -5   4   2    1.10    2.50
  -5   4   2   -1.70    2.70
  -5   4   2   -0.30    2.50
  -5   4   2    1.10    2.10
   5   4  -2    1.00    3.60
   5   4  -2    4.00    3.50
  -5   4   2    1.80    3.70
  -5   4   2    0.90    2.20
   5   4  -2   -0.20    2.30
   4  -4  -2 1814.22   57.79
  -4  -4   2 1626.44   58.09
  -4  -4   2 1721.13   58.19
  -4  -4   2 1715.93   54.29
  -4  -4   2 1824.82   54.99
   4  -4  -2 1830.92   60.19
  -4  -4   2 1791.72   55.59
   4  -4  -2 1875.41   57.89
   4  -4  -2 1766.92   59.79
   4  -4  -2 1795.22   58.19
   4  -4  -2 1745.73   56.09
   4  -4  -2 1722.43   57.59
   4  -4  -2 1739.83   57.49
  -4  -4   2 1792.42   59.19
   4  -4  -2 1784.42   51.39
  -4  -4   2 1725.43   58.49
  -4  -4   2 1805.62   60.89
  -4  -4   2 1731.03   60.39
  -4  -4   2 1713.33   56.09
   4   4  -2 1844.22   59.29
  -4   4   2 1761.52   59.69
  -4   4   2 1666.53   57.39
   4   4  -2 1664.43   57.79
  -4   4   2 1721.83   56.19
   4   4  -2 1746.43   58.39
   4   4  -2 1761.32   55.19
  -4   4   2 1777.52   57.79
   4   4  -2 1713.53   56.19
   4   4  -2 1722.93   60.39
  -4   4   2 1760.32   57.99
  -4   4   2 1812.22   60.19
  -4   4   2 1851.81   58.69
   4   4  -2 1766.32   58.79
  -4   4   2 1792.32   58.59
   3  -4  -2    2.50    2.40
   3  -4  -2    0.40    2.40
  -3  -4   2    2.90    2.30
   3  -4  -2    3.00    2.40
  -3  -4   2    6.90    4.90
  -3  -4   2    1.90    2.50
   3  -4  -2    3.90    2.90
  -3  -4   2    2.60    3.00
  -3  -4   2    7.10    3.30
   3  -4  -2    1.20    2.30
  -3  -4   2    6.00    2.50
  -3  -4   2    2.30    2.50
   3  -4  -2    3.10    2.20
  -3  -4   2    2.90    2.60
  -3  -4   2    5.70    2.60
   3  -4  -2    2.20    2.50
  -3  -4   2    7.70    3.40
  -3   4   2   -0.50    2.70
   3   4  -2    0.70    2.60
  -3   4   2   -2.70    1.50
  -3   4   2    4.00    2.90
   3   4  -2    4.00    4.50
  -3   4   2    8.60    3.30
   3   4  -2    1.20    2.30
  -3   4   2    3.00    2.90
   3   4  -2    0.00    2.10
   3   4  -2    3.30    2.00
  -3   4   2    1.00    2.50
   3   4  -2    2.30    2.80
   3   4  -2    3.00    2.30
  -3   4   2    2.00    2.90
  -3   4   2    3.30    2.70
   3   4  -2    6.90    3.70
   2  -4  -2  583.24   22.50
  -2  -4   2  515.55   18.00
  -2  -4   2  564.34   22.30
  -2  -4   2  512.55   21.00
   2  -4  -2  520.85   21.00
   2  -4  -2  522.15   20.40
   2  -4  -2  498.35   21.70
  -2  -4   2  518.35   22.00
   2  -4  -2  530.75   20.50
  -2  -4   2  522.15   23.00
  -2  -4   2  514.25   21.10
  -2  -4   2  519.15   20.10
  -2  -4   2  456.95   21.10
  -2   4   2  503.75   21.40
  -2   4   2  544.55   21.70
   2   4  -2  497.95   21.10
  -2   4   2  527.25   21.10
   2   4  -2  523.75   23.00
  -2   4   2  530.35   20.50
   2   4  -2  507.65   17.90
  -2   4   2  503.85   20.80
  -2   4   2  542.25   21.40
  -2   4   2  521.95   24.10
   2   4  -2  499.55   20.90
   2   4  -2  506.35   21.40
   2   4  -2  507.85   23.10
   2   4  -2  444.86   20.90
   2   4  -2  511.95   21.60
  -2   4   2  552.44   22.10
   1  -4  -2 1958.80   63.29
  -1  -4   2 2054.79   65.19
  -1  -4   2 2059.89   62.19
   1  -4  -2 1989.50   60.49
   1  -4  -2 1986.10   62.89
  -1  -4   2 2041.50   63.09
  -1  -4   2 1948.80   62.79
   1  -4  -2 2033.70   57.09
   1  -4  -2 2038.40   61.29
  -1  -4   2 1997.00   63.69
   1  -4  -2 1993.20   61.19
   1  -4  -2 1941.81   62.99
  -1  -4   2 2100.09   62.39
  -1  -4   2 1860.01   62.99
  -1   4   2 2045.70   63.39
   1   4  -2 2021.50   58.39
   1   4  -2 1978.20   62.59
   1   4  -2 2010.70   63.29
   1   4  -2 2022.70   65.09
  -1   4   2 2004.80   60.49
  -1   4   2 2036.30   63.49
   1   4  -2 1981.20   61.99
   1   4  -2 1890.21   62.99
  -1   4   2 1934.11   62.79
  -1   4   2 2095.49   62.39
   1   4  -2 1946.71   61.99
  -1   4   2 2093.69   63.09
  -1   4   2 2065.09   57.19
   1   4  -2 2096.39   63.59
   0  -4  -2 5847.22  163.18
   0  -4   2 5672.93  163.78
   0  -4   2 5866.31  167.68
   0  -4  -2 5486.25  165.48
   0  -4   2 5803.52  167.38
   0  -4  -2 5738.53  160.78
   0  -4   2 5850.41  165.78
   0  -4  -2 5632.14  160.98
   0  -4  -2 5800.02  163.28
   0  -4   2 5951.50  166.48
   0  -4  -2 5774.32  165.78
   0  -4   2 5752.92  164.38
   0  -4  -2 5327.27  164.78
   0   4  -2 5556.24  165.68
   0   4  -2 5858.41  160.58
   0   4  -2 5405.36  165.28
   0   4   2 5672.33  161.08
   0   4   2 5865.11  165.78
   0   4  -2 5765.72  165.48
   0   4  -2 5742.43  163.98
   0   4  -2 5723.93  167.58
   0   4  -2 5698.63  163.98
   0   4   2 5832.02  165.48
   0   4   2 5977.30  166.28
   0   4  -2 5890.01  165.08
   0   4   2 5597.94  163.98
   0   4  -2 5331.77  166.78
   0   4   2 5568.94  164.88
   0   4   2 5583.64  160.78
   0   4   2 6004.70  165.38
   1  -4   2    3.40    2.60
   1  -4   2    3.20    3.20
   1  -4   2   -0.10    2.00
  -1  -4  -2    4.90    2.30
   1  -4   2    0.20    2.30
   1  -4   2    2.00    2.70
   1  -4   2    2.00    1.60
  -1  -4  -2    4.60    1.20
  -1  -4  -2    1.70    2.40
  -1  -4  -2    0.60    2.50
  -1  -4  -2    2.60    1.90
  -1  -4  -2    3.10    2.40
   1  -4   2    1.10    2.60
   1  -4   2    5.70    2.60
  -1  -4  -2    5.20    2.60
  -1  -4  -2    8.40    3.50
   1  -4   2    0.50    2.30
   1   4   2    1.70    2.80
  -1   4  -2    4.70    3.60
  -1   4  -2   -0.20    2.20
   1   4   2    6.80    3.30
   1   4   2    5.00    2.70
  -1   4  -2    0.10    2.60
  -1   4  -2    2.60    2.60
   1   4   2    5.90    1.30
  -1   4  -2   -1.10    1.60
  -1   4  -2    2.30    3.10
   1   4   2    1.30    2.50
  -1   4  -2    2.50    1.80
  -1   4  -2    2.30    2.20
   1   4   2    1.70    1.90
   1   4   2    2.60    2.70
   1   4   2    2.90    2.70
  -1   4  -2    2.40    2.40
   1   4   2    3.20    2.30
  -2  -4  -2  170.98   10.20
  -2  -4  -2  161.78   10.90
   2  -4   2  178.68   12.00
  -2  -4  -2  166.58   11.50
   2  -4   2  180.08   12.70
   2  -4   2  173.58   11.70
  -2  -4  -2  182.28   11.90
  -2  -4  -2  175.58   10.40
   2  -4   2  177.78    9.50
   2  -4   2  163.18   11.50
  -2  -4  -2  182.98   10.40
   2  -4   2  170.38   10.60
   2  -4   2  192.28   12.10
   2  -4   2  171.98   12.60
  -2  -4  -2  184.58   12.00
   2   4   2  166.18   11.30
   2   4   2  179.48   11.60
   2   4   2  194.88   12.90
  -2   4  -2  156.68   12.30
   2   4   2  175.88   11.00
   2   4   2  158.98   11.10
  -2   4  -2  163.08   11.30
   2   4   2  156.88   10.70
   2   4   2  150.98   10.10
   2   4   2  156.38   11.50
  -2   4  -2  174.98   11.50
  -2   4  -2  183.58   11.70
  -2   4  -2  159.38   12.20
  -2   4  -2  169.98    9.20
  -2   4  -2  183.78    9.90
  -2   4  -2  169.08   11.70
  -3  -4  -2    0.10    1.90
   3  -4   2    0.60    2.70
   3  -4   2   -0.40    2.50
  -3  -4  -2    3.90    3.10
   3  -4   2    4.00    2.80
  -3  -4  -2    2.90    2.60
   3  -4   2    5.30    3.60
  -3  -4  -2    7.30    3.50
   3  -4   2    2.50    1.90
   3  -4   2    1.10    2.40
   3  -4   2    2.60    3.40
   3  -4   2    1.30    2.70
   3  -4   2    5.10    3.80
   3  -4   2    7.00    3.10
  -3  -4  -2    2.70    2.90
  -3   4  -2    4.70    3.00
   3   4   2    0.50    2.50
   3   4   2    1.20    3.00
  -3   4  -2    1.30    2.70
  -3   4  -2   -1.10    2.00
  -3   4  -2   -0.10    2.70
  -3   4  -2    2.20    2.40
   3   4   2    4.70    3.70
  -3   4  -2    0.00    2.90
   3   4   2    1.40    2.40
   3   4   2    0.10    2.10
  -3   4  -2    1.30    1.90
   3   4   2   -0.70    2.40
   3   4   2   -1.50    2.50
  -3   4  -2    7.00    6.10
   4  -4   2  528.35   25.00
   4  -4   2  514.85   24.10
  -4  -4  -2  481.35   24.50
  -4  -4  -2  460.15   22.90
   4  -4   2  502.25   23.20
  -4  -4  -2  518.05   22.30
   4  -4   2  523.65   22.50
   4  -4   2  513.15   25.90
  -4  -4  -2  547.65   25.10
   4  -4   2  501.35   24.10
   4  -4   2  508.45   18.40
  -4  -4  -2  466.55   21.70
   4  -4   2  502.45   25.70
   4  -4   2  486.95   24.00
  -4  -4  -2  441.46   23.50
  -4  -4  -2  512.35   22.60
  -4   4  -2  491.05   23.70
  -4   4  -2  485.65   25.70
   4   4   2  476.95   23.30
  -4   4  -2  499.25   25.70
   4   4   2  435.16   22.80
   4   4   2  522.05   22.40
  -4   4  -2  496.65   23.80
  -4   4  -2  487.35   23.80
  -4   4  -2  499.05   18.20
   4   4   2  518.05   24.50
  -4   4  -2  492.35   23.70
   4   4   2  491.75   24.00
   4   4   2  505.75   24.10
   4   4   2  490.95   26.60
   4   4   2  513.35   23.50
  -4   4  -2  502.05   22.30
   5  -4   2  913.51   36.50
  -5  -4  -2  984.20   39.70
   5  -4   2  928.61   40.50
   5  -4   2 1026.30   37.90
   5  -4   2  926.91   38.70
  -5  -4  -2  890.51   38.80
  -5  -4  -2  923.31   36.20
   5  -4   2  955.60   39.10
  -5  -4  -2  910.01   37.90
   5  -4   2  928.51   38.20
  -5  -4  -2 1002.60   40.80
   5  -4   2  936.61   39.00
  -5  -4  -2  903.71   46.80
  -5   4  -2  987.60   41.30
  -5   4  -2  931.31   38.30
  -5   4  -2  952.00   41.30
  -5   4  -2  936.51   30.20
   5   4   2  950.20   38.40
  -5   4  -2  967.80   38.70
   5   4   2  946.11   39.20
   5   4   2  983.20   39.10
  -5   4  -2  912.21   38.10
   5   4   2  950.80   35.60
   5   4   2  885.71   38.90
  -5   4  -2  999.80   37.50
  -5   4  -2  946.41   38.30
   5   4   2  904.61   38.10
   5   4   2  885.31   37.40
   5   4   2  919.81   38.50
   5   4   2  984.00   38.90
  -6  -4  -2   12.00    5.40
   6  -4   2   17.10    6.50
  -6  -4  -2   16.00    6.00
  -6  -4  -2   15.20    5.40
  -6  -4  -2    8.70    4.10
   6  -4   2   19.10    6.90
  -6  -4  -2   12.70    6.90
   6  -4   2   18.10    6.10
   6  -4   2   13.40    5.60
  -6  -4  -2   10.70    5.20
   6  -4   2   11.10    5.40
   6  -4   2   12.90    5.70
   6  -4   2   15.90    6.10
   6  -4   2   28.00    8.40
  -6   4  -2   13.10    2.60
  -6   4  -2   14.90    5.60
   6   4   2   17.90    7.40
   6   4   2   11.30    6.10
   6   4   2    6.00    4.80
  -6   4  -2   14.50    6.10
  -6   4  -2   23.90    3.40
   6   4   2   15.80    5.90
  -6   4  -2   19.70    6.60
   6   4   2   21.90    6.40
   6   4   2   16.10    6.70
   6   4   2   23.10    5.60
  -6   4  -2   15.10    6.10
   6   4   2   28.10    7.60
  -6   4  -2   15.50    5.70
  -6   4  -2   13.70    6.80
  -7  -4  -2  183.18   17.30
   7  -4   2  211.08   17.60
   7  -4   2  179.88   15.60
   7  -4   2  191.48   17.00
   7  -4   2  196.38   16.40
  -7  -4  -2  183.88   16.60
   7  -4   2  178.48   17.60
   7  -4   2  215.48   16.20
  -7  -4  -2  158.88   14.30
  -7  -4  -2  209.68   13.80
   7  -4   2  185.98   17.80
   7   4   2  155.98   15.90
   7   4   2  177.48    8.10
  -7   4  -2  184.18   15.80
  -7   4  -2  218.18   17.30
   7   4   2  178.48   16.30
   7   4   2  171.68   13.00
   7   4   2  165.28   16.20
   7   4   2  181.38   15.80
  -7   4  -2  206.88   16.40
  -7   4  -2  195.58   16.10
   7   4   2  178.38   15.80
   7   4   2  163.38   16.20
  -7   4  -2  217.58   19.40
   8  -4   2   45.50   10.80
   8  -4   2   64.59   10.90
   8  -4   2   58.39   11.40
  -8  -4  -2   46.60    8.00
   8  -4   2   69.49   15.10
  -8  -4  -2   49.60   11.10
  -8  -4  -2   32.60    8.60
   8   4   2   47.30   10.40
  -8   4  -2   52.39   13.00
  -8   4  -2   49.70   10.10
   8   4   2   51.49   10.90
   8   4   2   26.70   13.90
  -8   4  -2   61.19   11.50
   8   4   2   28.30   10.20
   9  -4   2    8.60    6.50
  -9  -4  -2   13.50    8.00
   9  -4   2   18.50    8.10
   9  -4   2    4.40    5.60
  -9   4  -2    8.00    5.90
  -9   4  -2   23.10    8.60
   9   4   2   11.70    6.30
   9   4   2   15.60    7.20
  -9   4  -2   22.60    9.20
   9   4   2    1.80    6.30
  10  -4   2  112.49   15.60
 -10  -4  -2  109.59   16.40
 -10  -4  -2  121.19   17.70
  10  -4   2  109.69   15.40
 -10   4  -2   80.79   17.90
 -10   4  -2  117.89   15.40
  10   4   2   91.29   17.50
  10   4   2  116.59   16.60
  10   4   2  100.29   14.70
 -10   4  -2  110.89   16.00
  11  -4   2   10.20    8.30
  11  -4   2    4.20    7.10
 -11  -4  -2   -1.30    5.60
 -11  -4  -2   -2.60    8.00
 -11   4  -2    4.80    7.00
 -11   4  -2   -5.90    4.90
  11   4   2    1.80    8.10
  11   4   2    6.80    8.20
  13  -5  -2   22.80   10.00
 -13  -5   2   15.20    9.40
  13   5  -2   21.60   11.50
 -13   5   2   15.00    9.50
  12  -5  -2   -1.40    5.30
 -12  -5   2   -0.40    6.50
  12   5  -2    0.00    5.70
 -12   5   2   -3.00    5.80
  11  -5  -2   -4.20    5.20
 -11  -5   2    1.60    6.20
  11  -5  -2   10.60   10.10
 -11  -5   2    7.60    7.10
 -11   5   2    5.90    6.10
  11   5  -2    1.60    6.90
  10  -5  -2   20.30    8.20
 -10  -5   2   16.50    7.30
  10  -5  -2   23.90    9.00
 -10  -5   2    9.10    6.80
  10  -5  -2   15.20    6.70
 -10  -5   2   17.70    7.70
  10   5  -2   14.60    6.50
 -10   5   2   15.20    7.50
 -10   5   2   19.10    8.50
  10   5  -2   21.20    8.70
 -10   5   2   17.10    6.10
  -9  -5   2  125.49   13.80
  -9  -5   2  107.39   12.70
   9  -5  -2  117.29   11.40
   9  -5  -2   83.39   13.00
   9  -5  -2  102.49   13.40
  -9  -5   2   96.99   13.40
   9  -5  -2  115.19   15.40
  -9  -5   2  122.09   16.00
  -9   5   2  100.29   13.40
   9   5  -2   81.09   11.80
  -9   5   2  108.49   11.10
   9   5  -2  101.19   14.20
   9   5  -2   97.19   11.30
   9   5  -2  125.59   21.70
  -9   5   2  117.49   14.50
  -9   5   2  100.59   14.60
   9   5  -2  134.59   15.50
   9   5  -2  126.89   18.60
  -9   5   2  123.69   11.60
   8  -5  -2   -5.70    2.90
   8  -5  -2    3.00    5.00
   8  -5  -2    1.60    4.30
  -8  -5   2    0.50    4.20
  -8  -5   2    0.20    4.20
  -8  -5   2    2.50    3.80
   8  -5  -2    9.30    5.60
  -8  -5   2   -2.60    3.80
  -8  -5   2    2.30    4.10
  -8  -5   2   -1.40    4.70
   8  -5  -2   -3.40    3.70
   8  -5  -2   10.80    5.90
   8   5  -2   -0.90    4.00
  -8   5   2    2.00    3.50
  -8   5   2    0.30    3.20
  -8   5   2   -3.30    2.40
  -8   5   2    2.90    6.40
   8   5  -2    0.30    4.60
   8   5  -2   -6.00    3.00
   8   5  -2    2.30    4.20
  -8   5   2    0.30    4.90
   8   5  -2    2.30    5.50
  -8   5   2    0.90    4.00
  -8   5   2    1.90    5.30
  -8   5   2    1.80    4.20
  -8   5   2    2.20    4.40
   8   5  -2    1.40    4.90
   8   5  -2    5.50    4.30
  -8   5   2   -1.20    2.80
   7  -5  -2  219.38   18.30
  -7  -5   2  178.78   14.50
  -7  -5   2  210.88   16.80
   7  -5  -2  235.58   16.90
  -7  -5   2  235.88   12.50
  -7  -5   2  221.38   16.50
  -7  -5   2  229.08   19.00
   7  -5  -2  220.88   12.70
   7  -5  -2  190.98   17.30
  -7  -5   2  209.48   16.50
  -7  -5   2  242.38   23.00
   7  -5  -2  213.98   16.60
   7  -5  -2  216.48   14.70
  -7  -5   2  196.28   16.40
   7  -5  -2  224.68   16.50
   7   5  -2  209.08   15.10
   7   5  -2  208.88   14.40
   7   5  -2  212.38   16.90
  -7   5   2  216.68   16.70
   7   5  -2  225.38   17.20
  -7   5   2  212.98   14.40
  -7   5   2  242.48   17.50
   7   5  -2  215.28   16.00
  -7   5   2  193.78   16.30
  -7   5   2  212.78   14.30
  -7   5   2  227.78   18.20
  -7   5   2  206.98   17.70
   7   5  -2  204.58   18.20
   7   5  -2  281.17   23.00
  -7   5   2  206.68   16.20
  -6  -5   2  230.08   14.60
   6  -5  -2  273.17   12.60
  -6  -5   2  339.77   24.10
  -6  -5   2  264.37   15.90
  -6  -5   2  261.07   17.30
  -6  -5   2  267.07   13.40
   6  -5  -2  249.08   15.20
  -6  -5   2  257.47   17.40
   6  -5  -2  272.27   19.10
   6  -5  -2  240.38   18.20
   6  -5  -2  252.57   16.70
  -6  -5   2  285.57   18.40
   6  -5  -2  268.67   17.10
  -6  -5   2  249.18   12.90
  -6  -5   2  272.27   17.50
  -6  -5   2  241.18   18.30
   6  -5  -2  269.77   17.50
   6  -5  -2  274.87   17.20
   6   5  -2  233.88   18.40
  -6   5   2  266.47   15.80
   6   5  -2  258.67   17.80
   6   5  -2  265.57   19.40
   6   5  -2  264.07   17.10
  -6   5   2  262.57   15.80
  -6   5   2  242.98   16.70
   6   5  -2  269.97   16.10
  -6   5   2  234.28   17.00
  -6   5   2  251.97   17.00
  -6   5   2  242.98   18.20
   6   5  -2  262.07   17.70
  -6   5   2  293.37   18.30
  -6   5   2  256.27   18.50
   6   5  -2  254.67   17.40
   6   5  -2  232.38   14.90
   5  -5  -2  681.53   29.50
   5  -5  -2  674.13   27.60
   5  -5  -2  672.53   29.00
  -5  -5   2  681.33   29.60
  -5  -5   2  680.73   29.90
  -5  -5   2  670.03   24.90
  -5  -5   2  639.64   24.60
  -5  -5   2  657.13   31.70
  -5  -5   2  658.43   27.40
   5  -5  -2  717.93   28.90
  -5  -5   2  661.43   27.10
   5  -5  -2  682.93   22.60
   5  -5  -2  654.03   30.90
   5  -5  -2  650.63   28.60
   5  -5  -2  640.84   35.10
   5  -5  -2  683.43   29.40
  -5  -5   2  623.34   30.90
  -5   5   2  677.53   28.20
  -5   5   2  657.93   31.10
  -5   5   2  679.83   27.90
   5   5  -2  646.74   26.60
  -5   5   2  668.63   29.40
  -5   5   2  652.13   29.10
   5   5  -2  660.63   29.80
   5   5  -2  704.53   30.00
   5   5  -2  656.13   29.90
  -5   5   2  723.73   30.10
   5   5  -2  673.03   29.50
   5   5  -2  697.63   28.00
  -4  -5   2  714.23   29.90
   4  -5  -2  739.93   29.50
  -4  -5   2  707.13   30.50
  -4  -5   2  719.73   32.20
   4  -5  -2  689.03   28.50
  -4  -5   2  758.72   32.90
   4  -5  -2  717.43   29.50
  -4  -5   2  723.53   26.20
   4  -5  -2  764.02   29.90
  -4  -5   2  682.03   30.10
  -4  -5   2  747.33   31.10
  -4  -5   2  705.93   28.50
  -4  -5   2  745.13   27.70
   4  -5  -2  751.12   30.10
   4  -5  -2  682.73   30.90
  -4  -5   2  721.43   26.40
   4  -5  -2  724.83   35.60
   4  -5  -2  749.62   32.30
   4   5  -2  718.43   27.00
  -4   5   2  725.43   30.10
   4   5  -2  743.03   30.30
   4   5  -2  724.03   28.90
  -4   5   2  709.03   28.80
   4   5  -2  710.53   32.20
  -4   5   2  713.13   31.40
   4   5  -2  775.32   31.40
  -4   5   2  735.53   29.90
  -4   5   2  758.02   29.70
   4   5  -2  721.63   30.30
  -4   5   2  763.42   30.60
  -4   5   2  698.73   29.80
  -4   5   2  735.13   31.10
  -3  -5   2 1366.46   44.60
  -3  -5   2 1304.97   47.00
   3  -5  -2 1347.17   49.30
  -3  -5   2 1411.76   48.00
   3  -5  -2 1455.15   47.80
   3  -5  -2 1312.87   47.30
  -3  -5   2 1367.86   49.00
   3  -5  -2 1414.06   49.90
  -3  -5   2 1432.76   45.50
  -3  -5   2 1386.66   49.20
   3  -5  -2 1358.56   48.20
  -3  -5   2 1382.66   49.60
   3  -5  -2 1469.65   47.70
  -3  -5   2 1382.56   50.99
  -3   5   2 1418.46   47.60
   3   5  -2 1342.27   48.30
  -3   5   2 1456.55   48.60
   3   5  -2 1306.17   46.50
  -3   5   2 1417.16   48.30
  -3   5   2 1388.76   48.20
  -3   5   2 1381.06   49.20
   3   5  -2 1311.77   48.40
  -3   5   2 1411.86   49.70
   3   5  -2 1403.46   54.99
  -3   5   2 1428.76   48.20
   3   5  -2 1394.46   48.10
   3   5  -2 1429.66   48.10
  -3   5   2 1499.85   49.00
   3   5  -2 1481.05   49.80
   3   5  -2 1397.76   51.19
  -2  -5   2    7.30    3.50
   2  -5  -2    2.60    2.90
  -2  -5   2    3.80    3.20
   2  -5  -2    4.00    3.10
  -2  -5   2    1.30    2.20
   2  -5  -2    1.90    2.40
  -2  -5   2    1.20    1.80
   2  -5  -2    3.20    3.20
  -2  -5   2    4.40    3.60
   2  -5  -2    4.50    2.80
   2  -5  -2    3.60    3.20
  -2  -5   2    3.20    3.00
  -2  -5   2    6.10    2.60
  -2  -5   2    0.50    2.30
   2   5  -2    1.40    2.10
   2   5  -2    6.00    3.20
  -2   5   2    4.10    2.90
   2   5  -2    5.30    3.10
  -2   5   2    5.20    3.20
   2   5  -2   -1.60    2.40
  -2   5   2    4.70    3.20
   2   5  -2    6.90    4.00
  -2   5   2   -0.10    2.90
  -2   5   2    1.80    2.80
   2   5  -2    6.10    2.70
  -2   5   2    2.20    3.10
   2   5  -2    6.60    4.80
   2   5  -2    2.50    2.60
   2   5  -2    2.30    2.60
  -2   5   2    3.50    2.90
  -2   5   2    3.40    2.60
   1  -5  -2 1039.80   38.70
   1  -5  -2 1037.20   37.30
  -1  -5   2 1058.69   36.30
  -1  -5   2 1039.10   37.40
  -1  -5   2 1021.10   39.20
  -1  -5   2 1053.09   35.80
   1  -5  -2 1046.00   37.80
  -1  -5   2 1039.20   38.10
  -1  -5   2  947.21   37.10
   1  -5  -2 1014.40   30.50
  -1  -5   2 1034.20   37.20
   1  -5  -2 1011.20   34.20
   1  -5  -2 1032.50   37.90
   1  -5  -2  956.50   46.00
   1  -5  -2 1045.10   35.70
   1   5  -2 1031.00   32.70
  -1   5   2 1055.09   37.80
   1   5  -2 1008.00   39.30
   1   5  -2 1014.30   37.50
   1   5  -2 1027.60   37.60
  -1   5   2  972.20   34.00
   1   5  -2 1028.80   32.50
   1   5  -2  974.30   37.20
   1   5  -2 1014.20   40.10
  -1   5   2 1030.60   36.70
   1   5  -2 1070.59   39.70
  -1   5   2 1088.29   38.20
  -1   5   2  996.10   40.50
   1   5  -2  935.71   35.30
  -1   5   2 1084.29   36.90
   1   5  -2  972.50   35.50
  -1   5   2 1056.79   37.70
  -1   5   2 1024.50   36.60
   0  -5   2  858.91   32.70
   0  -5   2  834.82   32.10
   0  -5  -2  818.62   27.30
   0  -5  -2  841.62   30.00
   0  -5  -2  811.32   27.00
   0  -5   2  807.32   31.90
   0  -5  -2  819.42   29.90
   0  -5   2  890.71   31.30
   0  -5   2  805.02   29.60
   0  -5   2  810.12   33.40
   0  -5  -2  795.02   31.90
   0  -5   2  803.42   33.40
   0  -5  -2  808.62   32.00
   0  -5   2  864.41   31.40
   0   5   2  871.81   32.10
   0   5   2  858.81   31.60
   0   5  -2  805.72   29.80
   0   5  -2  835.42   32.20
   0   5  -2  813.72   31.80
   0   5  -2  839.92   27.40
   0   5   2  798.82   27.20
   0   5   2  825.42   30.90
   0   5  -2  837.22   30.70
   0   5   2  741.43   31.40
   0   5   2  828.22   31.00
   0   5  -2  829.72   31.90
   0   5  -2  853.51   27.30
   0   5   2  782.22   31.40
   0   5   2  837.12   32.40
   0   5   2  808.62   27.30
   1  -5   2 1100.99   41.50
  -1  -5  -2 1170.18   39.90
  -1  -5  -2 1105.39   41.20
  -1  -5  -2 1184.68   42.40
   1  -5   2 1202.48   39.60
   1  -5   2 1154.78   42.10
   1  -5   2 1191.08   44.10
  -1  -5  -2 1214.48   40.10
  -1  -5  -2 1149.69   38.20
   1  -5   2 1101.29   39.60
   1  -5   2 1165.58   43.70
  -1  -5  -2 1161.68   42.00
   1  -5   2 1204.98   42.00
  -1  -5  -2 1133.79   34.80
  -1  -5  -2 1166.58   42.10
   1   5   2 1214.58   42.20
  -1   5  -2 1088.89   39.30
   1   5   2 1125.29   41.70
  -1   5  -2 1157.68   43.80
  -1   5  -2 1185.98   41.50
  -1   5  -2 1162.58   37.50
   1   5   2 1081.39   40.30
   1   5   2 1198.18   38.70
   1   5   2 1135.19   34.80
  -1   5  -2 1169.88   41.90
  -1   5  -2 1139.09   41.90
   1   5   2 1203.68   41.70
   1   5   2 1253.17   41.50
   1   5   2 1244.18   42.30
  -1   5  -2 1118.99   43.60
  -1   5  -2 1193.08   40.00
   2  -5   2    5.90    3.90
  -2  -5  -2    9.20    4.40
  -2  -5  -2   13.10    4.40
   2  -5   2   13.20    3.70
  -2  -5  -2    7.30    3.30
  -2  -5  -2   10.70    4.50
   2  -5   2   11.00    4.70
   2  -5   2   10.80    4.50
   2  -5   2    6.80    3.40
  -2  -5  -2   16.30    4.70
   2  -5   2   10.00    4.70
   2  -5   2   10.90    3.40
   2  -5   2   13.10    3.60
   2  -5   2   17.00    5.30
  -2  -5  -2    9.30    3.40
   2   5   2    6.80    3.40
  -2   5  -2   11.30    4.40
   2   5   2   17.20    5.20
   2   5   2   12.00    3.80
  -2   5  -2    9.10    3.30
   2   5   2   16.50    5.10
   2   5   2   15.90    4.80
   2   5   2    7.20    3.50
  -2   5  -2    8.90    4.40
  -2   5  -2   16.00    6.80
   2   5   2   16.20    5.20
  -2   5  -2    9.60    4.30
  -2   5  -2   14.40    4.70
  -2   5  -2   11.10    3.50
  -2   5  -2   10.50    4.70
   2   5   2   14.00    4.60
  -3  -5  -2  125.29   10.70
  -3  -5  -2  136.89   11.50
   3  -5   2  126.99    8.70
   3  -5   2  122.99    9.20
   3  -5   2  111.69   10.70
  -3  -5  -2  123.19   13.00
   3  -5   2  125.39   12.00
   3  -5   2  139.49   11.80
   3  -5   2  126.29   11.10
  -3  -5  -2  120.69    9.70
  -3  -5  -2  120.49   10.10
   3  -5   2  176.08   16.10
  -3  -5  -2  110.29   10.90
   3  -5   2  109.89    9.30
  -3  -5  -2  124.89    9.90
   3  -5   2  123.59   11.40
   3   5   2  116.49   10.80
  -3   5  -2  113.59   10.50
  -3   5  -2  118.49   10.80
  -3   5  -2  183.38   17.40
  -3   5  -2  134.79   12.70
   3   5   2  135.29   12.80
  -3   5  -2  139.49   11.50
  -3   5  -2  116.39   10.80
   3   5   2  124.29   11.00
  -3   5  -2  118.39    9.20
   3   5   2  137.79   10.90
   3   5   2  129.29   10.80
   3   5   2  111.49   10.20
  -3   5  -2  118.79    8.40
   3   5   2  120.19   11.30
   4  -5   2   71.59    9.50
  -4  -5  -2   94.49    9.60
   4  -5   2   94.29   11.50
  -4  -5  -2   90.09   10.30
  -4  -5  -2   83.29    8.70
  -4  -5  -2   91.99   10.60
   4  -5   2  100.89   10.60
   4  -5   2   90.69   11.30
   4  -5   2   92.59    7.30
  -4  -5  -2   88.49    8.90
   4  -5   2  100.49    9.30
  -4  -5  -2   92.69   10.50
   4  -5   2  100.89    9.10
  -4  -5  -2   84.09    9.30
   4  -5   2   93.69   10.50
   4  -5   2  106.19   12.30
   4  -5   2   99.59   10.50
  -4   5  -2   94.99    9.20
   4   5   2  114.29   11.20
   4   5   2   82.39   10.00
   4   5   2  103.59   10.40
  -4   5  -2   84.69   10.00
  -4   5  -2  100.49    7.40
  -4   5  -2   91.19   10.00
  -4   5  -2   96.49   10.40
   4   5   2   97.19   10.40
  -4   5  -2   74.69   10.50
   4   5   2   80.39    9.90
   4   5   2   88.19    9.60
   4   5   2  100.49   10.50
   4   5   2   85.49    9.20
  -4   5  -2   95.49   10.30
   5  -5   2  360.86   19.40
  -5  -5  -2  331.37   20.10
  -5  -5  -2  353.06   21.70
   5  -5   2  360.56   21.30
   5  -5   2  352.76   21.70
   5  -5   2  362.46   21.80
   5  -5   2  355.66   23.00
   5  -5   2  349.37   22.80
  -5  -5  -2  392.66   20.30
   5  -5   2  364.96   19.30
  -5  -5  -2  340.87   20.40
  -5  -5  -2  348.37   22.20
   5  -5   2  327.37   15.00
  -5  -5  -2  337.17   21.30
  -5  -5  -2  360.86   19.50
   5  -5   2  357.36   21.50
  -5   5  -2  356.66   21.00
   5   5   2  341.27   19.10
  -5   5  -2  324.97   20.50
   5   5   2  355.86   21.50
   5   5   2  359.76   21.30
  -5   5  -2  376.16   23.90
  -5   5  -2  357.26   23.60
   5   5   2  356.76   20.70
  -5   5  -2  346.77   15.10
   5   5   2  314.67   20.30
  -5   5  -2  347.87   19.40
   5   5   2  337.37   21.50
  -5   5  -2  335.07   22.40
   5   5   2  332.47   21.30
  -5   5  -2  374.06   21.40
   6  -5   2  252.47   19.70
   6  -5   2  230.68   16.30
  -6  -5  -2  217.08   18.40
   6  -5   2  239.78   18.60
   6  -5   2  241.38   18.20
  -6  -5  -2  242.58   15.90
  -6  -5  -2  234.88   18.10
   6  -5   2  195.88   17.10
   6  -5   2  229.58   19.20
   6  -5   2  226.58   19.60
  -6  -5  -2  203.08   15.50
   6  -5   2  235.58   17.90
  -6  -5  -2  217.88   16.90
  -6   5  -2  209.58   17.10
  -6   5  -2  245.18   20.30
  -6   5  -2  278.07   17.70
  -6   5  -2  245.38   18.00
   6   5   2  226.88   18.00
  -6   5  -2  242.38   17.80
   6   5   2  229.28   18.30
   6   5   2  218.38   18.10
   6   5   2  231.78   17.80
   6   5   2  246.18   18.40
   6   5   2  232.18   17.90
   6   5   2  241.58   15.90
   6   5   2  230.58   17.40
  -6   5  -2  255.07   18.50
  -7  -5  -2   37.40    7.50
  -7  -5  -2   27.60    7.90
   7  -5   2   44.70    9.10
   7  -5   2   20.80   12.40
  -7  -5  -2   19.20    7.60
   7  -5   2   31.10    8.40
   7  -5   2   32.70    8.90
   7  -5   2   28.10    8.60
   7  -5   2   40.40    9.80
  -7   5  -2   43.20    9.30
  -7   5  -2   24.50    8.70
   7   5   2   33.00   13.70
   7   5   2   28.50    8.20
   7   5   2   28.90    9.00
   7   5   2   25.60    7.00
   7   5   2   32.80    8.60
   7   5   2   25.50    7.90
  -7   5  -2   22.80   10.30
  -7   5  -2   20.70    7.20
  -8  -5  -2   34.10    9.30
   8  -5   2   43.50   10.00
   8  -5   2   61.09   12.30
  -8  -5  -2   53.09    8.90
   8  -5   2   45.30   11.60
  -8  -5  -2   28.30    9.70
   8   5   2   22.70    8.90
  -8   5  -2   29.00    8.70
  -8   5  -2   90.49   21.90
   8   5   2   44.00   10.00
   8   5   2   55.79   12.30
  -8   5  -2   33.30    8.90
  -9  -5  -2   -2.20    5.70
   9  -5   2    7.40    6.80
  -9  -5  -2    5.60    7.70
   9  -5   2    3.50    5.40
   9  -5   2   -3.80    4.40
   9   5   2    1.50    5.80
  -9   5  -2    5.30    6.00
   9   5   2   -4.10    5.80
  -9   5  -2    0.20    5.40
  -9   5  -2   -1.30    4.70
   9   5   2    5.40    5.90
 -10  -5  -2  189.18   21.80
  10  -5   2  153.18   17.40
  10  -5   2  231.48   21.40
 -10  -5  -2  209.18   21.60
  10   5   2  183.38   22.00
  10   5   2  175.08   20.00
 -10   5  -2  177.78   19.20
 -10   5  -2  155.18   21.00
  10   5   2  197.68   19.40
 -10   5  -2  203.88   19.60
  11  -5   2   83.79   16.40
 -11  -5  -2   99.49   18.00
 -11  -5  -2   70.49   15.40
 -11   5  -2   94.59   15.40
 -11   5  -2   69.39   15.10
  11   5   2   86.19   18.40
 -12  -6   2  114.39   16.80
  12  -6  -2  121.19   17.40
  12   6  -2  149.09   32.00
 -12   6   2  100.69   18.30
 -11  -6   2  181.18   17.80
  11  -6  -2  175.68   19.70
  11   6  -2  151.68   19.30
 -11   6   2  124.79   17.20
 -10  -6   2   20.70    8.00
 -10  -6   2   10.10    7.30
  10  -6  -2   37.20   12.60
  10  -6  -2   16.00    7.70
  10   6  -2   18.10    8.10
 -10   6   2   18.70    8.40
 -10   6   2   24.90    7.60
  -9  -6   2  672.43   38.80
   9  -6  -2  682.43   36.00
  -9  -6   2  543.15   33.10
  -9  -6   2  635.94   33.40
  -9  -6   2  731.73   35.30
   9  -6  -2  639.44   37.80
   9   6  -2  709.73   32.10
  -9   6   2  782.32   37.70
  -9   6   2  683.73   31.70
   9   6  -2  598.64   37.70
  -9   6   2  672.73   31.00
  -9   6   2  624.04   35.50
   9   6  -2  642.64   35.80
   9   6  -2  751.82   37.70
   8  -6  -2  171.68   18.10
   8  -6  -2  183.78   12.20
  -8  -6   2  155.38   23.80
  -8  -6   2  155.68   14.60
  -8  -6   2  193.08   17.40
   8  -6  -2  209.78   17.40
  -8  -6   2  179.58   16.20
   8  -6  -2  207.98   17.60
  -8  -6   2  174.98   18.30
   8  -6  -2  168.88   14.90
   8   6  -2  142.29   15.40
  -8   6   2  198.48   20.00
   8   6  -2  193.18   17.70
   8   6  -2  161.68   14.30
   8   6  -2  190.48   17.40
  -8   6   2  190.68   18.70
  -8   6   2  209.38   17.70
   8   6  -2  180.58   17.50
  -8   6   2  193.98   15.00
  -8   6   2  207.08   18.00
   8   6  -2  167.78   17.90
  -8   6   2  176.88   18.50
  -7  -6   2  622.84   31.70
   7  -6  -2  662.73   32.10
  -7  -6   2  625.84   31.70
   7  -6  -2  650.53   32.50
   7  -6  -2  679.33   32.60
   7  -6  -2  683.93   29.80
  -7  -6   2  694.53   31.10
  -7  -6   2  648.74   32.80
   7  -6  -2  659.33   24.70
  -7  -6   2  640.64   24.70
  -7  -6   2  670.63   32.40
  -7  -6   2  596.64   33.60
  -7  -6   2  601.34   34.10
   7  -6  -2  696.43   35.40
  -7   6   2  629.74   34.20
  -7   6   2  654.43   29.30
  -7   6   2  725.73   33.40
   7   6  -2  637.84   32.80
   7   6  -2  612.14   29.30
   7   6  -2  593.74   33.80
  -7   6   2  692.93   30.10
  -7   6   2  678.73   33.30
   7   6  -2  600.94   34.00
  -7   6   2  624.64   33.90
  -7   6   2  598.54   34.90
  -7   6   2  678.03   32.60
   7   6  -2  592.34   31.90
   7   6  -2  643.64   29.60
   7   6  -2  640.34   31.50
   7   6  -2  634.74   32.50
  -6  -6   2  695.53   43.10
   6  -6  -2  613.04   28.90
   6  -6  -2  562.84   26.70
   6  -6  -2  547.95   30.60
   6  -6  -2  604.24   29.20
   6  -6  -2  576.94   21.00
  -6  -6   2  588.74   28.90
   6  -6  -2  568.54   27.00
  -6  -6   2  544.55   28.40
  -6  -6   2  577.64   26.60
  -6  -6   2  590.24   29.70
  -6  -6   2  572.84   22.50
  -6  -6   2  519.85   25.90
   6  -6  -2  624.84   31.70
  -6  -6   2  571.94   22.60
   6  -6  -2  581.64   20.90
   6  -6  -2  583.64   28.40
  -6  -6   2  566.74   28.90
   6   6  -2  555.44   29.00
   6   6  -2  583.74   27.10
  -6   6   2  591.04   29.30
  -6   6   2  595.64   30.90
   6   6  -2  560.14   31.10
  -6   6   2  642.44   30.30
   6   6  -2  607.74   30.10
   6   6  -2  551.94   30.80
  -6   6   2  613.14   29.50
   6   6  -2  545.55   28.50
  -6   6   2  596.54   27.30
  -6   6   2  583.34   26.90
   6   6  -2  588.74   26.30
   6   6  -2  524.85   28.60
  -6   6   2  599.44   31.40
  -5  -6   2  333.57   18.30
   5  -6  -2  304.07   20.50
   5  -6  -2  324.27   18.90
  -5  -6   2  402.76   26.40
  -5  -6   2  322.27   15.00
   5  -6  -2  318.37   18.50
  -5  -6   2  338.97   20.20
   5  -6  -2  314.47   18.00
   5  -6  -2  339.77   19.60
  -5  -6   2  311.07   14.70
   5  -6  -2  316.27   18.70
   5  -6  -2  326.87   19.00
  -5  -6   2  292.97   18.60
  -5  -6   2  290.87   18.90
   5  -6  -2  324.87   11.70
  -5  -6   2  323.77   20.00
   5  -6  -2  312.27   20.70
   5  -6  -2  328.57   11.80
  -5  -6   2  323.37   17.40
  -5   6   2  321.87   19.70
  -5   6   2  272.67   17.30
   5   6  -2  309.37   19.50
  -5   6   2  316.87   19.30
  -5   6   2  317.47   19.00
  -5   6   2  326.27   19.60
   5   6  -2  299.97   19.00
  -5   6   2  277.67   17.80
   5   6  -2  304.47   19.20
   5   6  -2  302.57   16.50
   5   6  -2  322.97   20.00
   5   6  -2  307.27   20.80
  -5   6   2  317.67   20.60
  -5   6   2  323.37   20.60
   5   6  -2  322.27   21.40
   5   6  -2  345.07   18.90
   4  -6  -2 1248.48   45.20
  -4  -6   2 1192.28   44.00
  -4  -6   2 1146.19   47.50
   4  -6  -2 1142.99   46.40
  -4  -6   2 1140.19   41.00
   4  -6  -2 1247.08   44.40
   4  -6  -2 1220.88   44.70
  -4  -6   2 1159.98   41.40
  -4  -6   2 1215.48   46.00
  -4  -6   2 1170.28   44.30
  -4  -6   2 1208.68   46.20
   4  -6  -2 1229.08   44.80
   4  -6  -2 1162.48   47.00
  -4  -6   2 1189.08   40.30
   4  -6  -2 1270.87   44.90
  -4  -6   2 1224.88   46.20
  -4   6   2 1217.98   44.60
   4   6  -2 1165.38   47.80
   4   6  -2 1192.88   46.20
  -4   6   2 1235.98   47.00
  -4   6   2 1176.88   44.30
   4   6  -2 1238.98   44.70
   4   6  -2 1208.28   44.90
  -4   6   2 1227.58   45.20
  -4   6   2 1251.97   47.50
  -4   6   2 1270.77   46.20
   4   6  -2 1189.38   45.40
  -4   6   2 1155.38   45.00
  -4   6   2 1302.07   45.10
   4   6  -2 1118.69   40.80
   3  -6  -2 1743.73   57.79
   3  -6  -2 1716.53   60.39
   3  -6  -2 1770.22   57.59
  -3  -6   2 1707.93   59.59
  -3  -6   2 1706.43   59.39
   3  -6  -2 1748.33   60.79
   3  -6  -2 1676.03   57.79
  -3  -6   2 1686.13   57.89
  -3  -6   2 1639.04   57.29
  -3  -6   2 1655.53   58.99
  -3  -6   2 1639.14   53.99
  -3  -6   2 1639.44   60.89
   3  -6  -2 1627.74   58.19
   3  -6  -2 1792.92   57.99
  -3  -6   2 1646.54   54.49
  -3  -6   2 1712.43   61.59
  -3   6   2 1656.13   58.29
   3   6  -2 1652.43   53.79
   3   6  -2 1752.42   62.29
  -3   6   2 1720.73   58.49
  -3   6   2 1736.93   58.49
   3   6  -2 1748.93   58.59
   3   6  -2 1722.93   59.39
  -3   6   2 1668.83   59.89
  -3   6   2 1736.43   57.39
   3   6  -2 1635.74   58.49
  -3   6   2 1737.13   60.29
  -3   6   2 1766.12   58.99
  -3   6   2 1773.12   58.99
   3   6  -2 1712.23   59.49
   3   6  -2 1674.03   58.29
   2  -6  -2    6.30    3.40
  -2  -6   2   15.50    4.40
  -2  -6   2   10.80    3.40
  -2  -6   2    6.80    3.40
  -2  -6   2    9.30    4.30
   2  -6  -2    9.90    3.80
  -2  -6   2    6.50    4.10
   2  -6  -2   11.30    4.40
   2  -6  -2    3.30    3.60
  -2  -6   2   25.80    9.70
   2  -6  -2    2.20    3.20
  -2  -6   2    8.30    4.10
   2  -6  -2    7.90    3.60
  -2  -6   2    9.60    4.20
  -2   6   2    7.30    4.10
  -2   6   2    9.20    3.70
  -2   6   2   10.10    4.40
   2   6  -2    7.60    4.50
   2   6  -2    5.00    3.30
  -2   6   2   12.30    4.40
   2   6  -2    8.20    3.50
   2   6  -2    8.30    3.20
  -2   6   2   10.30    4.70
   2   6  -2   12.70    4.90
   2   6  -2    7.60    3.50
  -2   6   2    8.30    4.30
   2   6  -2   11.50    7.80
  -2   6   2   10.90    5.20
  -2   6   2    5.80    3.40
  -2   6   2   13.70    5.30
   2   6  -2    7.30    3.50
  -1  -6   2  207.18   12.30
  -1  -6   2  203.48   13.60
   1  -6  -2  202.98    8.30
  -1  -6   2  203.08   15.00
   1  -6  -2  182.98   14.00
   1  -6  -2  202.98   12.50
  -1  -6   2  214.58   14.40
  -1  -6   2  198.88   12.40
   1  -6  -2  198.58   11.30
   1  -6  -2  221.28   14.20
  -1  -6   2  189.68   14.50
  -1  -6   2  203.08   13.80
   1  -6  -2  201.38   13.70
   1  -6  -2  181.78   13.50
  -1  -6   2  206.28   13.90
  -1   6   2  189.08    8.20
  -1   6   2  208.18   13.70
  -1   6   2  197.28   11.30
   1   6  -2  198.98   15.10
  -1   6   2  214.28   14.00
  -1   6   2  208.88   13.20
  -1   6   2  209.98   14.40
   1   6  -2  183.38   16.10
   1   6  -2  207.08   14.30
   1   6  -2  188.88   13.00
   1   6  -2  213.58   14.20
   1   6  -2  199.18   10.20
   1   6  -2  188.58   12.10
   1   6  -2  203.28   12.20
  -1   6   2  224.28   13.60
   1   6  -2  206.58   14.00
  -1   6   2  223.88   13.80
  -1   6   2  198.98   14.10
  -1   6   2  225.38   14.60
   1   6  -2  198.38   10.30
   0  -6  -2  106.79    8.90
   0  -6  -2  121.29   10.90
   0  -6  -2  116.59   10.60
   0  -6   2  120.89   10.70
   0  -6  -2  137.89   15.40
   0  -6   2  116.59   10.40
   0  -6  -2  111.89    7.40
   0  -6   2  115.39    8.80
   0  -6   2   95.89   10.60
   0  -6  -2  111.59    6.90
   0  -6   2  117.49   10.60
   0  -6  -2  113.59   10.40
   0  -6  -2  116.69   10.50
   0  -6   2   99.39   10.80
   0   6   2  115.39   10.40
   0   6   2  113.39    7.10
   0   6  -2  111.09    7.50
   0   6  -2  103.49   11.10
   0   6  -2   99.79   10.30
   0   6   2  112.59    9.80
   0   6   2  100.79    9.80
   0   6  -2  119.99    9.00
   0   6  -2  110.99   10.30
   0   6  -2  118.39    9.80
   0   6   2   91.99   10.10
   0   6   2   98.69    7.00
   0   6   2  102.39    9.40
   0   6  -2  111.99   11.50
   0   6  -2  113.39    9.60
   0   6   2   97.99    9.90
   0   6   2  139.39   10.60
   0   6  -2  107.49    7.30
   0   6  -2  139.19   15.40
  -1  -6  -2  392.36   20.00
  -1  -6  -2  371.36   20.60
  -1  -6  -2  363.86   18.30
  -1  -6  -2  434.56   21.30
  -1  -6  -2  388.96   20.60
   1  -6   2  359.96   17.30
   1  -6   2  358.16   21.20
  -1  -6  -2  377.06   20.20
   1  -6   2  347.47   20.00
   1  -6   2  397.96   20.60
  -1  -6  -2  361.16   16.30
  -1  -6  -2  398.56   18.90
   1  -6   2  388.76   19.90
  -1  -6  -2  354.16   14.00
   1  -6   2  382.66   18.90
   1  -6   2  346.87   20.90
  -1   6  -2  378.26   22.00
  -1   6  -2  370.56   19.30
   1   6   2  354.76   21.10
  -1   6  -2  416.46   20.90
   1   6   2  383.96   20.10
   1   6   2  403.06   17.30
  -1   6  -2  424.56   22.90
  -1   6  -2  385.36   18.80
   1   6   2  360.16   14.10
   1   6   2  380.66   19.60
  -1   6  -2  365.36   16.30
   1   6   2  406.96   19.90
   1   6   2  367.56   19.30
   1   6   2  385.06   20.40
   1   6   2  385.26   20.70
  -1   6  -2  364.16   17.60
  -1   6  -2  406.66   20.80
  -1   6  -2  417.56   21.40
   2  -6   2 3123.29   94.89
   2  -6   2 3027.20   91.29
   2  -6   2 3007.00   94.69
  -2  -6  -2 2964.60   93.99
   2  -6   2 2934.41   88.89
  -2  -6  -2 2926.11   93.69
   2  -6   2 3020.70   90.99
   2  -6   2 2960.70   94.79
  -2  -6  -2 2847.71   91.19
  -2  -6  -2 2855.81   94.09
  -2  -6  -2 2993.30   91.99
   2  -6   2 2976.10   94.59
  -2  -6  -2 2910.51   95.09
   2  -6   2 2913.81   96.69
  -2  -6  -2 2872.31   94.69
  -2   6  -2 2937.21   94.39
  -2   6  -2 2908.61   93.39
   2   6   2 2783.92   94.39
   2   6   2 2948.10   93.99
  -2   6  -2 2954.80   94.39
  -2   6  -2 2885.81   90.39
   2   6   2 2902.21   90.79
   2   6   2 2985.90   94.79
  -2   6  -2 2954.90   97.09
   2   6   2 2938.01   93.19
   2   6   2 2901.01   93.29
   2   6   2 2969.20   98.29
  -2   6  -2 3034.00   95.29
   2   6   2 3042.00   93.49
  -2   6  -2 3019.10   89.39
  -3  -6  -2  752.12   34.10
   3  -6   2  763.22   33.30
  -3  -6  -2  734.93   30.60
   3  -6   2  790.22   33.90
   3  -6   2  811.72   34.20
   3  -6   2  775.92   29.50
   3  -6   2  751.42   29.70
   3  -6   2  762.42   35.50
  -3  -6  -2  788.72   33.00
  -3  -6  -2  738.93   33.20
  -3  -6  -2  780.52   31.40
   3  -6   2  793.22   30.40
  -3  -6  -2  775.72   37.40
   3  -6   2  717.23   34.90
   3  -6   2  766.72   29.40
   3  -6   2  834.52   34.40
  -3  -6  -2  717.23   30.60
  -3  -6  -2  754.02   33.00
  -3   6  -2  778.62   29.80
   3   6   2  769.32   33.90
   3   6   2  750.52   32.20
  -3   6  -2  750.52   33.10
   3   6   2  736.93   32.50
   3   6   2  697.13   33.00
   3   6   2  782.32   32.80
  -3   6  -2  749.82   35.10
   3   6   2  729.43   32.10
  -3   6  -2  756.12   32.90
   3   6   2  726.23   33.10
   3   6   2  763.72   31.40
  -3   6  -2  751.82   33.20
  -3   6  -2  720.63   32.90
   4  -6   2 1702.73   53.89
   4  -6   2 1657.23   55.69
   4  -6   2 1622.74   55.39
   4  -6   2 1636.74   62.09
   4  -6   2 1763.42   56.49
  -4  -6  -2 1670.13   58.39
   4  -6   2 1651.63   59.79
  -4  -6  -2 1668.53   59.69
   4  -6   2 1668.63   60.79
   4  -6   2 1634.34   59.89
  -4  -6  -2 1560.84   56.79
  -4  -6  -2 1522.15   59.99
  -4  -6  -2 1535.95   59.79
  -4  -6  -2 1550.44   56.59
  -4  -6  -2 1618.44   56.59
   4   6   2 1576.44   59.89
   4   6   2 1633.54   59.99
   4   6   2 1512.25   58.09
   4   6   2 1631.04   59.09
  -4   6  -2 1595.64   62.09
   4   6   2 1665.83   60.49
  -4   6  -2 1651.13   59.59
  -4   6  -2 1692.53   60.09
   4   6   2 1653.63   58.29
  -4   6  -2 1624.84   62.19
  -4   6  -2 1651.83   59.79
  -4   6  -2 1695.63   56.19
   4   6   2 1631.64   57.89
  -4   6  -2 1654.03   53.39
   4   6   2 1550.94   57.99
   5  -6   2 1351.96   45.30
   5  -6   2 1290.27   55.29
  -5  -6  -2 1304.57   49.60
   5  -6   2 1412.96   54.29
   5  -6   2 1405.06   49.60
   5  -6   2 1430.66   53.99
   5  -6   2 1302.47   52.89
   5  -6   2 1377.26   53.09
  -5  -6  -2 1336.07   52.59
  -5  -6  -2 1307.27   50.79
  -5  -6  -2 1379.36   62.89
  -5  -6  -2 1313.67   53.99
   5  -6   2 1329.07   49.20
   5  -6   2 1362.26   49.10
  -5  -6  -2 1324.97   50.69
   5   6   2 1325.77   52.29
  -5   6  -2 1296.17   52.09
  -5   6  -2 1368.76   53.09
  -5   6  -2 1339.17   56.29
  -5   6  -2 1365.26   54.59
   5   6   2 1302.97   56.69
  -5   6  -2 1391.16   53.29
   5   6   2 1388.86   53.49
  -5   6  -2 1370.46   52.79
  -5   6  -2 1390.96   45.20
   5   6   2 1296.07   51.69
   5   6   2 1358.36   50.69
   5   6   2 1442.76   52.99
   5   6   2 1273.17   52.79
   6  -6   2    3.40    4.50
   6  -6   2   -2.30    3.40
  -6  -6  -2   -3.40    3.60
   6  -6   2   -2.10    4.70
   6  -6   2    1.40    4.10
  -6  -6  -2    2.10    4.60
   6  -6   2   -1.00    4.80
   6  -6   2   -2.20    3.50
   6  -6   2   -2.20    4.20
  -6  -6  -2    0.90    3.70
   6  -6   2   -1.80    3.40
  -6  -6  -2   -6.40    4.00
  -6   6  -2   -3.00    3.10
   6   6   2   -1.90    3.70
   6   6   2   -2.50    4.00
  -6   6  -2   -1.50    3.80
   6   6   2   12.10    7.10
   6   6   2   10.50    5.90
  -6   6  -2    2.30    4.80
  -6   6  -2   -2.50    3.50
   6   6   2    5.70    5.90
  -6   6  -2    7.30    6.30
   6   6   2    4.30    4.70
   7  -6   2  173.88   20.80
  -7  -6  -2  169.38   17.60
  -7  -6  -2  153.78   14.30
   7  -6   2  156.48   24.40
   7  -6   2  160.48   14.50
   7  -6   2  143.19   16.00
  -7  -6  -2  173.68   17.10
   7   6   2  159.48   16.60
   7   6   2  146.89   14.00
  -7   6  -2  154.08   18.10
  -7   6  -2  156.88   15.00
   7   6   2  170.38   16.60
  -7   6  -2  161.98   16.10
   7   6   2  146.29   16.40
  -8  -6  -2    1.50    6.30
  -8  -6  -2    0.00    4.40
  -8  -6  -2   -1.10    4.80
   8  -6   2   -0.20    5.00
   8  -6   2    4.30    5.10
   8  -6   2   -1.00    4.20
   8   6   2   -6.70    3.60
  -8   6  -2    3.30    5.00
  -8   6  -2   -2.60    5.10
   8   6   2   -2.20    5.70
  -9  -6  -2  182.18   21.00
  -9  -6  -2  207.98   20.50
   9  -6   2  230.98   21.20
  -9   6  -2  193.18   19.00
  -9   6  -2  185.38   18.40
  -9   6  -2  183.88   21.80
   9   6   2  200.78   20.70
   9   6   2  158.88   17.90
   9   6   2  188.78   20.80
 -10  -6  -2   53.29   12.70
 -10  -6  -2   64.99   14.80
  10  -6   2   68.59   15.00
  10   6   2   47.80   12.10
  10   6   2   77.69   14.70
 -10   6  -2   68.79   14.00
 -10   6  -2   59.59   13.50
  10   6   2   79.59   18.70
 -12  -7   2  193.68   21.20
  12  -7  -2  186.58   22.20
  12   7  -2  219.28   24.00
 -12   7   2  177.58   21.30
  11  -7  -2   81.49   15.90
 -11  -7   2   70.29   14.10
 -11  -7   2   78.69   13.40
  11   7  -2   78.69   16.80
 -11   7   2   65.39   14.90
  10  -7  -2  144.99   17.60
 -10  -7   2  136.09   16.00
  10  -7  -2  165.38   20.40
 -10  -7   2  128.69   16.00
 -10  -7   2  106.59   17.00
  10   7  -2  153.18   18.30
 -10   7   2  132.59   14.20
 -10   7   2  144.19   18.70
  -9  -7   2   19.80    8.40
   9  -7  -2   20.70    9.80
   9  -7  -2   23.30    9.00
  -9  -7   2   24.90   10.20
  -9  -7   2   34.30    9.50
  -9   7   2    9.90    7.10
   9   7  -2   29.20    8.40
  -9   7   2   19.60    7.00
  -9   7   2   25.80    9.20
   9   7  -2   18.90    7.90
   8  -7  -2    9.30    6.30
  -8  -7   2   10.30    5.90
  -8  -7   2    5.10    4.90
   8  -7  -2    4.60    7.10
  -8  -7   2    3.90    5.70
  -8  -7   2   12.50    6.60
   8   7  -2    2.80    5.30
   8   7  -2   16.00   11.30
  -8   7   2    5.50    6.10
   8   7  -2    3.00    5.30
  -8   7   2   10.10    6.10
  -8   7   2   14.70    6.60
   8   7  -2   20.10    7.00
  -7  -7   2    5.70    5.20
   7  -7  -2    0.70    4.80
   7  -7  -2   18.00    7.90
   7  -7  -2   13.10    6.80
   7  -7  -2   -0.70    4.80
  -7  -7   2    6.90    5.30
  -7  -7   2    1.30    5.50
  -7  -7   2    3.70    5.90
  -7  -7   2    5.10    4.90
  -7   7   2   -0.60    3.90
   7   7  -2   -4.30    4.10
   7   7  -2    2.50    4.20
  -7   7   2   -1.00    4.30
   7   7  -2   -1.00    4.00
  -7   7   2    3.20    5.00
   7   7  -2   -0.90    4.90
  -7   7   2    5.10    4.90
   7   7  -2    1.20    4.60
  -7   7   2    8.60    5.10
   7   7  -2   -0.40    6.80
  -7   7   2    7.30    7.80
  -6  -7   2 1380.46   57.59
   6  -7  -2 1437.26   54.09
  -6  -7   2 1281.07   52.89
  -6  -7   2 1307.37   44.50
   6  -7  -2 1347.17   41.40
   6  -7  -2 1297.67   52.39
   6  -7  -2 1388.16   56.89
  -6  -7   2 1372.46   53.99
  -6  -7   2 1370.56   54.29
   6  -7  -2 1398.76   60.89
   6  -7  -2 1414.86   51.99
  -6  -7   2 1397.26   57.39
   6  -7  -2 1376.66   51.39
  -6  -7   2 1251.37   51.89
  -6  -7   2 1347.77   51.19
  -6   7   2 1279.87   53.19
   6   7  -2 1403.26   51.99
  -6   7   2 1428.56   51.59
   6   7  -2 1314.47   56.29
   6   7  -2 1283.97   53.39
   6   7  -2 1322.17   54.19
  -6   7   2 1348.37   53.19
  -6   7   2 1369.66   54.09
  -6   7   2 1337.77   56.29
   6   7  -2 1387.76   53.89
  -6   7   2 1495.65   54.29
  -6   7   2 1328.47   55.59
   6   7  -2 1366.96   53.29
  -6   7   2 1429.56   52.39
   6   7  -2 1347.77   49.60
   6   7  -2 1414.26   57.79
   5  -7  -2 1057.99   42.30
   5  -7  -2 1065.79   43.20
  -5  -7   2 1072.69   44.50
   5  -7  -2 1123.39   47.00
  -5  -7   2 1078.89   36.70
   5  -7  -2 1072.89   43.30
  -5  -7   2  999.20   43.40
   5  -7  -2 1074.49   43.00
   5  -7  -2 1031.60   45.70
  -5  -7   2 1066.49   40.30
  -5  -7   2 1277.27   62.09
  -5  -7   2 1029.20   42.60
  -5  -7   2 1108.29   45.00
   5  -7  -2 1019.40   42.40
  -5  -7   2 1051.59   36.80
  -5  -7   2 1089.09   42.50
  -5   7   2 1140.89   43.60
   5   7  -2 1008.60   43.90
   5   7  -2  996.80   39.20
   5   7  -2 1063.69   47.30
  -5   7   2 1010.50   45.30
   5   7  -2 1058.79   42.80
  -5   7   2 1087.89   42.60
   5   7  -2 1087.19   44.40
  -5   7   2 1092.09   44.20
  -5   7   2 1115.19   43.70
  -5   7   2 1094.99   46.20
   5   7  -2 1081.79   45.60
  -5   7   2 1060.29   44.30
   5   7  -2 1074.09   47.10
   5   7  -2  997.50   42.60
  -5   7   2 1106.49   48.00
   4  -7  -2  818.72   34.80
   4  -7  -2  807.42   34.20
  -4  -7   2  752.32   33.10
  -4  -7   2  789.12   35.30
   4  -7  -2  800.62   37.10
  -4  -7   2  771.42   29.20
  -4  -7   2  723.33   33.00
  -4  -7   2  794.52   37.50
   4  -7  -2  768.62   33.50
  -4  -7   2  783.12   35.20
  -4  -7   2  763.22   35.10
  -4  -7   2  803.12   29.70
   4  -7  -2  836.72   34.20
  -4  -7   2  789.52   30.90
   4  -7  -2  808.12   36.90
   4   7  -2  779.32   35.20
  -4   7   2  844.92   36.00
  -4   7   2  771.52   34.10
   4   7  -2  812.62   35.70
  -4   7   2  775.92   36.00
   4   7  -2  779.72   34.40
   4   7  -2  842.02   34.40
   4   7  -2  731.83   34.20
   4   7  -2  789.82   37.80
  -4   7   2  775.32   36.00
  -4   7   2  790.32   33.60
  -4   7   2  797.12   34.40
  -4   7   2  837.82   35.50
   4   7  -2  795.92   30.60
  -4   7   2  836.92   34.50
   4   7  -2  776.82   37.40
  -3  -7   2   29.60    6.00
  -3  -7   2   52.59    9.20
  -3  -7   2   51.39    6.50
  -3  -7   2   34.10    5.70
   3  -7  -2   37.80    7.30
   3  -7  -2   39.00    7.20
   3  -7  -2   39.80    7.60
   3  -7  -2   37.40    7.80
  -3  -7   2   48.10    9.10
   3  -7  -2   44.20    8.50
  -3  -7   2   47.10    7.90
  -3  -7   2   48.70    9.60
  -3  -7   2   23.70    6.50
   3  -7  -2   46.20    9.30
   3  -7  -2   40.90    9.50
  -3  -7   2   22.50    6.30
   3   7  -2   30.70    6.80
  -3   7   2   42.10    7.00
  -3   7   2   44.50    7.70
   3   7  -2   31.50    7.50
  -3   7   2   27.50    7.80
   3   7  -2   38.00    8.10
  -3   7   2   49.40    9.60
   3   7  -2   41.00    5.80
  -3   7   2   26.80    6.80
   3   7  -2   31.80   10.60
  -3   7   2   46.90   10.10
   3   7  -2   47.70    8.10
   3   7  -2   44.10    8.00
  -3   7   2   50.89   10.80
   3   7  -2   51.89   11.40
  -3   7   2   47.60    8.30
  -2  -7   2   74.49    9.30
  -2  -7   2   73.49    9.40
  -2  -7   2   73.59    7.80
  -2  -7   2   84.79    9.80
   2  -7  -2   85.49    9.90
   2  -7  -2   74.89    9.70
   2  -7  -2   90.69   10.10
  -2  -7   2   92.59   11.10
   2  -7  -2   63.59    9.10
   2  -7  -2   69.09    8.50
   2  -7  -2   98.79   11.10
  -2  -7   2  105.39   11.10
  -2  -7   2   65.99    9.80
  -2  -7   2   91.19    9.40
  -2   7   2   63.09    8.30
  -2   7   2   84.09    9.60
   2   7  -2   59.49    9.60
  -2   7   2   79.99    9.40
   2   7  -2   83.59    9.60
  -2   7   2   94.29   10.70
   2   7  -2   75.09    7.10
  -2   7   2   84.69    8.40
   2   7  -2   77.49    7.90
  -2   7   2   81.09    9.30
   2   7  -2   76.09    9.50
   2   7  -2   82.89   10.60
   2   7  -2   75.79   10.30
  -2   7   2   84.19    9.70
  -2   7   2   83.19   10.50
   2   7  -2   82.99    8.60
   1  -7  -2   60.09    8.70
  -1  -7   2   53.89    8.60
  -1  -7   2   51.99    8.10
   1  -7  -2   48.90    6.30
  -1  -7   2   47.30    9.70
   1  -7  -2   43.40    7.80
  -1  -7   2   52.39   10.20
  -1  -7   2   42.70    6.50
   1  -7  -2   45.10    6.70
  -1  -7   2   32.90    7.70
  -1  -7   2   50.29    7.00
   1  -7  -2   50.99    8.10
  -1  -7   2   49.00    8.60
   1  -7  -2   47.30    3.90
   1  -7  -2   44.40    8.20
   1   7  -2   36.40    7.50
  -1   7   2   45.10    7.40
   1   7  -2   62.29   11.90
   1   7  -2   36.60    6.20
   1   7  -2   49.50    7.00
   1   7  -2   50.09    7.80
  -1   7   2   47.70    8.80
   1   7  -2   49.70    9.70
  -1   7   2   61.29    8.10
  -1   7   2   44.70    9.10
   1   7  -2   49.40    8.30
   1   7  -2   43.00    5.60
  -1   7   2   60.29   10.30
  -1   7   2   46.40    8.30
   1   7  -2   42.90    5.70
  -1   7   2   40.40    8.20
   1   7  -2   59.09    9.40
  -1   7   2   51.99    7.90
  -1   7   2   49.99    4.10
   0  -7   2 1398.86   49.40
   0  -7   2 1294.57   49.60
   0  -7  -2 1364.56   51.19
   0  -7   2 1342.47   69.79
   0  -7  -2 1306.87   49.80
   0  -7   2 1262.57   51.49
   0  -7  -2 1320.47   50.29
   0  -7  -2 1343.67   42.30
   0  -7  -2 1303.67   49.99
   0  -7  -2 1351.36   43.60
   0  -7   2 1396.16   50.89
   0  -7   2 1334.37   45.80
   0  -7  -2 1282.87   47.10
   0  -7   2 1397.86   48.50
   0   7  -2 1331.77   43.90
   0   7   2 1321.27   48.30
   0   7  -2 1313.57   48.20
   0   7  -2 1383.06   52.99
   0   7  -2 1323.77   49.90
   0   7   2 1345.87   50.39
   0   7  -2 1322.77   49.90
   0   7   2 1331.77   49.00
   0   7   2 1337.77   50.49
   0   7  -2 1390.36   50.89
   0   7   2 1299.57   49.50
   0   7   2 1380.96   50.89
   0   7  -2 1366.76   48.00
   0   7   2 1354.86   42.80
   0   7  -2 1299.17   45.90
   0   7   2 1336.97   43.70
   0   7  -2 1289.07   43.70
   1  -7   2  428.96   22.90
   1  -7   2  429.06   23.30
   1  -7   2  450.05   22.50
   1  -7   2  382.56   20.80
  -1  -7  -2  429.56   23.00
  -1  -7  -2  400.06   22.90
  -1  -7  -2  414.46   22.90
  -1  -7  -2  399.86   15.90
  -1  -7  -2  386.26   20.30
  -1  -7  -2  407.86   24.10
   1  -7   2  408.76   19.50
   1  -7   2  409.16   24.40
   1  -7   2  422.56   24.50
   1   7   2  407.56   21.90
   1   7   2  423.26   18.50
  -1   7  -2  437.56   18.70
   1   7   2  404.06   16.00
   1   7   2  447.36   29.30
  -1   7  -2  462.85   35.00
  -1   7  -2  394.56   18.00
   1   7   2  413.06   22.80
  -1   7  -2  369.96   20.60
   1   7   2  399.46   22.10
  -1   7  -2  432.36   23.00
  -1   7  -2  369.26   22.30
   1   7   2  428.06   22.30
  -1   7  -2  396.76   20.70
  -1   7  -2  427.26   19.70
  -1   7  -2  430.56   24.90
   1   7   2  419.96   23.10
  -1   7  -2  410.66   22.80
   1   7   2  441.96   23.80
  -2  -7  -2   32.30    6.10
   2  -7   2   30.20    7.20
  -2  -7  -2   40.20    7.80
   2  -7   2   23.80    7.30
  -2  -7  -2   24.00    6.90
   2  -7   2   42.60    8.80
   2  -7   2   28.70    5.90
  -2  -7  -2   38.30    6.90
  -2  -7  -2   23.70    6.00
   2  -7   2   30.80    8.20
   2  -7   2   38.00    7.20
   2  -7   2   24.60    6.60
  -2  -7  -2   30.30    6.70
  -2  -7  -2   26.80    7.40
  -2   7  -2   33.20    6.90
  -2   7  -2   24.50    7.30
   2   7   2   24.50    5.90
  -2   7  -2   36.30    7.60
   2   7   2   51.99    8.60
   2   7   2   35.90    6.70
  -2   7  -2   35.80    7.90
   2   7   2   37.70    8.80
  -2   7  -2   38.20    6.40
  -2   7  -2   54.59    9.20
  -2   7  -2   45.10    8.30
  -2   7  -2   36.30    8.10
   2   7   2   29.80    7.70
   2   7   2   37.30    7.30
   2   7   2   31.10    7.60
   2   7   2   29.00    7.40
  -3  -7  -2 3656.33  119.79
   3  -7   2 3738.63  113.19
  -3  -7  -2 3645.94  122.69
   3  -7   2 3901.41  119.59
   3  -7   2 3711.03  122.59
  -3  -7  -2 3675.13  116.19
  -3  -7  -2 3802.12  121.09
   3  -7   2 3824.42  114.69
   3  -7   2 3712.53  122.19
  -3  -7  -2 3711.93  114.69
   3  -7   2 3548.55  112.69
  -3  -7  -2 3806.52  118.69
  -3  -7  -2 3904.81  118.99
   3  -7   2 3742.93  119.39
  -3   7  -2 3636.04  118.59
   3   7   2 3655.03  119.39
  -3   7  -2 3812.42  114.19
   3   7   2 3428.16  116.89
   3   7   2 3617.84  119.69
  -3   7  -2 3944.41  120.49
  -3   7  -2 3790.02  119.29
   3   7   2 3656.63  118.09
  -3   7  -2 3912.51  123.69
   3   7   2 3882.91  120.39
   3   7   2 3821.42  118.69
  -3   7  -2 3838.02  113.89
   3   7   2 3651.93  117.89
   3   7   2 3787.92  115.69
  -4  -7  -2  659.33   31.60
  -4  -7  -2  631.24   33.10
   4  -7   2  647.14   27.60
   4  -7   2  636.24   27.40
   4  -7   2  692.83   31.80
   4  -7   2  666.33   32.50
  -4  -7  -2  616.74   29.10
   4  -7   2  691.23   33.00
   4  -7   2  667.03   32.60
   4  -7   2  648.24   34.50
  -4  -7  -2  636.54   29.40
   4  -7   2  667.23   32.90
  -4  -7  -2  635.44   31.60
   4  -7   2  686.63   28.60
   4   7   2  650.63   32.80
   4   7   2  672.33   30.80
  -4   7  -2  602.74   38.50
  -4   7  -2  627.64   27.00
   4   7   2  660.43   32.70
  -4   7  -2  627.14   32.00
  -4   7  -2  626.94   28.20
   4   7   2  645.54   38.30
   4   7   2  637.14   31.30
  -4   7  -2  691.53   33.00
  -4   7  -2  665.73   32.50
   4   7   2  622.54   32.50
   4   7   2  639.94   31.70
  -4   7  -2  665.83   32.10
  -4   7  -2  671.23   35.20
   5  -7   2    4.00    6.30
  -5  -7  -2    4.50    5.00
   5  -7   2   -0.10    5.10
   5  -7   2    1.80    4.40
  -5  -7  -2   -4.20    3.00
   5  -7   2   12.30    5.30
   5  -7   2    4.70    3.80
   5  -7   2    1.00    3.90
  -5  -7  -2    6.00    4.90
  -5  -7  -2    0.80    4.40
   5  -7   2    0.30    4.70
   5  -7   2    0.80    3.90
   5  -7   2    4.60    6.20
   5   7   2    6.00    6.40
  -5   7  -2    7.70    5.80
  -5   7  -2    0.50    4.40
  -5   7  -2    0.90    3.50
   5   7   2    2.80    4.80
  -5   7  -2    0.80    4.20
   5   7   2    5.10    5.20
  -5   7  -2    4.80    6.00
   5   7   2   -2.30    3.50
   5   7   2   -3.80    4.40
   5   7   2    0.10    4.30
   6  -7   2   62.39    7.60
   6  -7   2  109.79   22.30
   6  -7   2   86.99   12.70
   6  -7   2   63.09   12.30
  -6  -7  -2   88.39   13.20
   6  -7   2   68.49    9.30
  -6  -7  -2   61.69   11.20
  -6  -7  -2   47.50   10.90
   6   7   2   72.39   11.20
  -6   7  -2   79.59   12.00
  -6   7  -2   71.99   13.50
  -6   7  -2   59.89   13.20
  -6   7  -2   58.29    9.90
   6   7   2   44.60   10.50
   6   7   2   68.89   13.90
   6   7   2   95.19   13.20
  -7  -7  -2   -1.90    4.00
   7  -7   2    3.60    5.90
  -7  -7  -2    0.90    4.10
  -7  -7  -2   11.00    7.70
   7  -7   2   -7.20    3.20
   7  -7   2   -3.70    4.20
   7   7   2  -14.40    5.80
  -7   7  -2    5.40    4.90
   7   7   2   -3.70    4.20
  -7   7  -2   -1.40    5.20
  -8  -7  -2    8.00    8.10
  -8  -7  -2   -4.50    3.50
   8  -7   2    3.70    5.90
  -8  -7  -2   -5.60    4.20
   8   7   2    2.70    6.10
  -8   7  -2   -1.60    5.70
   8   7   2    5.20    7.50
  -8   7  -2    2.90    5.40
   8   7   2   -0.20    5.00
  -8   7  -2   13.50    7.20
   9  -7   2   29.70   10.10
  -9  -7  -2   17.20    9.70
  -9  -7  -2   27.80   10.20
   9   7   2   22.20    9.50
   9   7   2   18.40    8.50
   9   7   2   11.40    8.70
  -9   7  -2   27.70   10.00
  -9   7  -2   19.10   13.40
 -10  -7  -2    7.30    7.70
 -10  -7  -2    3.00    7.80
  10   7   2   -0.20    6.00
 -10   7  -2    9.50    8.10
  10   7   2    6.40    7.50
 -10   7  -2    7.60    6.80
 -11  -8   2   65.09   13.90
  11  -8  -2  114.09   20.60
 -11  -8   2  112.19   16.40
 -11   8   2  101.09   16.80
 -10  -8   2    1.40    5.60
 -10  -8   2   -0.20    5.60
  10  -8  -2   -0.80    6.20
  10   8  -2   14.30    8.80
 -10   8   2    1.50    6.70
 -10   8   2    9.20    7.70
  -9  -8   2   76.59   12.40
  -9  -8   2   74.89   14.30
   9  -8  -2   85.09   16.00
   9  -8  -2   83.79   15.20
  -9  -8   2   80.59   15.10
   9   8  -2   84.99   14.20
  -9   8   2   68.69   13.20
  -9   8   2   91.49   14.40
   9   8  -2   67.09   12.20
  -8  -8   2   11.90    6.20
  -8  -8   2   20.00    8.10
   8  -8  -2   13.50    7.90
   8  -8  -2   23.20    9.20
  -8  -8   2   21.00    9.90
   8   8  -2   -2.10    6.10
  -8   8   2   22.40    9.70
  -8   8   2   17.80    7.60
   8   8  -2   21.10    8.10
  -8   8   2    6.60    6.50
   8   8  -2   13.80    7.90
  -7  -8   2   38.00   10.50
   7  -8  -2   74.69   13.30
  -7  -8   2   63.09   10.50
  -7  -8   2   50.49   10.90
  -7  -8   2   37.00    9.10
   7  -8  -2   67.39   10.60
  -7  -8   2   51.19   10.40
   7  -8  -2   59.59   11.70
  -7   8   2   61.79   10.40
   7   8  -2   61.79   11.30
   7   8  -2   46.40   19.00
  -7   8   2   65.79   11.60
  -7   8   2   37.50   11.60
   7   8  -2   43.60   10.90
  -7   8   2   39.40   10.20
   7   8  -2   60.39   11.80
  -6  -8   2  260.77   17.70
   6  -8  -2  270.67   19.20
   6  -8  -2  283.57   22.80
  -6  -8   2  264.67   22.70
  -6  -8   2  238.08   19.00
  -6  -8   2  288.67   30.70
  -6  -8   2  293.87   21.50
   6  -8  -2  299.87   20.80
   6  -8  -2  248.68   19.30
  -6  -8   2  243.38   18.70
   6  -8  -2  238.48   18.50
  -6  -8   2  274.37   21.90
  -6   8   2  273.77   19.90
  -6   8   2  280.67   19.70
  -6   8   2  297.37   19.50
   6   8  -2  246.28   19.80
  -6   8   2  294.37   21.70
  -6   8   2  255.27   21.50
   6   8  -2  240.38   20.30
   6   8  -2  262.47   22.40
   6   8  -2  267.87   20.00
   6   8  -2  262.37   19.50
   5  -8  -2   15.90    6.50
  -5  -8   2    9.10    5.40
  -5  -8   2    5.10    5.20
   5  -8  -2    0.70    4.60
  -5  -8   2   14.50    7.90
  -5  -8   2    9.90    5.50
  -5  -8   2   10.60    3.90
  -5  -8   2    8.20    5.40
   5  -8  -2    3.90    4.80
  -5  -8   2    3.00    4.40
  -5  -8   2   13.70    6.30
   5  -8  -2   27.00    7.10
   5   8  -2   20.80    8.30
   5   8  -2   11.00    5.90
   5   8  -2   10.80    6.00
  -5   8   2    9.80    7.40
  -5   8   2   13.00    6.70
   5   8  -2    1.60    4.70
  -5   8   2    9.50    5.70
  -5   8   2   13.10    6.80
   5   8  -2    9.00    7.00
   5   8  -2   18.10    6.50
  -5   8   2    3.20    5.30
  -5   8   2   16.00    6.20
  -5   8   2    6.70    4.80
  -5   8   2    6.40    5.80
  -4  -8   2   87.19   11.60
  -4  -8   2   89.59    8.50
  -4  -8   2   86.39   12.70
  -4  -8   2   89.89    9.40
   4  -8  -2  103.39   11.90
  -4  -8   2   97.19   12.10
  -4  -8   2   89.59    8.60
   4  -8  -2   87.69   10.90
  -4  -8   2   98.39   16.30
  -4  -8   2   91.39   11.10
  -4  -8   2   88.49   11.70
   4  -8  -2  104.59   12.20
   4  -8  -2   87.79   10.90
   4  -8  -2  101.99   13.30
  -4   8   2   75.69   10.90
   4   8  -2  104.19   11.40
   4   8  -2   81.09   12.50
   4   8  -2   93.09   12.10
   4   8  -2  103.19   12.60
  -4   8   2  105.79   13.20
   4   8  -2   80.49    9.00
  -4   8   2   86.99   11.60
  -4   8   2   93.69   11.10
   4   8  -2   86.79   11.70
   4   8  -2  104.19   13.60
  -4   8   2   80.39   11.30
  -4   8   2  109.29   13.40
  -4   8   2  110.59   12.20
   4   8  -2   81.49   11.10
   3  -8  -2   22.30    8.20
   3  -8  -2   15.60    5.40
  -3  -8   2   17.10    6.30
  -3  -8   2   12.70    5.50
  -3  -8   2    8.60    6.10
  -3  -8   2   13.10    5.80
   3  -8  -2   12.10    4.90
   3  -8  -2   17.20    7.10
   3  -8  -2    9.50    4.40
  -3  -8   2    6.90    4.80
   3  -8  -2    6.60    5.00
  -3  -8   2    9.40    5.80
   3  -8  -2   15.40    6.50
  -3   8   2   11.70    5.40
   3   8  -2   12.00    5.10
   3   8  -2   13.80    6.00
  -3   8   2   26.80    7.90
   3   8  -2   21.70    9.10
  -3   8   2    8.40    5.10
   3   8  -2   23.40    7.60
  -3   8   2   18.40    6.30
   3   8  -2   14.40    4.60
  -3   8   2   14.90    5.80
  -3   8   2   13.10    5.30
  -3   8   2    5.10    4.40
  -3   8   2    7.80    5.10
  -3   8   2    4.00    5.80
   3   8  -2    9.60    5.50
   3   8  -2   16.50    6.10
   3   8  -2   19.60    9.60
   2  -8  -2  869.51   39.80
   2  -8  -2  908.91   35.30
   2  -8  -2  854.51   36.50
   2  -8  -2  883.91   38.80
   2  -8  -2  934.31   40.80
  -2  -8   2  910.01   39.10
  -2  -8   2  888.61   39.20
  -2  -8   2  844.72   40.80
  -2  -8   2  931.51   36.10
  -2  -8   2  875.11   38.60
  -2  -8   2  927.71   35.20
  -2  -8   2  913.71   39.40
   2  -8  -2  910.91   37.30
   2  -8  -2  913.91   39.20
   2   8  -2  866.21   41.10
  -2   8   2  899.81   43.30
  -2   8   2  867.41   37.90
   2   8  -2  920.31   39.40
  -2   8   2  877.31   37.30
  -2   8   2  886.71   39.00
  -2   8   2  891.41   37.10
   2   8  -2  944.31   47.20
  -2   8   2  868.71   39.70
   2   8  -2  925.01   35.00
   2   8  -2  879.01   38.90
   2   8  -2  855.31   32.70
   2   8  -2  944.21   36.20
  -2   8   2  929.01   39.10
  -2   8   2  878.81   35.10
   2   8  -2  877.11   38.90
  -2   8   2  905.61   39.70
   1  -8  -2  544.95   26.80
  -1  -8   2  543.95   30.50
  -1  -8   2  605.54   29.10
   1  -8  -2  584.24   29.20
   1  -8  -2  598.14   31.90
  -1  -8   2  605.74   25.90
   1  -8  -2  540.85   29.20
   1  -8  -2  542.35   29.30
  -1  -8   2  590.34   26.60
  -1  -8   2  586.74   32.60
  -1  -8   2  528.45   30.00
   1  -8  -2  570.94   19.70
  -1  -8   2  576.14   29.40
  -1  -8   2  551.84   28.50
  -1   8   2  532.55   26.90
  -1   8   2  552.94   19.80
  -1   8   2  570.94   29.70
   1   8  -2  594.24   28.50
   1   8  -2  562.44   29.40
  -1   8   2  619.54   28.40
  -1   8   2  556.74   28.00
  -1   8   2  568.14   29.50
   1   8  -2  624.84   26.00
   1   8  -2  710.13   37.60
   1   8  -2  559.04   23.40
  -1   8   2  606.24   30.00
   1   8  -2  565.14   26.00
   1   8  -2  560.54   28.80
   1   8  -2  556.64   28.90
   1   8  -2  618.84   32.20
  -1   8   2  575.74   28.50
  -1   8   2  578.74   24.70
   1   8  -2  583.74   23.60
   0  -8   2  450.75   25.70
   0  -8  -2  514.25   27.00
   0  -8  -2  479.55   27.10
   0  -8   2  507.75   24.80
   0  -8  -2  478.35   26.70
   0  -8  -2  461.05   19.10
   0  -8  -2  505.85   21.00
   0  -8   2  529.05   27.40
   0  -8   2  521.75   22.90
   0  -8  -2  484.65   24.30
   0  -8   2  510.85   28.60
   0  -8   2  510.05   26.00
   0  -8   2  520.35   29.10
   0   8  -2  473.75   24.90
   0   8  -2  495.65   28.70
   0   8   2  538.55   27.80
   0   8   2  466.35   24.60
   0   8  -2  505.65   21.50
   0   8  -2  445.56   25.70
   0   8   2  540.85   27.80
   0   8   2  530.05   26.70
   0   8   2  477.35   30.50
   0   8  -2  518.35   27.00
   0   8  -2  520.65   24.90
   0   8  -2  500.85   21.40
   0   8   2  508.45   19.70
   0   8  -2  490.45   26.90
   0   8   2  493.45   27.10
   0   8   2  490.25   20.90
   0   8   2  469.85   25.40
  -1  -8  -2   42.10   10.30
   1  -8   2   17.20    4.80
   1  -8   2   39.80    9.00
  -1  -8  -2   21.70    7.40
   1  -8   2   24.50    6.80
   1  -8   2   35.20   10.20
   1  -8   2   26.30    7.60
  -1  -8  -2   27.80    4.50
   1  -8   2   18.40    5.90
   1  -8   2   20.50    7.40
  -1  -8  -2   14.50    4.20
  -1  -8  -2   16.30    6.30
  -1  -8  -2   13.20    9.10
  -1  -8  -2   18.80    6.50
   1  -8   2   12.80    6.30
   1   8   2   22.30    6.10
  -1   8  -2   17.10    5.70
  -1   8  -2   12.40    5.50
   1   8   2   20.20    6.50
   1   8   2   28.80    7.50
  -1   8  -2   28.40    9.00
  -1   8  -2   11.40    4.30
  -1   8  -2   31.00    6.50
  -1   8  -2   24.30    6.70
  -1   8  -2   42.60   10.50
   1   8   2   24.50    5.30
   1   8   2   15.80    7.10
   1   8   2   23.00    7.90
  -1   8  -2   18.50    6.30
  -1   8  -2   20.30    5.20
   1   8   2   22.70    4.20
  -1   8  -2   34.80    8.50
   1   8   2   21.40    7.70
   1   8   2   35.70    8.20
   2  -8   2  981.20   39.50
  -2  -8  -2  986.10   41.90
   2  -8   2  937.81   44.00
  -2  -8  -2  919.21   41.40
   2  -8   2  965.30   36.00
   2  -8   2  931.71   41.30
  -2  -8  -2  986.50   50.39
  -2  -8  -2  981.00   36.40
  -2  -8  -2  926.71   38.70
  -2  -8  -2  971.80   43.20
  -2  -8  -2 1032.20   41.20
  -2  -8  -2  918.31   29.50
   2  -8   2  989.30   42.10
   2  -8   2 1089.99   42.40
   2  -8   2  993.20   47.40
  -2   8  -2 1009.60   43.00
  -2   8  -2  904.21   43.80
   2   8   2  822.32   47.80
   2   8   2  993.90   41.10
  -2   8  -2  948.51   41.50
   2   8   2  905.61   36.80
   2   8   2 1017.80   41.60
  -2   8  -2  994.70   36.40
   2   8   2 1012.60   43.00
  -2   8  -2  950.50   38.80
  -2   8  -2  966.40   44.50
   2   8   2  899.81   41.60
  -2   8  -2  890.71   40.00
  -2   8  -2 1036.10   42.70
   3  -8   2   24.50    8.60
   3  -8   2   20.90   10.40
   3  -8   2   29.50    8.60
  -3  -8  -2   27.70    8.80
   3  -8   2   24.90    6.70
  -3  -8  -2   30.60    7.10
   3  -8   2   40.20   10.40
   3  -8   2   42.20    7.50
   3  -8   2   31.70    6.50
  -3  -8  -2   37.80    8.50
   3  -8   2   35.20    8.20
  -3  -8  -2   20.80    6.10
  -3  -8  -2   36.70    9.20
   3   8   2   18.70    6.60
  -3   8  -2   37.50    8.70
  -3   8  -2   40.10    7.40
  -3   8  -2   14.80    6.80
  -3   8  -2   49.20   10.60
  -3   8  -2   32.20    7.20
  -3   8  -2   22.50    7.60
   3   8   2   29.60    7.10
   3   8   2   34.90    9.30
  -3   8  -2   35.10    8.70
  -3   8  -2   31.40    8.70
   3   8   2   36.30    7.50
   3   8   2   29.90    8.00
   3   8   2   15.70    6.00
   3   8   2   31.90    8.00
   4  -8   2  195.98   13.80
   4  -8   2  181.58   18.70
  -4  -8  -2  202.48   18.40
  -4  -8  -2  192.18   15.20
   4  -8   2  163.98   17.80
   4  -8   2  181.28   14.70
  -4  -8  -2  195.88   16.90
   4  -8   2  231.78   18.40
   4  -8   2  213.28   18.10
   4  -8   2  173.58   16.60
  -4  -8  -2  231.48   18.00
   4  -8   2  220.68   15.10
  -4   8  -2  227.78   18.60
  -4   8  -2  191.68   17.30
   4   8   2  207.08   16.40
   4   8   2  206.68   18.20
   4   8   2  205.48   17.50
  -4   8  -2  193.68   19.10
   4   8   2  192.08   17.70
   4   8   2  213.78   20.70
  -4   8  -2  231.98   15.60
  -4   8  -2  200.08   17.50
  -5  -8  -2  139.09   14.30
  -5  -8  -2  169.38   16.40
   5  -8   2  154.38   13.00
  -5  -8  -2  163.08   17.40
   5  -8   2  130.09   15.70
   5  -8   2  176.98   17.20
   5  -8   2  158.98   27.50
   5  -8   2  166.38   12.90
  -5  -8  -2  185.58   16.80
   5   8   2  152.28   16.50
   5   8   2  165.58   15.90
  -5   8  -2  181.08   17.00
   5   8   2  137.39   15.40
  -5   8  -2  186.98   14.90
  -5   8  -2  138.49   15.80
  -5   8  -2  187.98   19.20
   6  -8   2  198.18   19.10
   6  -8   2  160.38   16.40
  -6  -8  -2  176.68   17.00
   6  -8   2  174.08   14.30
  -6  -8  -2  156.08   18.20
   6  -8   2  185.68   18.50
  -6  -8  -2  196.08   18.30
   6   8   2  191.78   18.20
  -6   8  -2  174.08   15.70
   6   8   2  180.68   18.30
  -6   8  -2  207.18   18.70
   6   8   2  209.18   18.90
  -6   8  -2  161.78   19.40
   7  -8   2   79.69   15.10
  -7  -8  -2  114.09   15.40
  -7  -8  -2   92.89   15.00
  -7   8  -2   51.79   12.10
   7   8   2   81.99   13.80
  -7   8  -2   91.69   12.50
   7   8   2   88.49   15.70
   7   8   2   83.19   14.00
  -7   8  -2   81.99   15.10
  -8  -8  -2   91.69   13.30
  -8  -8  -2  113.59   15.90
  -8  -8  -2   63.19   13.90
   8  -8   2   53.49   12.60
   8   8   2   54.69   12.60
   8   8   2   51.89   11.90
  -8   8  -2   97.09   14.70
  -8   8  -2   77.89   14.00
   8   8   2   53.69   13.00
  -9  -8  -2   24.30   10.60
   9  -8   2   18.10    9.80
  -9  -8  -2   34.00   13.10
  -9   8  -2   22.60    9.50
   9   8   2   35.50   12.70
   9   8   2   23.60    9.30
   9   8   2   14.60    8.70
  -9   8  -2    9.00    7.60
  10  -9  -2  701.43   55.09
 -10  -9   2  643.24   38.50
 -10  -9   2  621.64   36.60
 -10   9   2  744.73   41.20
  10   9  -2  685.23   40.50
   9  -9  -2   20.40   11.50
  -9  -9   2   -0.50    5.80
  -9  -9   2    6.70    6.70
   9  -9  -2    7.40    8.60
  -9   9   2   -6.10    4.80
   9   9  -2   11.70    7.40
   9   9  -2   -3.20    5.70
  -9   9   2    7.10    5.60
  -8  -9   2  139.89   17.00
   8  -9  -2  118.39   15.90
  -8  -9   2  131.49   18.50
  -8  -9   2  121.29   14.40
   8  -9  -2  161.78   19.90
  -8   9   2  126.29   20.70
  -8   9   2  177.68   18.10
  -8   9   2  127.19   17.40
   8   9  -2  137.49   16.70
   8   9  -2  115.39   19.80
   7  -9  -2  543.15   35.20
   7  -9  -2  556.44   32.30
  -7  -9   2  588.04   33.50
  -7  -9   2  532.05   35.40
   7  -9  -2  536.35   30.00
  -7  -9   2  479.55   27.80
  -7   9   2  607.14   31.90
  -7   9   2  516.85   32.30
   7   9  -2  566.74   32.20
  -7   9   2  580.24   32.40
   7   9  -2  571.54   31.40
  -6  -9   2  152.08   18.70
   6  -9  -2  206.88   17.70
  -6  -9   2  195.38   15.70
   6  -9  -2  198.88   20.80
  -6  -9   2  191.88   20.10
   6  -9  -2  214.18   20.80
  -6  -9   2  195.48   18.60
   6   9  -2  199.98   19.00
  -6   9   2  184.18   18.40
   6   9  -2  194.78   17.50
   6   9  -2  205.38   18.40
   6   9  -2  181.68   20.50
  -6   9   2  201.38   18.20
  -6   9   2  222.88   18.80
   5  -9  -2 1488.35   58.69
  -5  -9   2 1379.26   56.69
  -5  -9   2 1522.05   54.69
  -5  -9   2 1337.77   58.79
   5  -9  -2 1574.24   64.49
   5  -9  -2 1606.04   59.69
  -5  -9   2 1509.05   60.79
   5   9  -2 1414.56   60.09
   5   9  -2 1604.14   60.49
   5   9  -2 1593.34   58.89
  -5   9   2 1628.94   60.69
  -5   9   2 1482.85   62.59
  -5   9   2 1594.74   59.49
  -5   9   2 1463.65   73.49
  -5   9   2 1509.85   60.69
   4  -9  -2  273.37   29.00
  -4  -9   2  233.48   14.60
   4  -9  -2  288.87   19.30
  -4  -9   2  270.87   20.60
  -4  -9   2  270.07   20.60
   4  -9  -2  230.48   20.80
  -4  -9   2  242.78   21.60
   4  -9  -2  263.37   21.70
   4  -9  -2  267.87   19.70
  -4  -9   2  232.48   21.00
  -4   9   2  270.67   18.90
  -4   9   2  256.77   19.30
  -4   9   2  239.68   19.60
  -4   9   2  248.98   21.00
  -4   9   2  247.98   21.00
   4   9  -2  228.68   25.50
   4   9  -2  244.28   21.40
   4   9  -2  221.68   19.10
  -4   9   2  234.28   18.40
   4   9  -2  274.87   20.50
  -4   9   2  275.67   20.30
   4   9  -2  257.27   18.20
   3  -9  -2   17.30    7.00
   3  -9  -2   19.90    7.20
  -3  -9   2   16.50    6.00
  -3  -9   2   17.60    7.20
  -3  -9   2   15.50    5.30
  -3  -9   2   21.40    8.20
   3  -9  -2   22.90    6.90
  -3  -9   2   10.00    6.20
   3  -9  -2    9.20    5.30
   3  -9  -2   26.60    7.90
  -3  -9   2   10.90    6.00
  -3  -9   2    6.30    5.20
   3   9  -2   27.40    9.10
  -3   9   2   16.50    7.20
  -3   9   2   10.60    5.30
  -3   9   2   18.40    6.70
  -3   9   2   30.30    8.90
  -3   9   2   15.60    6.40
   3   9  -2   14.50    6.10
   3   9  -2    8.70    8.10
   3   9  -2    4.10    5.30
  -3   9   2   15.00    6.70
   3   9  -2   30.80    9.30
   2  -9  -2   60.49   10.30
  -2  -9   2   63.69   10.90
   2  -9  -2   63.19   11.60
  -2  -9   2   64.49   10.60
  -2  -9   2   88.29   15.70
  -2  -9   2   63.09   10.60
  -2  -9   2   69.69   10.00
   2  -9  -2   77.69   10.50
  -2  -9   2   75.29   11.50
  -2  -9   2   54.69    8.30
   2  -9  -2   72.09    9.00
   2  -9  -2   68.79   11.90
  -2  -9   2   83.59   22.10
   2   9  -2   55.99   11.50
   2   9  -2   67.79    9.30
   2   9  -2   90.29   12.10
  -2   9   2   65.99   10.30
   2   9  -2   46.10    9.90
  -2   9   2   73.29   10.80
  -2   9   2   62.59   10.50
  -2   9   2   56.39    8.80
   2   9  -2   65.99   12.30
   2   9  -2   67.69    9.10
   2   9  -2   69.39    8.20
  -2   9   2   65.49   10.60
  -2   9   2   67.99   11.70
  -2   9   2  101.09   13.20
   2   9  -2   64.29   11.60
   2   9  -2   59.89   10.40
  -2   9   2   78.59   12.10
   1  -9  -2  203.78   17.10
   1  -9  -2  176.68   16.80
   1  -9  -2  224.98   16.30
  -1  -9   2  208.68   19.10
  -1  -9   2  206.28   18.80
  -1  -9   2  185.88   16.80
  -1  -9   2  197.68   14.30
   1  -9  -2  175.78   12.90
  -1  -9   2  193.28   16.70
   1  -9  -2  183.68   16.30
  -1  -9   2  199.78   14.80
  -1  -9   2  228.18   17.80
  -1  -9   2  198.28   17.00
   1   9  -2  213.88   17.80
   1   9  -2  194.88   19.10
  -1   9   2  196.98    9.30
  -1   9   2  215.08   18.20
  -1   9   2  163.18   15.70
   1   9  -2  189.68   14.50
   1   9  -2  200.28   14.30
  -1   9   2  166.78   16.70
  -1   9   2  214.38   16.30
  -1   9   2  212.38   13.80
   1   9  -2  151.08   14.50
  -1   9   2  214.68   17.10
   1   9  -2  199.68   13.00
  -1   9   2  159.08   15.10
   1   9  -2  170.58   17.60
  -1   9   2  203.48   17.60
   0  -9   2  628.24   32.00
   0  -9   2  676.53   38.20
   0  -9   2  622.44   34.70
   0  -9   2  650.63   27.50
   0  -9  -2  628.54   32.30
   0  -9   2  653.03   33.10
   0  -9   2  648.04   31.90
   0  -9  -2  590.24   29.40
   0  -9   2  628.24   29.70
   0  -9  -2  574.24   33.10
   0  -9  -2  640.34   33.60
   0  -9  -2  650.23   25.80
   0   9  -2  515.25   45.70
   0   9  -2  609.84   30.60
   0   9  -2  638.34   29.70
   0   9  -2  600.14   34.00
   0   9   2  616.44   31.50
   0   9   2  614.34   31.20
   0   9   2  524.15   37.80
   0   9   2  616.04   32.60
   0   9   2  636.04   30.60
   0   9   2  609.14   32.70
   0   9   2  636.14   23.80
   0   9  -2  654.83   26.70
   0   9  -2  652.33   32.80
   0   9   2  627.34   25.70
   0   9  -2  617.44   32.80
   0   9   2  672.73   33.60
   0   9  -2  657.13   28.00
   0   9  -2  581.14   35.80
   1  -9   2  331.57   20.70
   1  -9   2  286.07   23.80
   1  -9   2  300.77   20.10
  -1  -9  -2  289.17   21.00
  -1  -9  -2  320.57   21.00
   1  -9   2  296.27   21.20
   1  -9   2  298.37   23.10
  -1  -9  -2  317.87   22.60
  -1  -9  -2  310.07   14.50
  -1   9  -2  303.67   21.70
   1   9   2  314.87   22.20
  -1   9  -2  279.37   25.80
   1   9   2  309.97   22.10
  -1   9  -2  273.27   19.30
  -1   9  -2  317.87   24.00
   1   9   2  273.87   14.20
  -1   9  -2  329.67   17.40
   1   9   2  281.57   21.30
  -1   9  -2  322.67   20.30
  -1   9  -2  308.57   22.00
   1   9   2  312.77   30.30
  -1   9  -2  289.87   21.10
   1   9   2  329.47   16.30
   2  -9   2    3.40    4.90
  -2  -9  -2   10.40    6.60
   2  -9   2   -4.50    3.00
   2  -9   2   -1.50    3.50
   2  -9   2    3.30    4.80
  -2  -9  -2   -1.60    4.10
   2  -9   2    0.20    4.10
  -2   9  -2    1.60    4.80
  -2   9  -2    3.30    4.60
   2   9   2    4.80    5.80
   2   9   2   -4.80    3.10
  -2   9  -2    5.90    5.80
  -2   9  -2    0.00    5.10
[truncated: 916,793 more chars]
