# Supplementary material for: Crystal structure and Hirshfeld surface analysis of 2-chloro-N-(4-meth­oxy­phen­yl)acetamide
Source: Acta Crystallogr E Crystallogr Commun. 2022 Jun 7;78(Pt 7):687–90. doi: 10.1107/S205698902200576X (PMC9260361; doi:10.1107/S205698902200576X)
Supplement: Supplementary file 2 [file e-78-00687-Isup2.hkl]

data_I                                                                          
_shelx_title ' JTM1512_0m_a.res in P2(1)/c'                                     
_shelx_refln_list_code          4                                               
_shelx_F_calc_maximum       63.53                                               
_exptl_crystal_F_000       416.00                                               
_reflns_d_resolution_high  0.6885                                               
                                                                                
loop_                                                                           
 _space_group_symop_operation_xyz                                               
 'x, y, z'                                                                      
 '-x, y+1/2, -z+1/2'                                                            
 '-x, -y, -z'                                                                   
 'x, -y-1/2, z-1/2'                                                             
                                                                                
_cell_length_a    10.0939                                                       
_cell_length_b     9.6423                                                       
_cell_length_c    10.2799                                                       
_cell_angle_alpha  90.000                                                       
_cell_angle_beta  115.531                                                       
_cell_angle_gamma  90.000                                                       
                                                                                
_shelx_F_squared_multiplier     1.000                                           
                                                                                
loop_                                                                           
 _refln_index_h                                                                 
 _refln_index_k                                                                 
 _refln_index_l                                                                 
 _refln_F_squared_calc                                                          
 _refln_F_squared_meas                                                          
 _refln_F_squared_sigma                                                         
 _refln_observed_status                                                         
   2   0   0         30.09         25.53         0.44 o                         
   4   0   0        401.37        396.83         4.15 o                         
   5   0   0        285.19        285.27         2.66 o                         
   6   0   0        496.83        500.67         4.58 o                         
   7   0   0        559.75        542.46         5.55 o                         
   8   0   0         12.26         11.37         0.77 o                         
   9   0   0       1349.99       1324.83        12.96 o                         
  10   0   0          1.01         -0.77         0.87 o                         
  11   0   0          7.54          7.45         1.83 o                         
  12   0   0          9.80          7.87         2.88 o                         
  13   0   0         24.76         31.94         7.03 o                         
   1   1   0         85.67         81.05         0.57 o                         
   3   1   0          0.65          3.56         0.19 o                         
   4   1   0        270.23        307.18         2.06 o                         
   5   1   0        114.12        131.14         1.19 o                         
   6   1   0        743.66        719.06         4.23 o                         
   7   1   0        289.48        274.20         2.18 o                         
   8   1   0          0.02         -0.24         0.24 o                         
   9   1   0        747.82        734.14         5.74 o                         
  10   1   0         13.68         16.20         1.24 o                         
  11   1   0          6.92          8.04         1.36 o                         
  12   1   0         54.58         58.58         4.05 o                         
  13   1   0          7.52          6.00         2.10 o                         
   0   2   0       1417.42       1274.28        71.96 o                         
   1   2   0       1462.76       1402.39        15.13 o                         
   3   2   0         28.41         32.58         0.52 o                         
   4   2   0        325.11        356.94         2.36 o                         
   5   2   0       1670.00       1681.82         9.03 o                         
   6   2   0        254.55        253.21         1.88 o                         
   7   2   0        136.10        133.64         1.57 o                         
   8   2   0        196.65        184.93         1.73 o                         
   9   2   0        112.07        112.48         1.57 o                         
  10   2   0         12.70         12.24         1.05 o                         
  11   2   0         79.85         82.66         3.32 o                         
  12   2   0         24.40         25.07         2.44 o                         
  13   2   0         12.41          7.78         2.23 o                         
   2   3   0        576.10        558.38         3.07 o                         
   3   3   0       2238.11       2444.95        15.02 o                         
   4   3   0       1303.58       1244.74         7.18 o                         
   5   3   0         87.25        110.32         1.15 o                         
   6   3   0        108.54         96.48         1.09 o                         
   7   3   0        277.27        281.48         2.17 o                         
   8   3   0         40.65         43.54         0.87 o                         
   9   3   0        175.83        170.26         2.55 o                         
  10   3   0         95.28         95.71         2.57 o                         
  11   3   0          8.50          8.61         1.88 o                         
  12   3   0         70.37         72.15         3.49 o                         
   0   4   0        599.51        740.60         6.20 o                         
   1   4   0        250.30        313.50         2.13 o                         
   2   4   0        129.16        128.99         1.12 o                         
   3   4   0        781.50        810.38         4.31 o                         
   4   4   0        127.38        144.75         1.25 o                         
   5   4   0         48.86         43.63         0.75 o                         
   6   4   0        217.56        201.61         1.87 o                         
   7   4   0        127.85        113.02         1.46 o                         
   8   4   0         26.12         26.94         0.79 o                         
   9   4   0         39.18         33.31         1.21 o                         
  10   4   0         76.90         78.91         2.32 o                         
  11   4   0          1.87          2.74         1.07 o                         
  12   4   0          4.17          1.51         1.80 o                         
   1   5   0        597.07        639.53         3.63 o                         
   2   5   0         66.76         66.34         0.77 o                         
   3   5   0          2.89          2.41         0.22 o                         
   4   5   0         16.41         18.67         0.48 o                         
   5   5   0          2.50          3.55         0.28 o                         
   6   5   0         40.22         29.77         0.66 o                         
   7   5   0         26.17         29.96         0.83 o                         
   8   5   0          4.39          1.48         0.43 o                         
   9   5   0         47.64         45.90         1.67 o                         
  10   5   0        105.34        104.71         2.71 o                         
  11   5   0          3.88          3.71         1.33 o                         
  12   5   0         23.17         27.30         3.73 o                         
   0   6   0        128.83        110.75         1.48 o                         
   1   6   0        769.70        773.68         4.65 o                         
   2   6   0        333.46        300.24         2.23 o                         
   3   6   0        306.78        296.11         2.12 o                         
   4   6   0          0.09         -0.18         0.18 o                         
   5   6   0        198.45        200.12         1.85 o                         
   6   6   0          0.05          0.51         0.29 o                         
   7   6   0        126.72        119.07         1.87 o                         
   8   6   0        578.52        547.11         5.43 o                         
   9   6   0          2.82          1.86         0.70 o                         
  10   6   0          3.28          4.08         1.26 o                         
  11   6   0         33.00         40.57         4.50 o                         
   1   7   0        302.58        310.78         2.30 o                         
   2   7   0        807.27        772.19         4.61 o                         
   3   7   0        224.84        215.93         1.86 o                         
   4   7   0          8.68          8.48         0.39 o                         
   5   7   0          1.01          0.90         0.29 o                         
   6   7   0        164.77        165.30         2.07 o                         
   7   7   0        108.71        117.70         2.23 o                         
   8   7   0          2.41          1.20         0.68 o                         
   9   7   0          5.32          8.67         1.52 o                         
  10   7   0         15.78         17.45         1.94 o                         
  11   7   0          0.80          0.60         1.45 o                         
   0   8   0         29.49         22.60         0.83 o                         
   1   8   0         39.66         54.48         0.87 o                         
   2   8   0        153.38        151.05         1.58 o                         
   3   8   0        577.00        553.30         3.76 o                         
   4   8   0          5.55          5.22         0.41 o                         
   5   8   0         18.10         19.36         0.85 o                         
   6   8   0         74.72         79.65         2.22 o                         
   7   8   0        118.07        121.63         2.70 o                         
   8   8   0          0.02         -0.31         0.68 o                         
   9   8   0         24.07         28.78         2.39 o                         
  10   8   0          7.10          8.80         1.52 o                         
   1   9   0         55.85         54.67         0.96 o                         
   2   9   0          4.42          4.50         0.43 o                         
   3   9   0         90.59         91.64         1.50 o                         
   4   9   0         57.06         52.74         1.36 o                         
   5   9   0          0.96          0.80         0.53 o                         
   6   9   0        425.87        435.99         6.96 o                         
   7   9   0        105.76        104.34         2.70 o                         
   8   9   0          7.74          6.53         1.12 o                         
   9   9   0         30.40         29.39         2.13 o                         
  10   9   0          7.43          4.94         1.68 o                         
   0  10   0        273.64        247.73         4.10 o                         
   1  10   0        116.40        107.92         1.82 o                         
   2  10   0         57.57         59.09         1.61 o                         
   3  10   0          0.34          0.06         0.57 o                         
   4  10   0          9.64         10.09         1.08 o                         
   5  10   0        141.26        146.91         3.29 o                         
   6  10   0          9.95          8.30         1.20 o                         
   7  10   0         45.60         53.27         2.33 o                         
   8  10   0         77.63         85.47         3.16 o                         
   9  10   0          3.92          2.85         1.12 o                         
   1  11   0         10.18          8.84         1.00 o                         
   2  11   0         41.71         38.30         1.62 o                         
   3  11   0          3.48          4.14         0.88 o                         
   4  11   0          0.61          0.85         0.71 o                         
   5  11   0         13.81         12.58         1.39 o                         
   6  11   0         67.56         67.59         2.56 o                         
   7  11   0          0.92         -0.06         0.96 o                         
   8  11   0          0.20          0.72         1.13 o                         
   0  12   0         74.90         75.56         3.70 o                         
   1  12   0         31.65         33.26         1.99 o                         
   2  12   0          0.75          0.20         0.72 o                         
   3  12   0         82.97         80.12         2.88 o                         
   4  12   0          6.76          4.95         1.28 o                         
   5  12   0         30.23         29.06         2.50 o                         
   6  12   0         73.77         78.62         5.49 o                         
   1  13   0        196.84        194.34         5.83 o                         
   2  13   0         15.55         13.91         2.13 o                         
   3  13   0         73.88         66.15         4.39 o                         
   4  13   0         62.88         64.03         4.97 o                         
 -13   1   1         10.76          6.22         1.73 o                         
 -12   1   1         27.60         29.72         2.68 o                         
 -11   1   1         19.23         20.26         1.63 o                         
 -10   1   1         13.09         12.25         0.81 o                         
  -9   1   1        318.28        310.64         2.67 o                         
  -8   1   1       1627.47       1624.70         9.46 o                         
  -7   1   1        158.45        152.46         1.47 o                         
  -6   1   1        421.43        368.46         2.55 o                         
  -5   1   1        302.55        300.38         2.05 o                         
  -4   1   1        447.30        441.15         2.76 o                         
  -2   1   1        188.98        185.33         1.28 o                         
  -1   1   1        199.81        205.22         1.45 o                         
   0   1   1        717.44        731.40         4.51 o                         
   1   1   1        686.49        751.69         4.13 o                         
   3   1   1         81.63         75.10         0.70 o                         
   4   1   1        885.70        918.72         4.91 o                         
   5   1   1        750.63        687.72         4.12 o                         
   6   1   1          6.64          6.59         0.34 o                         
   7   1   1        442.65        437.80         2.97 o                         
   8   1   1         79.42         77.15         1.14 o                         
   9   1   1        673.06        669.55         6.96 o                         
  10   1   1        164.13        167.85         3.51 o                         
  11   1   1        126.29        139.78         4.18 o                         
  12   1   1          6.49          6.00         1.72 o                         
 -13   2   1          0.02         -1.12         1.12 o                         
 -12   2   1         24.16         25.77         2.61 o                         
 -11   2   1         40.86         43.69         2.44 o                         
 -10   2   1         47.23         46.33         1.45 o                         
  -9   2   1         92.58         91.35         1.29 o                         
  -8   2   1         99.13         94.47         1.36 o                         
  -7   2   1        607.54        599.98         3.73 o                         
  -6   2   1         17.26         14.84         0.44 o                         
  -5   2   1       1158.33       1229.20         6.65 o                         
  -4   2   1        674.21        616.34         3.55 o                         
  -3   2   1        594.85        621.27         3.36 o                         
  -2   2   1        416.24        435.60         2.49 o                         
  -1   2   1       1384.25       1453.58        15.74 o                         
   2   2   1        852.63        902.37         5.05 o                         
   3   2   1        873.30        853.28         4.60 o                         
   4   2   1       1642.69       1745.98         9.39 o                         
   5   2   1         29.48         36.96         0.58 o                         
   6   2   1        519.76        501.54         3.21 o                         
   7   2   1         22.60         22.32         0.59 o                         
   8   2   1         39.57         35.14         0.83 o                         
   9   2   1        116.93        115.33         2.02 o                         
  10   2   1         27.00         28.21         1.67 o                         
  11   2   1         13.54         12.92         1.75 o                         
  12   2   1          0.31         -0.81         1.09 o                         
 -13   3   1          6.22          6.61         1.96 o                         
 -12   3   1         11.45         11.47         1.87 o                         
 -11   3   1         35.71         39.81         2.41 o                         
 -10   3   1          3.71          3.20         0.63 o                         
  -9   3   1         27.67         24.78         0.92 o                         
  -8   3   1         11.28         12.02         0.61 o                         
  -7   3   1         27.77         24.62         0.59 o                         
  -6   3   1         43.51         50.10         0.74 o                         
  -5   3   1       1423.53       1514.28         8.02 o                         
  -4   3   1        777.80        879.46         5.05 o                         
  -3   3   1       1190.48       1317.57         7.40 o                         
  -2   3   1         69.21         67.83         0.65 o                         
  -1   3   1        256.07        285.67         1.73 o                         
   0   3   1        401.63        461.88         2.67 o                         
   1   3   1          3.00          4.12         0.19 o                         
   2   3   1         20.13         17.42         0.37 o                         
   3   3   1          2.65          1.49         0.20 o                         
   4   3   1        601.27        664.18         3.92 o                         
   5   3   1         67.02         74.12         0.89 o                         
   6   3   1        223.65        236.43         1.83 o                         
   7   3   1         15.08         12.11         0.49 o                         
   8   3   1        299.15        286.85         2.70 o                         
   9   3   1          0.21          0.12         0.51 o                         
  10   3   1          0.66          0.58         0.73 o                         
  11   3   1          2.02          1.59         0.98 o                         
  12   3   1          3.39          2.41         1.22 o                         
 -13   4   1          3.54          1.98         1.89 o                         
 -12   4   1         30.08         29.00         4.04 o                         
 -11   4   1          5.62          5.57         1.39 o                         
 -10   4   1         72.02         78.10         2.21 o                         
  -9   4   1         99.33        100.51         1.69 o                         
  -8   4   1        153.03        134.92         1.54 o                         
  -7   4   1        437.89        397.51         2.88 o                         
  -6   4   1          3.92          7.31         0.39 o                         
  -5   4   1       1144.10       1183.85         6.73 o                         
  -4   4   1        111.22         86.01         0.89 o                         
  -3   4   1        158.63        174.91         1.35 o                         
  -2   4   1        963.85        970.79         5.35 o                         
  -1   4   1         47.75         65.08         0.68 o                         
   0   4   1        100.97        112.96         0.97 o                         
   1   4   1       1029.11       1054.73         5.84 o                         
   2   4   1          4.12          5.52         0.29 o                         
   3   4   1        249.00        221.34         1.72 o                         
   4   4   1        905.59        942.17         5.80 o                         
   5   4   1        205.26        196.29         1.82 o                         
   6   4   1        614.69        593.53         3.72 o                         
   7   4   1        236.12        213.78         2.05 o                         
   8   4   1        186.32        171.79         2.21 o                         
   9   4   1        200.19        193.25         3.56 o                         
  10   4   1         15.57         14.95         1.66 o                         
  11   4   1         28.05         26.49         2.22 o                         
  12   4   1          8.75          4.85         1.64 o                         
 -12   5   1          2.05          3.90         1.71 o                         
 -11   5   1         64.35         72.33         3.98 o                         
 -10   5   1          8.60          9.16         1.07 o                         
  -9   5   1          8.83          8.28         0.77 o                         
  -8   5   1          3.17          6.57         0.54 o                         
  -7   5   1          0.38          0.62         0.29 o                         
  -6   5   1        306.80        319.33         2.50 o                         
  -5   5   1        656.58        658.15         4.06 o                         
  -4   5   1          8.52         17.08         0.45 o                         
  -3   5   1        478.77        485.75         2.99 o                         
  -2   5   1        499.52        541.43         3.52 o                         
  -1   5   1       1962.31       2143.06        11.10 o                         
   0   5   1       1793.55       1889.51         9.98 o                         
   1   5   1         14.29         20.58         0.47 o                         
   2   5   1        896.69        892.44         5.01 o                         
   3   5   1        314.35        276.38         2.06 o                         
   4   5   1         50.01         49.17         0.81 o                         
   5   5   1         44.02         37.07         0.75 o                         
   6   5   1         37.19         39.78         0.86 o                         
   7   5   1         40.21         50.88         1.10 o                         
   8   5   1         83.89         83.62         1.80 o                         
   9   5   1         15.23         12.11         1.11 o                         
  10   5   1         18.07         18.78         1.63 o                         
  11   5   1          6.82          6.45         1.49 o                         
 -12   6   1          9.86          9.52         2.22 o                         
 -11   6   1          8.30          6.82         1.65 o                         
 -10   6   1        115.79        116.13         3.35 o                         
  -9   6   1         34.95         32.10         1.61 o                         
  -8   6   1        120.00        105.79         2.31 o                         
  -7   6   1         62.34         55.51         1.06 o                         
  -6   6   1         76.22         68.24         0.98 o                         
  -5   6   1         10.11         10.27         0.47 o                         
  -4   6   1         60.70         60.15         0.80 o                         
  -3   6   1          1.21          0.52         0.19 o                         
  -2   6   1          2.81          3.63         0.27 o                         
  -1   6   1        327.51        351.36         2.40 o                         
   0   6   1        299.69        362.75         2.51 o                         
   1   6   1        356.21        404.69         2.67 o                         
   2   6   1        320.43        324.65         2.26 o                         
   3   6   1         97.09        101.68         1.17 o                         
   4   6   1          7.42          7.19         0.40 o                         
   5   6   1          4.42          5.56         0.42 o                         
   6   6   1          0.56          0.39         0.34 o                         
   7   6   1          0.86          0.74         0.46 o                         
   8   6   1         21.96         22.63         1.23 o                         
   9   6   1          0.01         -0.30         0.68 o                         
  10   6   1          2.89          4.64         1.17 o                         
  11   6   1        103.51        112.15         4.99 o                         
 -11   7   1        104.73        113.74         5.19 o                         
 -10   7   1         24.49         27.87         2.96 o                         
  -9   7   1        103.08        111.30         2.98 o                         
  -8   7   1          3.64          3.94         0.75 o                         
  -7   7   1         49.26         45.37         1.29 o                         
  -6   7   1       1189.77       1175.33         8.77 o                         
  -5   7   1        408.32        395.69         2.78 o                         
  -4   7   1        122.06        118.14         1.25 o                         
  -3   7   1          0.79          1.25         0.24 o                         
  -2   7   1         49.87         51.18         0.79 o                         
  -1   7   1          0.39          1.32         0.23 o                         
   0   7   1        661.86        665.64         4.04 o                         
   1   7   1        669.88        721.19         4.26 o                         
   2   7   1         15.32         12.13         0.47 o                         
   3   7   1        710.38        701.07         4.65 o                         
   4   7   1        100.45        103.65         1.34 o                         
   5   7   1          0.47          0.32         0.31 o                         
   6   7   1          4.81          4.05         0.54 o                         
   7   7   1        170.58        171.48         3.45 o                         
   8   7   1         14.36         14.34         1.42 o                         
   9   7   1         10.88          8.49         1.30 o                         
  10   7   1        169.11        175.31         7.19 o                         
  11   7   1          1.46         -1.57         2.58 o                         
 -11   8   1         37.16         39.69         5.00 o                         
 -10   8   1          0.05          0.50         1.05 o                         
  -9   8   1         44.86         46.29         2.30 o                         
  -8   8   1        111.83        113.80         2.96 o                         
  -7   8   1        109.19        110.62         2.53 o                         
  -6   8   1        409.31        412.17         4.00 o                         
  -5   8   1          4.92          5.36         0.48 o                         
  -4   8   1        393.11        387.90         3.18 o                         
  -3   8   1        456.40        463.24         3.56 o                         
  -2   8   1        276.89        268.98         2.36 o                         
  -1   8   1         24.31         25.51         0.63 o                         
   0   8   1        197.37        183.52         1.68 o                         
   1   8   1        691.02        655.13         4.26 o                         
   2   8   1          2.34          1.87         0.31 o                         
   3   8   1        396.40        386.39         2.94 o                         
   4   8   1         18.95         18.50         0.74 o                         
   5   8   1         14.33         15.76         0.86 o                         
   6   8   1          1.10          0.15         0.52 o                         
   7   8   1         25.83         24.57         1.66 o                         
   8   8   1         66.21         68.84         2.54 o                         
   9   8   1         98.35        101.08         3.19 o                         
  10   8   1          3.15          2.87         1.44 o                         
 -10   9   1          3.78          1.13         1.28 o                         
  -9   9   1          9.21          9.00         1.48 o                         
  -8   9   1          0.17          0.55         0.78 o                         
  -7   9   1         37.03         37.43         1.87 o                         
  -6   9   1        115.71        124.72         3.68 o                         
  -5   9   1         34.48         34.48         1.26 o                         
  -4   9   1          3.03          3.31         0.52 o                         
  -3   9   1        147.68        136.75         1.87 o                         
  -2   9   1        612.28        596.94         4.31 o                         
  -1   9   1         11.04          8.41         0.48 o                         
   0   9   1         49.66         46.76         0.89 o                         
   1   9   1        139.42        127.38         1.57 o                         
   2   9   1        194.58        182.76         2.21 o                         
   3   9   1        547.66        540.52         5.87 o                         
   4   9   1          3.63          2.71         0.63 o                         
   5   9   1         18.89         19.26         1.63 o                         
   6   9   1        152.22        155.58         3.17 o                         
   7   9   1         21.80         19.24         1.55 o                         
   8   9   1          1.11         -0.67         0.74 o                         
   9   9   1         11.49         11.77         1.64 o                         
  -9  10   1         29.51         34.90         2.71 o                         
  -8  10   1          8.96          8.87         1.33 o                         
  -7  10   1          3.64          2.37         1.14 o                         
  -6  10   1         77.06         87.60         3.10 o                         
  -5  10   1          0.12          0.54         0.61 o                         
  -4  10   1        117.73        119.99         3.08 o                         
  -3  10   1        106.47        102.76         2.44 o                         
  -2  10   1        692.73        693.08         6.45 o                         
  -1  10   1        161.91        162.13         2.33 o                         
   0  10   1         30.15         26.56         1.02 o                         
   1  10   1          7.02          6.58         0.71 o                         
   2  10   1          1.42          0.97         0.61 o                         
   3  10   1        101.07        103.03         2.41 o                         
   4  10   1         58.88         62.09         2.20 o                         
   5  10   1         88.34         93.40         2.65 o                         
   6  10   1          1.20         -0.48         0.76 o                         
   7  10   1        229.09        249.38         5.02 o                         
   8  10   1          6.38          5.65         1.36 o                         
  -8  11   1         40.91         37.15         2.71 o                         
  -7  11   1          1.79          0.61         0.88 o                         
  -6  11   1          1.74          1.95         0.89 o                         
  -5  11   1         52.29         59.52         2.54 o                         
  -4  11   1         69.09         67.71         2.44 o                         
  -3  11   1        116.98        120.49         3.27 o                         
  -2  11   1         80.23         80.88         2.48 o                         
  -1  11   1        120.28        120.05         2.48 o                         
   0  11   1         84.12         85.51         2.36 o                         
   1  11   1          8.14          7.42         1.06 o                         
   2  11   1        208.83        209.71         4.34 o                         
   3  11   1         10.55          8.40         1.32 o                         
   4  11   1         86.95         85.92         3.81 o                         
   5  11   1        140.36        144.75         4.07 o                         
   6  11   1          0.59          0.45         0.89 o                         
   7  11   1         37.85         31.21         3.22 o                         
  -7  12   1         36.23         38.22         4.23 o                         
  -6  12   1          0.67         -0.99         0.99 o                         
  -5  12   1         64.02         68.38         3.02 o                         
  -4  12   1          2.38          0.85         0.92 o                         
  -3  12   1          7.64          6.25         1.24 o                         
  -2  12   1          0.04         -0.60         0.74 o                         
  -1  12   1          9.05          9.81         1.44 o                         
   0  12   1          8.24          6.45         1.28 o                         
   1  12   1         21.58         20.43         1.85 o                         
   2  12   1         26.35         26.17         2.18 o                         
   3  12   1          1.44          1.53         1.04 o                         
   4  12   1          6.44          3.90         1.30 o                         
   5  12   1         62.91         67.15         4.10 o                         
   6  12   1         21.68         22.17         2.93 o                         
  -5  13   1         16.89         16.20         2.24 o                         
  -4  13   1          0.13          0.42         1.64 o                         
  -3  13   1         29.06         26.43         2.76 o                         
  -2  13   1          0.52          1.27         1.83 o                         
  -1  13   1         26.01         25.49         2.75 o                         
   0  13   1         12.70         15.84         2.29 o                         
   1  13   1          4.75          3.66         1.44 o                         
   2  13   1         61.33         71.76         6.85 o                         
   3  13   1         15.33         15.48         2.54 o                         
   4  13   1          1.86          2.04         1.31 o                         
 -13   0   2          7.99          5.37         2.04 o                         
 -12   0   2         83.06         92.28         5.44 o                         
 -11   0   2        115.18        120.41         6.38 o                         
 -10   0   2         12.29          9.99         0.92 o                         
  -9   0   2        331.38        319.86         3.84 o                         
  -8   0   2       1054.89       1028.71         8.86 o                         
  -7   0   2          3.61          5.30         0.50 o                         
  -6   0   2       1960.57       1980.24        14.73 o                         
  -5   0   2       1142.13       1316.23         9.92 o                         
  -4   0   2       1133.85       1165.72         8.71 o                         
  -2   0   2        271.30        269.85         3.95 o                         
  -1   0   2        364.06        406.36         4.97 o                         
   0   0   2        731.01        763.91         6.62 o                         
   2   0   2       1194.62       1184.95         9.03 o                         
   3   0   2       1886.87       1898.50        16.17 o                         
   4   0   2       2961.22       3066.55        21.35 o                         
   5   0   2        309.73        333.92         3.34 o                         
   6   0   2          0.45          0.22         0.28 o                         
   7   0   2        173.28        162.86         2.34 o                         
   8   0   2         19.32         17.50         1.24 o                         
   9   0   2         27.45         26.99         2.04 o                         
  10   0   2        207.60        211.57         6.16 o                         
  11   0   2         38.47         43.89         3.57 o                         
  12   0   2          0.20          2.09         1.98 o                         
 -13   1   2         21.18         19.85         2.42 o                         
 -12   1   2         93.26         94.24         3.50 o                         
 -11   1   2         36.39         36.96         1.74 o                         
 -10   1   2          5.19          4.81         0.52 o                         
  -9   1   2        357.48        350.98         2.87 o                         
  -8   1   2        664.93        670.65         4.45 o                         
  -7   1   2          0.90         -0.07         0.19 o                         
  -6   1   2         19.30         12.52         0.40 o                         
  -5   1   2       4036.41       4207.47        48.59 o                         
  -4   1   2       1213.71       1303.98         6.63 o                         
  -3   1   2        276.62        276.22         1.71 o                         
  -2   1   2        274.01        255.78         1.69 o                         
  -1   1   2       1129.95       1178.15         8.12 o                         
   0   1   2       1549.14       1678.20        19.44 o                         
   1   1   2       1143.07       1210.20         6.16 o                         
   2   1   2        940.88       1001.31         5.65 o                         
   3   1   2        652.48        611.97         3.57 o                         
   4   1   2        155.63        146.32         1.29 o                         
   5   1   2         24.22         27.23         0.58 o                         
   6   1   2         43.96         39.65         0.78 o                         
   7   1   2          0.32          0.02         0.26 o                         
   8   1   2        137.66        137.38         2.07 o                         
   9   1   2         13.38         12.76         1.09 o                         
  10   1   2        157.83        159.64         4.11 o                         
  11   1   2         69.97         69.41         2.84 o                         
  12   1   2         21.71         18.24         2.51 o                         
 -13   2   2          6.09          4.36         1.54 o                         
 -12   2   2          4.80          2.26         1.42 o                         
 -11   2   2         52.91         49.68         1.94 o                         
 -10   2   2         12.56         14.43         0.75 o                         
  -9   2   2         44.61         39.66         0.81 o                         
  -8   2   2         94.26         86.58         1.10 o                         
  -7   2   2         19.51         20.21         0.52 o                         
  -6   2   2         95.77         92.30         1.00 o                         
  -5   2   2          2.53          0.66         0.18 o                         
  -4   2   2       1274.23       1338.46         6.93 o                         
  -3   2   2       1121.02       1195.95         6.35 o                         
  -2   2   2        141.07        161.45         1.49 o                         
   1   2   2        233.30        243.50         1.52 o                         
   2   2   2         57.90         42.42         0.52 o                         
   3   2   2          0.80          1.25         0.18 o                         
   4   2   2        110.21        113.03         1.12 o                         
   5   2   2         17.27         19.28         0.51 o                         
   6   2   2        354.19        356.02         2.65 o                         
   7   2   2        230.82        209.65         2.05 o                         
   8   2   2        269.80        273.62         3.03 o                         
   9   2   2        157.20        163.75         3.59 o                         
  10   2   2         99.67         93.90         3.55 o                         
  11   2   2          5.94          3.86         1.05 o                         
  12   2   2          3.97          2.94         1.54 o                         
 -13   3   2        145.45        164.60         6.31 o                         
 -12   3   2          2.59          3.17         1.36 o                         
 -11   3   2         71.44         76.51         2.53 o                         
 -10   3   2        113.42        119.05         2.08 o                         
  -9   3   2          0.53          0.44         0.30 o                         
  -8   3   2        386.94        370.58         2.66 o                         
  -7   3   2        394.59        394.80         2.63 o                         
  -6   3   2          4.91          8.61         0.39 o                         
  -5   3   2        342.58        310.84         2.14 o                         
  -4   3   2        963.11       1060.91         5.77 o                         
  -3   3   2        850.24        859.78         4.68 o                         
  -1   3   2          6.57          8.29         0.26 o                         
   0   3   2        725.28        690.90         3.71 o                         
   1   3   2       2178.97       2203.49        12.40 o                         
   2   3   2        114.69        119.21         1.05 o                         
   3   3   2        471.84        466.58         2.99 o                         
   4   3   2          4.10          9.21         0.33 o                         
   5   3   2        290.08        275.51         2.43 o                         
   6   3   2         55.37         59.19         0.92 o                         
   7   3   2          1.47          1.77         0.35 o                         
   8   3   2        227.74        240.56         3.08 o                         
   9   3   2          6.64          5.96         0.94 o                         
  10   3   2         48.17         49.51         2.24 o                         
  11   3   2         58.55         61.05         2.64 o                         
 -13   4   2         30.32         31.76         3.37 o                         
 -12   4   2          1.84          4.50         1.64 o                         
 -11   4   2         86.61         94.15         3.05 o                         
 -10   4   2          2.94          1.43         0.48 o                         
  -9   4   2        409.37        392.27         3.98 o                         
  -8   4   2        252.20        231.40         2.03 o                         
  -7   4   2         53.68         49.75         0.86 o                         
  -6   4   2        297.60        300.75         2.37 o                         
  -5   4   2          2.15          0.53         0.19 o                         
  -4   4   2        705.60        746.74         4.19 o                         
  -3   4   2          3.96          1.16         0.19 o                         
  -2   4   2        191.53        219.45         1.67 o                         
  -1   4   2        860.30        851.58         4.89 o                         
   0   4   2       2178.30       2425.16        12.73 o                         
   1   4   2          3.32          1.17         0.16 o                         
   2   4   2         79.45         73.03         0.85 o                         
   3   4   2          0.18          0.79         0.20 o                         
   4   4   2        206.60        211.12         1.75 o                         
   5   4   2        395.70        399.70         2.97 o                         
   6   4   2          4.70          6.90         0.42 o                         
   7   4   2         84.92         79.07         1.31 o                         
   8   4   2         25.40         21.14         1.21 o                         
   9   4   2          5.52          5.00         0.92 o                         
  10   4   2         39.95         46.07         2.17 o                         
  11   4   2          0.26          0.66         1.02 o                         
 -13   5   2          8.67          7.82         2.12 o                         
 -12   5   2          0.27         -0.52         1.22 o                         
 -11   5   2          0.48          1.30         1.13 o                         
 -10   5   2          8.44          7.17         0.94 o                         
  -9   5   2         53.01         46.51         1.31 o                         
  -8   5   2          0.83          0.19         0.31 o                         
  -7   5   2         97.23         91.97         1.26 o                         
  -6   5   2        115.27        110.27         1.21 o                         
  -5   5   2        309.24        284.23         2.25 o                         
  -4   5   2        297.45        308.25         2.24 o                         
  -3   5   2        550.68        591.71         3.75 o                         
  -2   5   2          0.36          1.36         0.21 o                         
  -1   5   2        369.82        433.91         2.72 o                         
   0   5   2        341.16        349.64         2.36 o                         
   1   5   2        484.55        493.28         3.09 o                         
   2   5   2          3.08          4.82         0.31 o                         
   3   5   2         49.27         53.17         0.82 o                         
   4   5   2         38.85         39.48         0.73 o                         
   5   5   2        152.34        148.49         1.56 o                         
   6   5   2         95.53         99.09         1.45 o                         
   7   5   2         16.46         13.03         0.84 o                         
   8   5   2         21.16         18.66         1.69 o                         
   9   5   2          0.07          0.51         0.72 o                         
  10   5   2         76.66         80.02         2.70 o                         
  11   5   2         36.78         35.82         2.82 o                         
 -12   6   2         45.01         49.70         4.08 o                         
 -11   6   2         68.21         68.01         4.92 o                         
 -10   6   2         10.29          8.42         1.31 o                         
  -9   6   2        290.96        285.25         5.53 o                         
  -8   6   2         78.18         77.64         1.51 o                         
  -7   6   2        326.60        274.67         2.44 o                         
  -6   6   2        253.60        246.16         2.04 o                         
  -5   6   2        137.40        134.87         1.29 o                         
  -4   6   2        509.32        510.27         3.47 o                         
  -3   6   2        765.65        721.71         4.45 o                         
  -2   6   2          5.29          3.71         0.30 o                         
  -1   6   2        117.81         85.83         0.91 o                         
   0   6   2         53.06         47.40         0.70 o                         
   1   6   2        176.70        161.19         1.39 o                         
   2   6   2       1245.61       1250.43         7.23 o                         
   3   6   2        351.14        321.74         2.44 o                         
   4   6   2        697.52        691.57         4.52 o                         
   5   6   2        576.02        572.41         4.10 o                         
   6   6   2          0.54          0.00         0.36 o                         
   7   6   2         69.70         67.23         1.86 o                         
   8   6   2          0.15         -0.31         0.64 o                         
   9   6   2         87.68         81.74         2.83 o                         
  10   6   2         29.32         27.38         2.12 o                         
 -12   7   2         69.33         82.26         4.68 o                         
 -11   7   2         32.36         31.84         2.82 o                         
 -10   7   2         53.53         58.78         2.55 o                         
  -9   7   2          6.57          9.52         1.13 o                         
  -8   7   2          2.63          3.58         0.72 o                         
  -7   7   2          0.23          1.20         0.46 o                         
  -6   7   2        584.93        577.23         4.03 o                         
  -5   7   2        467.25        452.93         3.27 o                         
  -4   7   2        336.59        335.68         2.61 o                         
  -3   7   2         15.00         17.25         0.58 o                         
  -2   7   2         39.34         34.10         0.72 o                         
  -1   7   2         18.48         20.42         0.52 o                         
   0   7   2        547.34        566.31         3.68 o                         
   1   7   2        174.92        175.16         1.61 o                         
   2   7   2         13.06         14.55         0.56 o                         
   3   7   2       1599.68       1587.12         9.47 o                         
   4   7   2        286.35        276.10         2.48 o                         
   5   7   2          0.66          0.84         0.39 o                         
   6   7   2         26.67         29.76         1.44 o                         
   7   7   2          0.55         -0.71         0.71 o                         
   8   7   2          1.04          0.52         0.71 o                         
   9   7   2          8.25          9.10         1.46 o                         
  10   7   2          3.38          2.27         1.25 o                         
 -11   8   2         31.21         41.60         4.03 o                         
 -10   8   2          1.60          1.45         1.12 o                         
  -9   8   2         33.89         33.50         1.97 o                         
  -8   8   2          3.58          6.08         0.97 o                         
  -7   8   2         30.23         23.50         1.18 o                         
  -6   8   2        120.56        113.24         1.84 o                         
  -5   8   2          5.30          4.14         0.47 o                         
  -4   8   2         37.97         39.30         0.89 o                         
  -3   8   2          5.59          5.45         0.44 o                         
  -2   8   2        409.25        379.92         2.91 o                         
  -1   8   2        266.54        244.33         2.02 o                         
   0   8   2        232.98        211.04         1.92 o                         
   1   8   2         11.75          9.88         0.49 o                         
   2   8   2        397.58        409.06         3.38 o                         
   3   8   2         13.55         13.29         0.62 o                         
   4   8   2         88.82         86.28         1.54 o                         
   5   8   2         66.81         69.05         1.69 o                         
   6   8   2         71.63         77.41         2.06 o                         
   7   8   2         33.71         36.65         2.00 o                         
   8   8   2         32.76         32.22         2.99 o                         
   9   8   2         11.38          9.04         1.46 o                         
 -10   9   2        253.17        286.50         8.06 o                         
  -9   9   2          4.25          1.58         1.11 o                         
  -8   9   2         55.57         58.06         2.35 o                         
  -7   9   2        226.32        234.23         4.09 o                         
  -6   9   2         88.16         83.60         2.11 o                         
  -5   9   2        645.33        643.23         7.97 o                         
  -4   9   2        106.23        107.60         1.81 o                         
  -3   9   2          6.99          6.77         0.58 o                         
  -2   9   2         35.79         29.00         0.82 o                         
  -1   9   2         92.68         82.89         1.24 o                         
   0   9   2        278.56        266.09         2.41 o                         
   1   9   2        132.73        129.36         1.79 o                         
   2   9   2          0.27          0.59         0.44 o                         
   3   9   2        195.81        205.55         2.91 o                         
   4   9   2        166.11        165.91         3.15 o                         
   5   9   2         68.87         75.59         2.26 o                         
   6   9   2         25.30         25.54         1.75 o                         
   7   9   2         23.81         21.65         1.76 o                         
   8   9   2         36.86         36.28         2.11 o                         
   9   9   2         46.92         47.94         3.21 o                         
  -9  10   2          0.02          0.94         1.20 o                         
  -8  10   2          0.14          0.49         0.86 o                         
  -7  10   2         59.38         65.26         2.29 o                         
  -6  10   2        100.92        109.26         3.50 o                         
  -5  10   2         15.69         15.18         1.30 o                         
  -4  10   2         47.43         49.91         1.84 o                         
  -3  10   2        164.67        170.19         2.88 o                         
  -2  10   2         92.07         89.21         1.82 o                         
  -1  10   2         68.83         76.42         1.75 o                         
   0  10   2         11.30         10.84         0.79 o                         
   1  10   2         78.75         71.36         2.10 o                         
   2  10   2        186.29        190.48         3.67 o                         
   3  10   2          0.34         -0.42         0.56 o                         
   4  10   2         42.22         39.48         1.73 o                         
   5  10   2          3.79          2.87         0.87 o                         
   6  10   2         58.35         62.07         2.68 o                         
   7  10   2          3.10          1.33         0.99 o                         
   8  10   2          4.70          4.84         1.31 o                         
  -8  11   2         16.81         13.67         2.19 o                         
  -7  11   2          9.76         10.60         1.45 o                         
  -6  11   2          0.00         -0.72         0.72 o                         
  -5  11   2         59.90         63.43         2.41 o                         
  -4  11   2          9.50         10.84         2.04 o                         
  -3  11   2        166.32        157.42         3.49 o                         
  -2  11   2         18.98         19.25         1.35 o                         
  -1  11   2         80.10         76.33         2.63 o                         
   0  11   2          2.22          1.53         0.75 o                         
   1  11   2        157.25        159.92         3.80 o                         
   2  11   2         26.81         25.75         2.19 o                         
   3  11   2          1.04          1.08         1.12 o                         
   4  11   2         16.83         17.09         1.75 o                         
   5  11   2         29.45         28.02         2.69 o                         
   6  11   2         21.18         14.89         2.22 o                         
   7  11   2          7.74          4.17         1.59 o                         
  -7  12   2         61.54         67.10         3.15 o                         
  -6  12   2         65.28         61.91         2.81 o                         
  -5  12   2         16.79         13.85         1.64 o                         
  -4  12   2         70.11         72.33         2.88 o                         
  -3  12   2         46.34         54.36         2.77 o                         
  -2  12   2         26.64         19.82         1.83 o                         
  -1  12   2         55.66         62.87         2.87 o                         
   0  12   2          0.61          0.94         0.93 o                         
   1  12   2         17.16         16.61         1.63 o                         
   2  12   2         89.12         95.00         3.21 o                         
   3  12   2         50.22         51.96         2.75 o                         
   4  12   2         31.67         38.65         3.00 o                         
   5  12   2          8.46          3.77         1.76 o                         
  -5  13   2          0.03          1.57         1.42 o                         
  -4  13   2          0.00          0.07         1.16 o                         
  -3  13   2         25.30         21.95         2.28 o                         
  -2  13   2         33.25         26.60         2.50 o                         
  -1  13   2          1.44          2.59         1.14 o                         
   0  13   2         37.16         45.86         2.71 o                         
   1  13   2          0.44         -0.31         0.96 o                         
   2  13   2        197.74        201.89         5.82 o                         
   3  13   2         14.01         13.12         2.34 o                         
 -14   1   3         21.31         17.77         2.58 o                         
 -13   1   3         25.71         28.75         2.30 o                         
 -12   1   3         75.66         74.62         2.96 o                         
 -11   1   3         39.15         37.58         1.44 o                         
 -10   1   3         52.53         50.47         1.36 o                         
  -9   1   3        721.01        685.12         4.51 o                         
  -8   1   3        105.24        102.75         1.18 o                         
  -7   1   3        630.33        610.50         3.73 o                         
  -6   1   3         76.21         80.34         0.86 o                         
  -5   1   3        148.08        206.97         1.46 o                         
  -4   1   3        647.16        634.99         3.49 o                         
  -3   1   3        193.23        193.51         1.27 o                         
  -2   1   3        539.58        537.91         3.47 o                         
  -1   1   3       1009.63        995.15         6.56 o                         
   1   1   3         27.78         18.85         0.35 o                         
   2   1   3          0.73          0.56         0.14 o                         
   3   1   3       1381.30       1452.00         7.80 o                         
   4   1   3         32.35         22.58         0.49 o                         
   5   1   3         13.48         16.17         0.51 o                         
   6   1   3        129.89        131.20         1.41 o                         
   7   1   3         21.51         21.78         0.80 o                         
   8   1   3          4.97          5.09         0.79 o                         
   9   1   3          1.27          0.41         0.67 o                         
  10   1   3         40.39         37.92         2.10 o                         
  11   1   3         40.72         37.82         2.46 o                         
 -14   2   3          0.69         -0.52         1.24 o                         
 -13   2   3         59.89         63.99         3.48 o                         
 -12   2   3          7.18          7.91         1.22 o                         
 -11   2   3        116.43        119.55         2.64 o                         
 -10   2   3        260.89        252.59         2.77 o                         
  -9   2   3         34.43         34.56         0.77 o                         
  -8   2   3         96.71         93.26         1.12 o                         
  -7   2   3         30.17         32.91         0.61 o                         
  -6   2   3       1011.98       1072.88         5.97 o                         
  -5   2   3          2.76          0.38         0.17 o                         
  -4   2   3        206.84        237.15         1.58 o                         
  -3   2   3       3068.24       3120.02        62.19 o                         
  -2   2   3        810.94        841.99         4.38 o                         
  -1   2   3        377.54        399.02         2.40 o                         
   1   2   3        763.06        835.14         4.35 o                         
   2   2   3        769.71        806.52         4.82 o                         
   3   2   3       1488.64       1519.71         8.34 o                         
   4   2   3        210.21        210.54         1.76 o                         
   5   2   3        560.35        599.29         3.92 o                         
   6   2   3        294.39        286.62         2.41 o                         
   7   2   3         65.81         60.48         1.33 o                         
   8   2   3         11.09          8.73         0.90 o                         
   9   2   3         18.43         19.48         1.63 o                         
  10   2   3         33.80         36.38         1.98 o                         
  11   2   3          2.54          1.25         1.10 o                         
 -13   3   3         27.62         31.80         3.22 o                         
 -12   3   3         67.78         68.55         3.18 o                         
 -11   3   3          0.31          0.22         0.56 o                         
 -10   3   3          4.12          1.94         0.48 o                         
  -9   3   3         96.85        102.03         1.36 o                         
  -8   3   3        246.92        236.95         2.04 o                         
  -7   3   3          2.20          1.17         0.24 o                         
  -6   3   3          0.80          0.08         0.18 o                         
  -5   3   3        557.19        605.34         3.69 o                         
  -4   3   3        893.19        975.44         5.43 o                         
  -3   3   3       1032.94       1133.43         5.84 o                         
  -2   3   3         59.70         74.17         0.67 o                         
  -1   3   3        473.12        552.04         3.18 o                         
   0   3   3       1139.72       1245.55         6.51 o                         
   1   3   3        451.93        479.78         2.77 o                         
   2   3   3         14.61         16.26         0.36 o                         
   3   3   3        102.18         93.66         0.99 o                         
   4   3   3        110.99        110.61         1.19 o                         
   5   3   3         33.37         31.85         0.66 o                         
   6   3   3          3.03          1.85         0.33 o                         
   7   3   3         64.45         62.80         1.37 o                         
   8   3   3          5.93          4.49         0.83 o                         
   9   3   3        302.45        299.97         5.19 o                         
  10   3   3          0.31         -0.43         0.72 o                         
  11   3   3          5.42          3.75         1.19 o                         
 -13   4   3         17.77         19.67         2.84 o                         
 -12   4   3         21.39         23.12         2.25 o                         
 -11   4   3        128.33        133.48         4.11 o                         
 -10   4   3        152.90        136.45         2.53 o                         
  -9   4   3          8.58          4.06         0.48 o                         
  -8   4   3        347.88        342.97         2.63 o                         
  -7   4   3          7.53         10.05         0.46 o                         
  -6   4   3         80.24         75.09         0.92 o                         
  -5   4   3        370.28        363.52         2.58 o                         
  -4   4   3         69.54         74.39         1.05 o                         
  -3   4   3         29.08         45.23         0.64 o                         
  -2   4   3        200.83        176.87         1.73 o                         
  -1   4   3        855.56        889.37         5.18 o                         
   0   4   3         16.73         36.63         0.53 o                         
   1   4   3         10.60          5.58         0.26 o                         
   2   4   3       1266.55       1240.05         6.76 o                         
   3   4   3         57.56         57.93         0.78 o                         
   4   4   3          3.43          4.46         0.31 o                         
   5   4   3        474.79        474.46         3.65 o                         
   6   4   3          3.17          2.33         0.39 o                         
   7   4   3         10.05          8.82         0.86 o                         
   8   4   3        320.33        325.89         6.05 o                         
   9   4   3          0.46          0.65         0.72 o                         
  10   4   3         17.05         13.71         1.42 o                         
  11   4   3         82.72         84.50         3.53 o                         
 -13   5   3         45.13         53.42         4.26 o                         
 -12   5   3        129.30        142.03         5.31 o                         
 -11   5   3          0.02          0.42         1.02 o                         
 -10   5   3        119.75        127.20         3.38 o                         
  -9   5   3         37.44         47.94         1.24 o                         
  -8   5   3         17.74         16.79         0.65 o                         
  -7   5   3        410.40        434.86         3.34 o                         
  -6   5   3         29.90         27.98         0.68 o                         
  -5   5   3        304.90        285.63         2.16 o                         
  -4   5   3       1774.75       1848.00        10.17 o                         
  -3   5   3        582.76        610.19         3.91 o                         
  -2   5   3        606.14        604.10         3.92 o                         
  -1   5   3       1437.63       1475.06         8.23 o                         
   0   5   3        550.29        581.20         3.56 o                         
   1   5   3        924.99        934.99         5.09 o                         
   2   5   3       1121.84       1076.55         6.15 o                         
   3   5   3        133.86        142.95         1.41 o                         
   4   5   3        764.78        758.86         4.73 o                         
   5   5   3         28.63         29.46         0.83 o                         
   6   5   3         23.59         23.77         0.96 o                         
   7   5   3         50.97         50.15         1.63 o                         
   8   5   3         10.04          9.96         1.14 o                         
   9   5   3         88.14         89.87         3.07 o                         
  10   5   3          0.48         -0.16         0.85 o                         
 -12   6   3          1.40          2.56         1.33 o                         
 -11   6   3          0.48         -0.15         1.00 o                         
 -10   6   3         16.33         20.71         1.45 o                         
  -9   6   3         69.15         60.84         1.89 o                         
  -8   6   3         97.92         84.91         1.65 o                         
  -7   6   3        388.44        357.29         2.77 o                         
  -6   6   3         94.05         84.62         1.33 o                         
  -5   6   3        491.62        482.74         3.36 o                         
  -4   6   3          7.78         11.12         0.47 o                         
  -3   6   3         96.16         92.75         1.27 o                         
  -2   6   3         16.43         20.31         0.53 o                         
  -1   6   3        111.49        122.51         1.22 o                         
   0   6   3         81.82         85.61         0.94 o                         
   1   6   3          0.46          0.31         0.19 o                         
   2   6   3         74.39         75.87         1.02 o                         
   3   6   3        156.19        151.75         1.54 o                         
   4   6   3        146.87        147.61         1.57 o                         
   5   6   3         20.84         21.60         0.80 o                         
   6   6   3         24.24         22.82         1.23 o                         
   7   6   3          2.42          1.13         0.69 o                         
   8   6   3          6.61          6.95         1.07 o                         
   9   6   3          1.44         -0.43         0.82 o                         
  10   6   3         25.91         24.85         2.17 o                         
 -12   7   3        106.89        100.14         4.44 o                         
 -11   7   3         12.12         11.76         2.10 o                         
 -10   7   3         90.27         96.32         3.34 o                         
  -9   7   3        113.99        113.28         2.76 o                         
  -8   7   3         39.79         35.24         1.43 o                         
  -7   7   3         80.40         87.56         1.57 o                         
  -6   7   3        229.48        215.68         2.17 o                         
  -5   7   3       1462.63       1437.46         8.45 o                         
  -4   7   3        969.59        954.93         6.10 o                         
  -3   7   3        535.86        528.32         3.84 o                         
  -2   7   3        179.51        180.32         1.64 o                         
  -1   7   3        172.46        156.66         1.43 o                         
   0   7   3          1.18          0.93         0.23 o                         
   1   7   3         75.48         66.82         0.94 o                         
   2   7   3         42.29         44.30         0.91 o                         
   3   7   3         60.60         52.93         1.00 o                         
   4   7   3        479.13        466.93         3.85 o                         
   5   7   3         81.58         82.75         1.69 o                         
   6   7   3          0.03         -0.56         0.56 o                         
   7   7   3         41.68         40.23         1.82 o                         
   8   7   3          0.31         -0.50         0.74 o                         
   9   7   3         37.76         39.73         2.91 o                         
 -11   8   3        176.37        199.53         6.39 o                         
 -10   8   3         13.48         16.68         1.98 o                         
  -9   8   3          8.72          9.14         1.35 o                         
  -8   8   3        272.10        260.31         5.11 o                         
  -7   8   3          5.19          4.10         0.67 o                         
  -6   8   3          8.30          6.91         0.64 o                         
  -5   8   3        574.36        557.54         4.38 o                         
  -4   8   3         50.49         47.99         1.07 o                         
  -3   8   3        941.90        952.52         6.48 o                         
  -2   8   3        898.21        914.87         6.26 o                         
  -1   8   3         15.13         15.70         0.52 o                         
   0   8   3         94.39         95.94         1.18 o                         
   1   8   3         36.81         36.97         0.79 o                         
   2   8   3        286.07        274.59         2.52 o                         
   3   8   3         28.38         29.19         1.00 o                         
   4   8   3        118.32        123.96         2.37 o                         
   5   8   3        532.64        572.00         6.85 o                         
   6   8   3        258.84        270.77         4.50 o                         
   7   8   3          5.47          6.15         1.05 o                         
   8   8   3         14.30         16.14         1.71 o                         
   9   8   3         10.01          6.02         1.58 o                         
 -11   9   3         46.50         56.65         4.35 o                         
 -10   9   3        100.74        111.25         4.32 o                         
  -9   9   3         26.20         28.27         2.09 o                         
  -8   9   3          0.32          0.30         0.76 o                         
  -7   9   3         67.18         66.32         2.13 o                         
  -6   9   3         47.85         48.99         1.77 o                         
  -5   9   3        133.20        132.46         2.35 o                         
  -4   9   3         32.17         32.94         1.13 o                         
  -3   9   3         11.21         10.55         0.67 o                         
  -2   9   3        287.35        259.92         2.58 o                         
  -1   9   3         23.62         24.60         0.86 o                         
   0   9   3         48.04         48.32         1.10 o                         
   1   9   3          2.18          1.77         0.49 o                         
   2   9   3        174.03        174.27         2.85 o                         
   3   9   3        124.57        124.61         2.50 o                         
   4   9   3         70.28         71.15         2.16 o                         
   5   9   3         14.22         15.77         1.38 o                         
   6   9   3          1.64          1.12         0.87 o                         
   7   9   3         68.48         76.29         2.99 o                         
   8   9   3          2.48          1.73         1.14 o                         
 -10  10   3          0.21          0.12         1.69 o                         
  -9  10   3         36.26         36.41         2.77 o                         
  -8  10   3        128.36        132.88         3.81 o                         
  -7  10   3         34.47         38.02         1.90 o                         
  -6  10   3         71.29         72.48         2.29 o                         
  -5  10   3         71.70         69.10         2.40 o                         
  -4  10   3          2.90          2.77         0.73 o                         
  -3  10   3        487.06        487.85         6.13 o                         
  -2  10   3         62.87         49.66         1.59 o                         
  -1  10   3        509.78        509.74         5.77 o                         
   0  10   3        264.89        264.07         4.11 o                         
   1  10   3        101.84         99.88         2.60 o                         
   2  10   3         13.32         16.24         1.41 o                         
   3  10   3         74.28         73.49         2.47 o                         
   4  10   3         30.00         31.15         1.75 o                         
   5  10   3         27.22         28.66         2.38 o                         
   6  10   3        180.20        173.41         4.45 o                         
   7  10   3          2.01          0.97         1.02 o                         
  -8  11   3          1.06         -0.05         1.07 o                         
  -7  11   3         37.58         36.71         2.19 o                         
  -6  11   3         91.38         93.25         3.38 o                         
  -5  11   3         25.17         30.54         1.97 o                         
  -4  11   3         57.84         63.74         2.41 o                         
  -3  11   3         15.76         15.14         1.38 o                         
  -2  11   3          4.60          3.78         0.89 o                         
  -1  11   3         98.07         92.59         2.64 o                         
   0  11   3         14.11         15.23         1.34 o                         
   1  11   3        136.62        155.33         6.46 o                         
   2  11   3          0.02         -0.12         0.99 o                         
   3  11   3         92.81         95.70         3.42 o                         
   4  11   3         32.87         35.46         2.70 o                         
   5  11   3          0.00         -0.91         0.91 o                         
   6  11   3        132.02        139.01         4.66 o                         
  -7  12   3          9.67          7.54         1.44 o                         
  -6  12   3         30.89         33.34         2.24 o                         
  -5  12   3          3.39          1.83         0.94 o                         
  -4  12   3          0.76          0.63         0.91 o                         
  -3  12   3          3.40          1.07         0.99 o                         
  -2  12   3         38.99         36.90         2.38 o                         
  -1  12   3          0.94          1.94         0.94 o                         
   0  12   3          5.09          2.31         0.97 o                         
   1  12   3          3.42          4.61         1.45 o                         
   2  12   3         19.40         17.34         1.83 o                         
   3  12   3         15.59         12.24         1.96 o                         
   4  12   3          5.89          5.30         1.83 o                         
  -5  13   3         30.60         28.46         3.83 o                         
  -4  13   3         69.30         75.62         3.72 o                         
  -3  13   3          0.17          0.98         1.06 o                         
  -2  13   3         48.02         47.18         2.76 o                         
  -1  13   3         16.47         15.01         1.85 o                         
   0  13   3          6.59          7.77         1.77 o                         
   1  13   3          5.29          2.88         1.18 o                         
   2  13   3          0.26          1.94         1.10 o                         
 -14   0   4         62.65         69.14         5.31 o                         
 -13   0   4          1.54          0.81         1.34 o                         
 -12   0   4         88.80         94.90         8.24 o                         
 -11   0   4         74.17         71.56         2.89 o                         
 -10   0   4        578.85        549.24         6.55 o                         
  -9   0   4        623.28        584.61         6.25 o                         
  -8   0   4        518.15        501.58         5.02 o                         
  -7   0   4         33.63         33.47         1.16 o                         
  -6   0   4          0.31          0.36         0.30 o                         
  -5   0   4       1121.60       1146.59        10.18 o                         
  -4   0   4        612.98        767.83         6.41 o                         
  -3   0   4        310.97        323.19         2.73 o                         
  -1   0   4       2821.49       2855.65        50.07 o                         
   0   0   4        166.36        165.13         1.68 o                         
   1   0   4        291.19        262.61         2.57 o                         
   2   0   4          7.10         10.78         0.44 o                         
   3   0   4        341.83        328.52         3.37 o                         
   4   0   4       1137.31       1164.31         9.52 o                         
   5   0   4        310.63        337.74         3.72 o                         
   6   0   4        396.88        380.11         4.70 o                         
   7   0   4         27.19         30.81         2.11 o                         
   8   0   4         29.17         32.96         2.85 o                         
   9   0   4          9.45          4.05         1.69 o                         
  10   0   4          2.27          1.04         1.34 o                         
  11   0   4          0.35          0.72         1.55 o                         
 -14   1   4         15.62         10.68         2.09 o                         
 -13   1   4         50.05         53.12         2.81 o                         
 -12   1   4         11.51         11.34         1.21 o                         
 -11   1   4        176.39        174.01         3.08 o                         
 -10   1   4          4.84          4.07         0.50 o                         
  -9   1   4         27.94         26.77         0.64 o                         
  -8   1   4       1797.62       1800.87        10.20 o                         
  -7   1   4          1.85          4.99         0.34 o                         
  -6   1   4         33.59         40.16         0.69 o                         
  -5   1   4        335.38        382.93         2.76 o                         
  -4   1   4       1684.81       1786.76         8.89 o                         
  -3   1   4       1121.87       1198.41         6.11 o                         
  -2   1   4          0.03          0.55         0.14 o                         
  -1   1   4        998.15       1018.78        14.83 o                         
   0   1   4          2.81          1.60         0.18 o                         
   1   1   4        678.82        743.90         4.13 o                         
   2   1   4         24.99         34.19         0.52 o                         
   3   1   4        347.86        379.07         2.48 o                         
   4   1   4        125.82        117.51         1.19 o                         
   5   1   4         40.48         35.63         0.78 o                         
   6   1   4          3.56          2.49         0.41 o                         
   7   1   4         74.87         77.10         1.96 o                         
   8   1   4        115.69        114.64         2.90 o                         
   9   1   4          2.27          2.14         0.88 o                         
  10   1   4          5.53          4.43         1.22 o                         
  11   1   4          0.16         -0.09         1.34 o                         
 -14   2   4          5.36          4.16         2.00 o                         
 -13   2   4          0.09          1.16         1.30 o                         
 -12   2   4         32.04         29.57         1.75 o                         
 -11   2   4         20.02         20.87         1.28 o                         
 -10   2   4         18.09         16.75         0.80 o                         
  -9   2   4        358.22        323.12         2.67 o                         
  -8   2   4        322.30        301.71         2.20 o                         
  -7   2   4        657.60        619.25         3.68 o                         
  -6   2   4          0.12          0.10         0.17 o                         
  -5   2   4        355.07        365.31         2.36 o                         
  -4   2   4       1111.93       1094.60         6.18 o                         
  -3   2   4        198.30        218.36         1.47 o                         
  -2   2   4        122.34        132.54         1.01 o                         
  -1   2   4        493.51        573.68         3.56 o                         
   0   2   4        124.57        109.03         0.90 o                         
   1   2   4       1198.32       1296.43         6.92 o                         
   2   2   4          0.89          0.55         0.18 o                         
   3   2   4        351.22        336.13         2.37 o                         
   4   2   4        193.67        181.11         1.59 o                         
   5   2   4         70.44         61.30         0.98 o                         
   6   2   4          1.63          0.80         0.30 o                         
   7   2   4          4.38          3.70         0.86 o                         
   8   2   4         82.68         83.64         2.50 o                         
   9   2   4         92.19         92.98         2.74 o                         
  10   2   4          0.53          0.09         0.81 o                         
 -14   3   4         43.49         52.57         5.34 o                         
 -13   3   4         19.16         16.28         2.46 o                         
 -12   3   4         89.21         99.09         3.02 o                         
 -11   3   4         54.87         52.99         1.80 o                         
 -10   3   4          8.55          9.71         0.68 o                         
  -9   3   4        360.19        380.37         3.02 o                         
  -8   3   4        254.81        254.12         2.04 o                         
  -7   3   4        268.25        271.84         2.05 o                         
  -6   3   4        903.02        887.38         4.95 o                         
  -5   3   4        604.33        642.27         3.87 o                         
  -4   3   4        404.27        419.27         2.57 o                         
  -3   3   4       1188.61       1221.76         6.51 o                         
  -2   3   4        314.29        350.14         2.34 o                         
  -1   3   4       1299.73       1384.80         7.91 o                         
   0   3   4        702.80        726.30         4.34 o                         
   1   3   4        269.78        277.50         1.90 o                         
   2   3   4       1503.63       1445.23         7.46 o                         
   3   3   4        170.90        148.85         1.33 o                         
   4   3   4         64.70         65.58         0.90 o                         
   5   3   4        373.20        352.92         2.72 o                         
   6   3   4          1.35          0.80         0.38 o                         
   7   3   4         27.82         32.25         1.60 o                         
   8   3   4         26.37         23.90         1.56 o                         
   9   3   4         30.79         32.65         1.85 o                         
  10   3   4          8.03          5.02         1.04 o                         
 -13   4   4         25.66         29.69         3.18 o                         
 -12   4   4         16.49         18.60         2.14 o                         
 -11   4   4         56.81         57.04         2.09 o                         
 -10   4   4        182.02        180.12         2.84 o                         
  -9   4   4        117.97        109.34         1.56 o                         
  -8   4   4        167.81        148.92         1.60 o                         
  -7   4   4        373.68        370.19         2.73 o                         
  -6   4   4          5.30          5.54         0.33 o                         
  -5   4   4        356.81        354.02         2.44 o                         
  -4   4   4        479.45        412.15         2.67 o                         
  -3   4   4        677.46        694.37         4.27 o                         
  -2   4   4         23.72         22.55         0.45 o                         
  -1   4   4        259.86        267.37         1.91 o                         
   0   4   4       1285.44       1322.28         7.07 o                         
   1   4   4        948.03       1006.22         5.64 o                         
   2   4   4        144.96        145.35         1.32 o                         
   3   4   4         21.21         21.55         0.52 o                         
   4   4   4         11.47         12.00         0.53 o                         
   5   4   4         33.81         30.36         0.84 o                         
   6   4   4        259.98        274.77         3.84 o                         
   7   4   4          7.31          8.10         1.06 o                         
   8   4   4          0.61          1.00         0.75 o                         
   9   4   4          0.92          1.87         0.89 o                         
  10   4   4         11.62          7.90         1.38 o                         
 -13   5   4          0.84          1.68         1.60 o                         
 -12   5   4          0.01          0.07         0.97 o                         
 -11   5   4          0.09         -0.32         0.69 o                         
 -10   5   4         10.19         11.64         0.99 o                         
  -9   5   4         94.33         86.37         1.69 o                         
  -8   5   4          6.95          6.58         0.46 o                         
  -7   5   4        122.37        104.56         1.26 o                         
  -6   5   4        525.49        530.66         3.31 o                         
  -5   5   4         10.94         10.10         0.44 o                         
  -4   5   4        201.42        183.65         1.60 o                         
  -3   5   4        657.68        690.50         4.27 o                         
  -2   5   4        206.48        214.29         1.70 o                         
  -1   5   4          6.39          4.03         0.28 o                         
   0   5   4       1614.48       1765.31         9.07 o                         
   1   5   4          2.09          2.76         0.25 o                         
   2   5   4        384.20        372.27         2.59 o                         
   3   5   4        251.96        234.83         1.93 o                         
   4   5   4         17.80         16.34         0.55 o                         
   5   5   4         12.65         10.33         0.66 o                         
   6   5   4        111.49        106.50         2.33 o                         
   7   5   4         16.47         18.28         1.33 o                         
   8   5   4         13.88         13.16         1.28 o                         
   9   5   4         58.18         58.04         2.30 o                         
  10   5   4          0.12          0.24         0.95 o                         
 -13   6   4         53.69         62.45         4.12 o                         
 -12   6   4         73.74         83.39         3.65 o                         
 -11   6   4         41.08         46.30         2.35 o                         
 -10   6   4        260.76        265.90         5.11 o                         
  -9   6   4        217.93        207.62         3.10 o                         
  -8   6   4        311.43        309.26         3.72 o                         
  -7   6   4         80.55         80.32         1.33 o                         
  -6   6   4        230.25        235.63         2.10 o                         
  -5   6   4         74.18         73.37         1.03 o                         
  -4   6   4         12.35         10.47         0.45 o                         
  -3   6   4        250.19        241.78         1.99 o                         
  -2   6   4       1033.87       1013.23         5.95 o                         
  -1   6   4        237.54        246.38         1.97 o                         
   0   6   4         63.68         66.54         0.82 o                         
   1   6   4        606.61        585.92         3.86 o                         
   2   6   4        117.79        115.92         1.29 o                         
   3   6   4        245.14        237.23         2.03 o                         
   4   6   4         13.63         13.67         0.65 o                         
   5   6   4        413.26        413.53         4.81 o                         
   6   6   4        691.21        725.06         9.21 o                         
   7   6   4         58.08         62.56         2.36 o                         
   8   6   4         18.89         18.71         1.45 o                         
   9   6   4         47.73         53.09         2.38 o                         
 -12   7   4         41.79         50.61         3.85 o                         
 -11   7   4         37.96         38.14         2.60 o                         
 -10   7   4          2.76          1.90         0.95 o                         
  -9   7   4         84.53         90.08         2.50 o                         
  -8   7   4         17.57         21.35         1.09 o                         
  -7   7   4          0.92          0.34         0.38 o                         
  -6   7   4          0.25          0.65         0.33 o                         
  -5   7   4        433.04        415.47         3.17 o                         
  -4   7   4        208.69        190.22         1.96 o                         
  -3   7   4        958.76        946.91         5.72 o                         
  -2   7   4         22.22         18.35         0.53 o                         
  -1   7   4        296.45        268.10         2.03 o                         
   0   7   4        380.31        377.02         2.63 o                         
   1   7   4        121.50        125.07         1.36 o                         
   2   7   4        163.93        156.89         1.82 o                         
   3   7   4         12.03          9.37         0.63 o                         
   4   7   4        541.02        541.54         5.32 o                         
   5   7   4         12.29         12.67         1.07 o                         
   6   7   4         15.45         17.95         1.30 o                         
   7   7   4         42.67         46.75         2.08 o                         
   8   7   4         10.83         12.73         1.45 o                         
   9   7   4          0.02          0.43         1.11 o                         
 -11   8   4         38.55         46.49         2.89 o                         
 -10   8   4         11.09         14.20         1.68 o                         
  -9   8   4         18.99         21.67         1.81 o                         
  -8   8   4         98.06         93.55         2.51 o                         
  -7   8   4          1.44         -0.10         0.47 o                         
  -6   8   4         19.57         18.32         0.93 o                         
  -5   8   4         14.95         15.24         0.83 o                         
  -4   8   4         33.69         29.93         0.91 o                         
  -3   8   4         67.80         60.18         1.06 o                         
  -2   8   4          3.35          3.93         0.38 o                         
  -1   8   4         28.49         17.78         0.61 o                         
   0   8   4        107.75        103.75         1.36 o                         
   1   8   4        242.19        241.25         2.60 o                         
   2   8   4          5.72          5.85         0.66 o                         
   3   8   4        126.10        131.46         2.43 o                         
   4   8   4          2.29          2.32         0.70 o                         
   5   8   4          1.78          1.11         0.65 o                         
   6   8   4         51.06         52.57         2.29 o                         
   7   8   4         27.79         27.08         2.17 o                         
   8   8   4          0.88         -0.84         0.93 o                         
 -11   9   4        155.16        177.46         6.91 o                         
 -10   9   4          7.50          3.63         1.66 o                         
  -9   9   4        139.17        150.43         4.51 o                         
  -8   9   4         56.74         59.52         2.30 o                         
  -7   9   4          1.12          0.73         0.64 o                         
  -6   9   4        202.84        210.00         3.52 o                         
  -5   9   4          1.05         -0.34         0.44 o                         
  -4   9   4        192.60        192.21         2.75 o                         
  -3   9   4        400.06        383.82         4.84 o                         
  -2   9   4         93.46         86.92         1.63 o                         
  -1   9   4        171.70        157.05         2.38 o                         
   0   9   4        118.41        113.74         2.06 o                         
   1   9   4        244.36        252.38         3.68 o                         
   2   9   4        132.55        139.19         3.42 o                         
   3   9   4          0.80         -0.15         0.55 o                         
   4   9   4        136.31        145.42         3.33 o                         
   5   9   4         56.18         60.64         2.54 o                         
   6   9   4          1.74          2.33         0.94 o                         
   7   9   4         21.63         14.32         2.07 o                         
 -10  10   4         50.68         52.37         3.57 o                         
  -9  10   4         45.50         52.31         3.24 o                         
  -8  10   4          3.44         -0.01         0.87 o                         
  -7  10   4         26.80         31.11         2.02 o                         
  -6  10   4         16.82         16.48         1.78 o                         
  -5  10   4         56.26         62.01         2.56 o                         
  -4  10   4         47.98         49.59         1.87 o                         
  -3  10   4          1.24          1.95         0.66 o                         
  -2  10   4        303.77        328.89         4.79 o                         
  -1  10   4        139.36        137.69         3.15 o                         
   0  10   4          0.37         -0.17         0.67 o                         
   1  10   4         25.32         23.43         1.76 o                         
   2  10   4         22.23         27.15         1.74 o                         
   3  10   4        106.32        110.44         3.29 o                         
   4  10   4         15.87         12.52         1.49 o                         
   5  10   4         16.37         13.48         1.64 o                         
   6  10   4          3.33          2.81         1.22 o                         
  -9  11   4         23.84         22.59         3.16 o                         
  -8  11   4          3.20          2.98         1.35 o                         
  -7  11   4         57.19         65.48         2.61 o                         
  -6  11   4          1.64          2.35         0.88 o                         
  -5  11   4          0.76          1.22         0.82 o                         
  -4  11   4          5.34          6.32         1.10 o                         
  -3  11   4         18.28         20.72         1.52 o                         
  -2  11   4        216.02        209.60         4.24 o                         
  -1  11   4         16.79         19.60         1.63 o                         
   0  11   4          0.77          0.26         0.73 o                         
   1  11   4          5.93          5.25         1.16 o                         
   2  11   4        176.72        193.57         5.04 o                         
   3  11   4          8.74          4.83         1.38 o                         
   4  11   4          0.38          0.04         1.00 o                         
   5  11   4          4.14          3.48         1.37 o                         
  -7  12   4         65.59         67.97         2.95 o                         
  -6  12   4         25.66         28.50         2.11 o                         
  -5  12   4         45.40         45.46         2.46 o                         
  -4  12   4         90.95         99.82         3.68 o                         
  -3  12   4         20.04         16.62         1.62 o                         
  -2  12   4        194.25        216.78         5.06 o                         
  -1  12   4          9.37          9.71         1.33 o                         
   0  12   4         37.82         33.67         2.16 o                         
   1  12   4         16.22         17.44         1.74 o                         
   2  12   4         11.55         12.69         1.81 o                         
   3  12   4         54.51         52.84         3.90 o                         
   4  12   4         15.75         12.45         2.62 o                         
  -5  13   4         51.43         63.59         4.31 o                         
  -4  13   4          1.24         -0.16         1.09 o                         
  -3  13   4         32.82         30.37         2.93 o                         
  -2  13   4          0.10          1.80         1.21 o                         
  -1  13   4          1.32          1.07         1.25 o                         
   0  13   4         20.22         18.85         1.94 o                         
   1  13   4          0.73          2.49         1.14 o                         
 -14   1   5         43.18         47.86         2.84 o                         
 -13   1   5        102.79        110.52         3.19 o                         
 -12   1   5         16.76         14.41         1.24 o                         
 -11   1   5        134.80        128.25         2.44 o                         
 -10   1   5        178.81        182.32         2.33 o                         
  -9   1   5         25.31         20.96         0.75 o                         
  -8   1   5       1144.02       1128.76         6.89 o                         
  -7   1   5        251.09        239.39         2.02 o                         
  -6   1   5        103.19        104.64         1.14 o                         
  -5   1   5       2221.85       2346.97        13.38 o                         
  -4   1   5       1319.49       1423.56         7.56 o                         
  -3   1   5        357.04        350.35         2.19 o                         
  -2   1   5       1388.76       1493.71         9.55 o                         
  -1   1   5        146.89        141.71         1.43 o                         
   0   1   5       2655.66       2742.05        16.73 o                         
   1   1   5       2039.59       2130.88        11.89 o                         
   2   1   5          4.42          3.75         0.28 o                         
   3   1   5          1.45          4.38         0.30 o                         
   4   1   5          3.20          1.52         0.29 o                         
   5   1   5          7.64          5.61         0.47 o                         
   6   1   5         78.82         76.27         1.99 o                         
   7   1   5          9.25          8.05         1.27 o                         
   8   1   5         36.32         35.23         1.91 o                         
   9   1   5         93.42        103.49         3.44 o                         
  10   1   5         10.55          8.98         1.55 o                         
 -14   2   5         59.12         68.76         4.16 o                         
 -13   2   5         70.20         73.96         2.79 o                         
 -12   2   5         63.71         64.07         2.08 o                         
 -11   2   5         51.34         53.80         1.83 o                         
 -10   2   5        145.24        136.89         2.06 o                         
  -9   2   5        421.71        371.75         3.13 o                         
  -8   2   5         34.95         39.01         0.82 o                         
  -7   2   5         10.75         10.11         0.45 o                         
  -6   2   5        845.49        840.03         4.68 o                         
  -5   2   5         88.66        110.24         1.07 o                         
  -4   2   5         38.06         29.50         0.50 o                         
  -3   2   5        178.83        165.29         1.31 o                         
  -2   2   5       1144.42       1196.79         7.31 o                         
  -1   2   5       1565.34       1621.62         9.93 o                         
   0   2   5        912.59        964.54         5.70 o                         
   1   2   5       1605.84       1647.01         9.02 o                         
   2   2   5         48.67         44.97         0.70 o                         
   3   2   5        105.24        102.28         1.10 o                         
   4   2   5        409.04        402.65         3.12 o                         
   5   2   5          1.32          1.05         0.30 o                         
   6   2   5         73.28         73.32         1.88 o                         
   7   2   5        193.69        192.89         3.88 o                         
   8   2   5          1.47          1.34         0.77 o                         
   9   2   5          0.30          0.08         0.79 o                         
  10   2   5         44.85         45.98         2.80 o                         
 -14   3   5          1.61          1.58         1.66 o                         
 -13   3   5         44.19         49.69         2.74 o                         
 -12   3   5          6.56          6.02         1.04 o                         
 -11   3   5         38.19         42.74         1.64 o                         
 -10   3   5         21.09         18.94         0.93 o                         
  -9   3   5        410.52        348.98         2.86 o                         
  -8   3   5        371.85        374.94         2.65 o                         
  -7   3   5         71.51         66.48         0.88 o                         
  -6   3   5        113.94        125.06         1.20 o                         
  -5   3   5         92.60         92.15         0.93 o                         
  -4   3   5        540.42        598.01         3.81 o                         
  -3   3   5          1.74          2.50         0.23 o                         
  -2   3   5         45.39         43.33         0.63 o                         
  -1   3   5        936.85       1069.93         6.81 o                         
   0   3   5       1293.83       1398.80         7.81 o                         
   1   3   5        109.57        124.30         1.11 o                         
   2   3   5         41.19         35.72         0.61 o                         
   3   3   5          8.25          8.67         0.38 o                         
   4   3   5        169.09        176.96         1.68 o                         
   5   3   5         66.83         65.00         1.19 o                         
   6   3   5          7.83          6.22         0.81 o                         
   7   3   5         12.18         10.56         1.15 o                         
   8   3   5        113.72        116.24         2.95 o                         
   9   3   5          1.99          2.51         0.94 o                         
  10   3   5         27.28         16.38         2.30 o                         
 -13   4   5          0.76          0.40         1.01 o                         
 -12   4   5        134.60        141.90         4.06 o                         
 -11   4   5        153.48        154.49         3.48 o                         
 -10   4   5         12.58         10.08         0.95 o                         
  -9   4   5        284.52        240.71         2.62 o                         
  -8   4   5        578.37        504.23         3.54 o                         
  -7   4   5         45.82         43.52         0.75 o                         
  -6   4   5        217.95        204.99         1.65 o                         
  -5   4   5        312.27        281.70         2.01 o                         
  -4   4   5        677.68        672.41         3.89 o                         
  -3   4   5        282.37        259.56         1.95 o                         
  -2   4   5         17.52         17.88         0.46 o                         
  -1   4   5        534.15        512.46         3.30 o                         
   0   4   5        347.56        360.92         2.58 o                         
   1   4   5          7.57          5.72         0.32 o                         
   2   4   5         64.04         54.57         0.75 o                         
   3   4   5        491.61        483.58         3.64 o                         
   4   4   5         36.19         31.59         0.78 o                         
   5   4   5         50.05         45.73         1.37 o                         
   6   4   5         64.25         70.26         2.55 o                         
   7   4   5         63.61         58.86         2.08 o                         
   8   4   5         61.60         65.05         2.31 o                         
   9   4   5         95.55         92.65         3.22 o                         
 -13   5   5         25.97         25.75         2.65 o                         
 -12   5   5         16.68         14.60         1.61 o                         
 -11   5   5         47.47         52.84         2.70 o                         
 -10   5   5         74.94         73.87         2.45 o                         
  -9   5   5          6.49          5.72         0.83 o                         
  -8   5   5        188.01        191.95         2.05 o                         
  -7   5   5        107.77         99.24         1.18 o                         
  -6   5   5        749.35        743.87         4.73 o                         
  -5   5   5          0.77          0.91         0.24 o                         
  -4   5   5          0.58          1.89         0.26 o                         
  -3   5   5       1276.51       1336.94         8.00 o                         
  -2   5   5        768.32        761.16         4.77 o                         
  -1   5   5          8.54          9.77         0.42 o                         
   0   5   5        180.68        163.50         1.57 o                         
   1   5   5        144.94        143.53         1.34 o                         
   2   5   5         14.41         14.99         0.52 o                         
   3   5   5       1173.51       1132.93         6.57 o                         
   4   5   5          1.29          0.95         0.40 o                         
   5   5   5        164.40        169.29         3.01 o                         
   6   5   5         45.29         50.95         1.89 o                         
   7   5   5          7.40          4.52         0.92 o                         
   8   5   5         62.62         69.81         2.44 o                         
   9   5   5         17.62         11.76         1.46 o                         
 -13   6   5          0.57          0.11         1.12 o                         
 -12   6   5          5.18          8.08         1.56 o                         
 -11   6   5          4.70          4.37         1.05 o                         
 -10   6   5         23.11         18.00         1.46 o                         
  -9   6   5          1.02          4.08         0.77 o                         
  -8   6   5         16.18         13.24         0.85 o                         
  -7   6   5         19.15         16.50         0.69 o                         
  -6   6   5        362.05        350.00         2.77 o                         
  -5   6   5        109.37         99.81         1.20 o                         
  -4   6   5        303.78        306.05         2.40 o                         
  -3   6   5         77.44         88.60         1.10 o                         
  -2   6   5          1.65          3.55         0.29 o                         
  -1   6   5          0.00         -0.13         0.20 o                         
   0   6   5         48.35         50.64         0.83 o                         
   1   6   5         26.66         29.29         0.62 o                         
   2   6   5         39.58         37.30         0.76 o                         
   3   6   5          4.78          4.99         0.46 o                         
   4   6   5         17.45         17.54         0.99 o                         
   5   6   5         12.70         10.39         1.14 o                         
   6   6   5         76.08         84.10         2.51 o                         
   7   6   5          0.06          0.75         0.74 o                         
   8   6   5          0.03         -0.10         0.81 o                         
 -12   7   5          8.59          6.89         2.24 o                         
 -11   7   5         48.22         47.85         2.38 o                         
 -10   7   5          9.30          7.00         1.09 o                         
  -9   7   5          2.31          1.54         0.72 o                         
  -8   7   5        220.38        205.40         3.51 o                         
  -7   7   5        390.11        351.56         4.05 o                         
  -6   7   5         28.48         29.77         0.85 o                         
  -5   7   5        202.49        200.22         2.01 o                         
  -4   7   5        130.19        122.46         1.47 o                         
  -3   7   5        487.73        496.52         3.54 o                         
  -2   7   5        434.66        388.98         2.93 o                         
  -1   7   5         59.21         63.12         0.99 o                         
   0   7   5        267.00        258.07         2.19 o                         
   1   7   5         71.76         69.05         1.13 o                         
   2   7   5          1.16          0.24         0.39 o                         
   3   7   5         31.48         28.39         1.07 o                         
   4   7   5         31.02         29.90         1.36 o                         
   5   7   5         13.37         13.95         1.25 o                         
   6   7   5         11.37          9.27         1.17 o                         
   7   7   5          0.24          0.91         0.86 o                         
   8   7   5          7.91          3.81         1.51 o                         
 -12   8   5          0.10         -0.25         1.57 o                         
 -11   8   5         12.89         13.91         1.89 o                         
 -10   8   5        103.46        113.90         4.16 o                         
  -9   8   5        187.83        196.32         4.43 o                         
  -8   8   5         32.93         37.72         1.77 o                         
  -7   8   5        293.65        278.83         4.20 o                         
  -6   8   5        119.54        121.88         2.10 o                         
  -5   8   5         47.64         43.64         1.21 o                         
  -4   8   5         16.28         15.87         0.86 o                         
  -3   8   5        172.29        155.35         1.99 o                         
  -2   8   5        236.34        258.22         2.60 o                         
  -1   8   5        337.49        340.15         3.39 o                         
   0   8   5         81.65         79.96         1.74 o                         
   1   8   5         58.78         56.45         1.64 o                         
   2   8   5        294.06        300.94         4.14 o                         
   3   8   5          2.02          1.73         0.70 o                         
   4   8   5         61.43         61.26         2.08 o                         
   5   8   5          8.88          5.34         1.05 o                         
   6   8   5        380.46        392.07         6.34 o                         
   7   8   5        137.08        146.25         4.30 o                         
 -11   9   5         27.49         26.06         2.85 o                         
 -10   9   5          8.85         10.48         1.80 o                         
  -9   9   5          2.23          1.78         1.10 o                         
  -8   9   5         31.44         39.53         2.10 o                         
  -7   9   5         74.59         89.64         2.61 o                         
  -6   9   5        115.23        122.89         2.94 o                         
  -5   9   5          1.75          0.96         0.75 o                         
  -4   9   5         10.09         10.87         0.92 o                         
  -3   9   5         48.37         44.38         1.36 o                         
  -2   9   5         21.91         21.97         1.13 o                         
  -1   9   5        190.05        167.91         2.85 o                         
   0   9   5        182.49        180.86         3.59 o                         
   1   9   5         58.76         57.85         2.19 o                         
   2   9   5         10.05         13.17         1.19 o                         
   3   9   5         74.08         77.39         2.33 o                         
   4   9   5         18.71         18.26         1.51 o                         
   5   9   5          0.01          0.10         0.78 o                         
   6   9   5          2.72          1.51         1.03 o                         
 -10  10   5        122.72        133.53         5.30 o                         
  -9  10   5          1.28         -0.27         1.00 o                         
  -8  10   5         17.75         18.86         1.94 o                         
  -7  10   5         97.43        102.90         3.04 o                         
  -6  10   5         41.27         46.46         2.06 o                         
  -5  10   5         42.96         40.25         1.83 o                         
  -4  10   5        190.69        199.62         3.64 o                         
  -3  10   5          0.96          1.32         0.63 o                         
  -2  10   5         88.99         93.09         2.54 o                         
  -1  10   5          0.12          0.40         0.70 o                         
   0  10   5         22.06         24.53         1.69 o                         
   1  10   5         29.27         25.28         1.90 o                         
   2  10   5         70.15         70.02         2.36 o                         
   3  10   5          0.11          0.42         0.83 o                         
   4  10   5         24.25         19.64         1.84 o                         
   5  10   5         15.51         10.42         1.55 o                         
   6  10   5          9.00          4.58         3.64 o                         
  -8  11   5          8.49         10.28         1.88 o                         
  -7  11   5         74.40         80.98         2.87 o                         
  -6  11   5          0.76          0.37         0.75 o                         
  -5  11   5        108.16        116.05         3.25 o                         
  -4  11   5         19.53         19.50         1.76 o                         
  -3  11   5          0.72          0.45         0.83 o                         
  -2  11   5          0.05          1.19         0.77 o                         
  -1  11   5         33.88         34.13         1.93 o                         
   0  11   5         75.04         75.87         2.70 o                         
   1  11   5          2.54          2.43         0.98 o                         
   2  11   5         35.57         40.71         2.77 o                         
   3  11   5          2.08          0.55         1.09 o                         
   4  11   5          0.20          0.10         1.23 o                         
  -7  12   5          4.79          5.41         1.37 o                         
  -6  12   5          3.17          4.16         1.50 o                         
  -5  12   5          3.80          4.25         1.21 o                         
  -4  12   5        117.27        125.07         3.78 o                         
  -3  12   5        131.14        131.29         3.85 o                         
  -2  12   5          4.63          4.21         1.16 o                         
  -1  12   5        143.56        146.56         5.09 o                         
   0  12   5          0.69         -0.26         0.89 o                         
   1  12   5          5.19          3.52         1.15 o                         
   2  12   5         30.10         28.36         3.17 o                         
   3  12   5          7.27          6.74         2.39 o                         
  -4  13   5         13.12         12.30         1.97 o                         
  -3  13   5          6.71         11.32         1.89 o                         
  -2  13   5          2.16          1.02         1.17 o                         
  -1  13   5          5.31          7.05         1.54 o                         
 -14   0   6         21.04         15.27         2.52 o                         
 -13   0   6        461.80        512.41         9.61 o                         
 -12   0   6         49.60         58.78         3.03 o                         
 -11   0   6        113.52        119.62         3.70 o                         
 -10   0   6          7.74          7.15         0.94 o                         
  -9   0   6        998.94        930.02        10.30 o                         
  -8   0   6       1544.77       1481.57        12.55 o                         
  -7   0   6        145.08        151.84         2.21 o                         
  -6   0   6       1369.11       1373.76        10.98 o                         
  -5   0   6        127.23         95.75         1.23 o                         
  -4   0   6          0.42          0.85         0.30 o                         
  -3   0   6        236.07        213.36         2.53 o                         
  -2   0   6          2.77          2.39         0.43 o                         
  -1   0   6        274.84        274.05         3.62 o                         
   0   0   6       2100.12       2094.68        16.90 o                         
   1   0   6        302.03        303.77         2.99 o                         
   2   0   6        516.57        519.42         5.01 o                         
   3   0   6       1062.14       1074.00         9.02 o                         
   4   0   6         21.00         19.25         0.97 o                         
   5   0   6        274.83        289.21         6.21 o                         
   6   0   6         13.62         13.85         1.72 o                         
   7   0   6        175.13        173.05         5.00 o                         
   8   0   6          1.82          1.09         1.39 o                         
   9   0   6          6.76          3.42         1.80 o                         
 -14   1   6         26.76         27.65         2.95 o                         
 -13   1   6         22.16         22.26         1.92 o                         
 -12   1   6          0.21          0.68         0.72 o                         
 -11   1   6         14.98         17.00         1.16 o                         
 -10   1   6         12.56         15.52         0.92 o                         
  -9   1   6         50.52         41.94         1.00 o                         
  -8   1   6         35.46         35.47         0.80 o                         
  -7   1   6       1293.86       1284.69         7.54 o                         
  -6   1   6        590.39        572.37         3.65 o                         
  -5   1   6        104.91        107.20         0.94 o                         
  -4   1   6        474.41        484.84         3.14 o                         
  -3   1   6         49.02         46.17         0.76 o                         
  -2   1   6        183.71        193.42         1.91 o                         
  -1   1   6         76.75         86.60         1.07 o                         
   0   1   6        576.69        614.38         4.31 o                         
   1   1   6        434.71        406.20         2.78 o                         
   2   1   6        115.26        119.48         1.26 o                         
   3   1   6         21.04         18.63         0.61 o                         
   4   1   6          0.13         -0.25         0.25 o                         
   5   1   6         11.11          8.88         0.84 o                         
   6   1   6          0.44         -0.23         0.58 o                         
   7   1   6         13.56         15.62         1.43 o                         
   8   1   6          9.65          6.90         1.25 o                         
   9   1   6         58.13         53.92         3.24 o                         
 -14   2   6         12.85         10.37         1.55 o                         
 -13   2   6         37.64         38.95         2.04 o                         
 -12   2   6         21.40         18.29         1.35 o                         
 -11   2   6         87.50         89.04         2.30 o                         
 -10   2   6        185.64        169.46         2.60 o                         
  -9   2   6          9.42         10.54         0.59 o                         
  -8   2   6       1033.83        950.37         6.12 o                         
  -7   2   6        400.44        385.73         2.79 o                         
  -6   2   6         76.29         66.70         0.76 o                         
  -5   2   6          3.26          4.34         0.24 o                         
  -4   2   6         73.08         75.15         0.83 o                         
  -3   2   6       1203.54       1194.56         6.97 o                         
  -2   2   6        378.39        363.60         2.78 o                         
  -1   2   6          1.87          1.60         0.28 o                         
   0   2   6          8.22         14.27         0.52 o                         
   1   2   6         68.73         63.85         0.75 o                         
   2   2   6         26.67         21.12         0.53 o                         
   3   2   6          0.01         -0.24         0.24 o                         
   4   2   6        237.24        236.12         2.14 o                         
   5   2   6        135.66        130.56         2.50 o                         
   6   2   6         23.13         27.55         1.97 o                         
   7   2   6          0.01          0.44         0.65 o                         
   8   2   6         39.33         38.10         2.17 o                         
   9   2   6          7.17          4.34         1.29 o                         
 -14   3   6         27.98         26.43         3.03 o                         
 -13   3   6         18.16         15.18         1.44 o                         
 -12   3   6        128.83        136.07         3.43 o                         
 -11   3   6          1.29          1.09         0.60 o                         
 -10   3   6        224.77        227.25         3.36 o                         
  -9   3   6        303.28        311.25         2.97 o                         
  -8   3   6        192.75        200.33         2.06 o                         
  -7   3   6        742.67        714.86         4.29 o                         
  -6   3   6          7.43         10.58         0.41 o                         
  -5   3   6        387.97        367.12         2.51 o                         
  -4   3   6        971.86       1018.59         5.91 o                         
  -3   3   6         34.90         40.84         0.67 o                         
  -2   3   6        670.97        668.88         4.53 o                         
  -1   3   6       1175.32       1183.97         7.61 o                         
   0   3   6         14.37         17.73         0.44 o                         
   1   3   6        612.14        627.50         3.86 o                         
   2   3   6        951.11        966.40         5.53 o                         
   3   3   6        236.77        223.80         1.94 o                         
   4   3   6        242.85        236.93         2.55 o                         
   5   3   6         13.55         12.50         1.05 o                         
   6   3   6        164.98        171.89         3.38 o                         
   7   3   6         22.32         21.05         1.45 o                         
   8   3   6          1.42          0.14         0.75 o                         
   9   3   6         26.98         23.90         2.23 o                         
 -14   4   6          0.22          0.40         1.25 o                         
 -13   4   6          7.36          5.51         1.32 o                         
 -12   4   6          0.06          0.50         0.76 o                         
 -11   4   6         10.96         11.08         1.19 o                         
 -10   4   6        121.70        119.76         3.09 o                         
  -9   4   6         55.02         48.29         1.30 o                         
  -8   4   6        302.08        289.66         2.56 o                         
  -7   4   6        238.31        238.38         1.97 o                         
  -6   4   6        384.25        379.41         2.66 o                         
  -5   4   6        259.03        258.65         1.93 o                         
  -4   4   6         11.08         10.84         0.45 o                         
  -3   4   6        237.07        201.32         1.69 o                         
  -2   4   6          4.57          5.05         0.33 o                         
  -1   4   6         67.20         75.85         0.99 o                         
   0   4   6        770.47        759.89         4.60 o                         
   1   4   6        502.31        504.10         3.26 o                         
   2   4   6          4.15          3.44         0.33 o                         
   3   4   6          4.77          4.08         0.36 o                         
   4   4   6         43.26         41.97         1.40 o                         
   5   4   6          2.15          1.97         0.71 o                         
   6   4   6         20.27         18.80         1.33 o                         
   7   4   6         36.86         38.86         2.17 o                         
   8   4   6          5.23          5.54         1.01 o                         
 -13   5   6          5.20          6.54         1.59 o                         
 -12   5   6          0.32          0.73         0.78 o                         
 -11   5   6         15.26         18.01         1.53 o                         
 -10   5   6          8.40          8.57         1.04 o                         
  -9   5   6          4.26          2.43         0.59 o                         
  -8   5   6        208.90        188.55         2.62 o                         
  -7   5   6        166.85        133.78         1.43 o                         
  -6   5   6        235.69        212.95         1.91 o                         
  -5   5   6        759.81        742.12         4.54 o                         
  -4   5   6         39.79         35.25         0.64 o                         
  -3   5   6         11.69          8.18         0.39 o                         
  -2   5   6        185.07        188.78         1.69 o                         
  -1   5   6         21.31         20.20         0.57 o                         
   0   5   6          3.53          4.38         0.37 o                         
   1   5   6       1077.60       1080.51         6.44 o                         
   2   5   6         96.66         96.75         1.29 o                         
   3   5   6        200.64        203.90         3.12 o                         
   4   5   6        256.10        261.80         3.96 o                         
   5   5   6         14.18         17.42         1.37 o                         
   6   5   6          1.20          0.89         0.78 o                         
   7   5   6          9.09          7.87         1.17 o                         
   8   5   6          1.43          1.85         0.99 o                         
 -13   6   6         27.99         37.83         3.97 o                         
 -12   6   6         27.40         30.41         3.08 o                         
 -11   6   6        218.35        244.21         5.24 o                         
 -10   6   6          4.87          6.54         0.93 o                         
  -9   6   6         16.70         16.08         1.39 o                         
  -8   6   6        345.89        330.22         4.25 o                         
  -7   6   6          0.03          0.36         0.37 o                         
  -6   6   6         28.37         29.00         0.75 o                         
  -5   6   6       1442.17       1409.28         8.35 o                         
  -4   6   6         52.50         54.36         0.95 o                         
  -3   6   6        108.73        106.98         1.41 o                         
  -2   6   6          5.49          4.08         0.36 o                         
  -1   6   6        378.63        401.81         3.04 o                         
   0   6   6         91.46         87.42         1.28 o                         
   1   6   6         14.31         15.59         0.52 o                         
   2   6   6        278.77        278.84         3.01 o                         
   3   6   6          2.07          2.84         0.60 o                         
   4   6   6          1.67          1.94         0.63 o                         
   5   6   6         28.39         32.71         1.89 o                         
   6   6   6         62.96         62.84         2.37 o                         
   7   6   6        158.41        172.45         4.01 o                         
   8   6   6         80.89         82.68         3.16 o                         
 -12   7   6          1.85          0.66         1.46 o                         
 -11   7   6          6.94          6.60         1.27 o                         
 -10   7   6          3.01          2.97         0.93 o                         
  -9   7   6          2.34          2.89         0.76 o                         
  -8   7   6         25.29         25.74         1.35 o                         
  -7   7   6         82.16         83.55         2.02 o                         
  -6   7   6         88.84         90.21         1.70 o                         
  -5   7   6         14.58         13.45         0.72 o                         
  -4   7   6         10.31         12.70         0.59 o                         
  -3   7   6          4.16          5.79         0.44 o                         
  -2   7   6        467.52        428.06         3.37 o                         
  -1   7   6          0.72          0.32         0.29 o                         
   0   7   6         69.47         61.63         1.30 o                         
   1   7   6        170.70        171.58         2.68 o                         
   2   7   6          1.69          0.73         0.55 o                         
   3   7   6          7.57          7.73         0.89 o                         
   4   7   6          1.62          1.98         0.77 o                         
   5   7   6          4.52          3.91         0.94 o                         
   6   7   6         15.42         12.50         1.49 o                         
   7   7   6          5.41          5.70         1.31 o                         
 -11   8   6          3.47          2.55         1.11 o                         
 -10   8   6         59.35         61.90         3.72 o                         
  -9   8   6          2.95          4.09         1.17 o                         
  -8   8   6         21.46         24.90         1.57 o                         
  -7   8   6          4.05          4.28         0.81 o                         
  -6   8   6          1.23          1.37         0.58 o                         
  -5   8   6          1.39          1.50         0.49 o                         
  -4   8   6          5.27          4.07         0.58 o                         
  -3   8   6         22.55         19.36         0.89 o                         
  -2   8   6          1.60          0.05         0.41 o                         
  -1   8   6          2.53          0.81         0.59 o                         
   0   8   6          4.73          3.64         0.70 o                         
   1   8   6          0.00         -0.10         0.66 o                         
   2   8   6          0.01          0.37         0.55 o                         
   3   8   6          6.33          7.25         1.01 o                         
   4   8   6          0.32          0.36         0.71 o                         
   5   8   6          0.00         -0.67         0.67 o                         
   6   8   6          0.83          1.00         0.84 o                         
 -11   9   6          6.76          5.77         1.43 o                         
 -10   9   6         51.41         59.02         3.51 o                         
  -9   9   6         16.67         15.00         1.86 o                         
  -8   9   6         12.66          9.27         1.27 o                         
  -7   9   6         53.61         57.35         2.01 o                         
  -6   9   6        195.39        196.30         3.51 o                         
  -5   9   6          1.27          1.06         0.63 o                         
  -4   9   6         72.59         76.37         2.12 o                         
  -3   9   6          1.00         -0.34         0.64 o                         
  -2   9   6        245.53        238.98         4.03 o                         
  -1   9   6        103.04         97.90         2.79 o                         
   0   9   6         25.51         25.20         1.59 o                         
   1   9   6         44.54         46.79         2.01 o                         
   2   9   6         48.17         48.64         2.14 o                         
   3   9   6         11.85         13.69         1.33 o                         
   4   9   6          3.34          2.99         0.93 o                         
   5   9   6          0.00          0.67         1.03 o                         
   6   9   6          5.07          3.42         1.30 o                         
 -10  10   6         22.29         20.43         2.47 o                         
  -9  10   6         34.73         31.75         2.76 o                         
  -8  10   6        184.63        193.08         5.46 o                         
  -7  10   6         24.47         22.60         1.85 o                         
  -6  10   6         30.74         29.72         1.68 o                         
  -5  10   6         16.85         13.22         1.18 o                         
  -4  10   6          8.15          7.38         0.94 o                         
  -3  10   6         86.02         89.20         2.62 o                         
  -2  10   6         23.15         22.10         1.59 o                         
  -1  10   6        152.86        170.74         3.49 o                         
   0  10   6         75.26         78.03         2.75 o                         
   1  10   6         63.47         68.41         2.88 o                         
   2  10   6         85.66         91.95         2.96 o                         
   3  10   6         86.01         86.25         3.26 o                         
   4  10   6          3.16          2.02         1.18 o                         
   5  10   6          5.87          5.72         1.59 o                         
  -8  11   6          1.44          1.30         1.23 o                         
  -7  11   6          8.67         10.97         1.53 o                         
  -6  11   6         16.49         17.00         1.55 o                         
  -5  11   6          4.03          2.85         0.97 o                         
  -4  11   6          0.29         -0.44         0.72 o                         
  -3  11   6          0.54          1.84         0.81 o                         
  -2  11   6         12.66         12.16         1.31 o                         
  -1  11   6         57.31         54.57         2.37 o                         
   0  11   6         11.37         10.46         1.54 o                         
   1  11   6         34.00         26.77         2.24 o                         
   2  11   6          0.58          0.62         1.03 o                         
   3  11   6         17.56         12.71         1.76 o                         
  -6  12   6         47.02         55.08         2.78 o                         
  -5  12   6          6.93          8.07         1.46 o                         
  -4  12   6          0.98          0.67         0.92 o                         
  -3  12   6        327.08        338.32         6.14 o                         
  -2  12   6          4.75          5.28         1.17 o                         
  -1  12   6         82.56         87.49         3.29 o                         
   0  12   6         56.44         61.80         4.67 o                         
   1  12   6          1.73          3.37         1.43 o                         
 -14   1   7         74.77         79.91         2.91 o                         
 -13   1   7         37.16         41.97         1.93 o                         
 -12   1   7         61.95         67.57         2.31 o                         
 -11   1   7        191.09        189.07         3.37 o                         
 -10   1   7          4.90          4.67         0.69 o                         
  -9   1   7          3.95          7.98         0.52 o                         
  -8   1   7         29.94         33.47         0.76 o                         
  -7   1   7        528.72        529.12         3.52 o                         
  -6   1   7        924.43        909.17         5.33 o                         
  -5   1   7        311.99        314.95         2.23 o                         
  -4   1   7       1750.85       1818.01        10.32 o                         
  -3   1   7        652.40        655.89         4.83 o                         
  -2   1   7          2.78          1.73         0.28 o                         
  -1   1   7        833.30        852.75         6.12 o                         
   0   1   7        103.99        116.20         1.29 o                         
   1   1   7        665.90        676.85         4.38 o                         
   2   1   7        900.13        882.64         5.71 o                         
   3   1   7        131.12        133.25         1.50 o                         
   4   1   7         15.83         14.98         1.01 o                         
   5   1   7        133.64        138.17         2.81 o                         
   6   1   7          0.21          1.05         0.77 o                         
   7   1   7         42.58         50.39         2.26 o                         
   8   1   7         47.73         55.20         2.78 o                         
 -14   2   7          0.37          1.55         0.90 o                         
 -13   2   7        109.69        107.36         2.98 o                         
 -12   2   7        204.74        220.69         4.03 o                         
 -11   2   7          0.02         -0.54         0.54 o                         
 -10   2   7        170.28        164.56         2.84 o                         
  -9   2   7          8.97          4.82         0.51 o                         
  -8   2   7        183.24        148.36         1.59 o                         
  -7   2   7        378.42        377.74         2.78 o                         
  -6   2   7          1.44          1.54         0.23 o                         
  -5   2   7       1296.28       1286.07         7.32 o                         
  -4   2   7        223.13        207.79         1.61 o                         
  -3   2   7          0.19         -0.20         0.20 o                         
  -2   2   7        236.42        220.06         2.16 o                         
  -1   2   7         20.88         20.53         0.62 o                         
   0   2   7        251.61        255.65         2.37 o                         
   1   2   7        373.70        369.40         2.74 o                         
   2   2   7         74.50         75.12         1.03 o                         
   3   2   7         72.83         69.14         1.27 o                         
   4   2   7        288.03        303.73         4.15 o                         
   5   2   7         14.47         14.93         1.22 o                         
   6   2   7         21.87         22.98         1.54 o                         
   7   2   7          6.93          4.46         0.89 o                         
   8   2   7         33.44         30.51         2.54 o                         
 -14   3   7         92.98         97.26         5.61 o                         
 -13   3   7          8.71          9.96         1.27 o                         
 -12   3   7         22.34         22.00         1.81 o                         
 -11   3   7         13.95         14.14         1.29 o                         
 -10   3   7          6.76          3.98         0.78 o                         
  -9   3   7         11.82         11.61         0.89 o                         
  -8   3   7        599.34        541.03         4.17 o                         
  -7   3   7        185.61        195.89         1.68 o                         
  -6   3   7        171.72        158.76         1.44 o                         
  -5   3   7        642.89        658.85         4.08 o                         
  -4   3   7        154.25        154.30         1.41 o                         
  -3   3   7         26.98         27.14         0.62 o                         
  -2   3   7         61.95         65.81         1.01 o                         
  -1   3   7          5.59          5.72         0.39 o                         
   0   3   7        223.50        228.48         1.96 o                         
   1   3   7        274.73        286.60         2.27 o                         
   2   3   7         16.87         17.45         0.55 o                         
   3   3   7        331.65        342.97         3.38 o                         
   4   3   7         17.35         16.57         1.15 o                         
   5   3   7         42.03         43.52         1.73 o                         
   6   3   7          0.12          0.01         0.62 o                         
   7   3   7          6.70          4.23         0.97 o                         
   8   3   7          1.57          0.88         0.93 o                         
 -14   4   7         35.10         45.06         5.54 o                         
 -13   4   7        121.93        122.65         3.59 o                         
 -12   4   7         42.74         40.02         2.07 o                         
 -11   4   7         63.12         67.49         2.48 o                         
 -10   4   7        148.65        147.02         3.31 o                         
  -9   4   7        202.88        212.86         3.38 o                         
  -8   4   7        108.80         91.66         1.37 o                         
  -7   4   7        866.51        825.56         5.27 o                         
  -6   4   7        270.94        262.89         2.14 o                         
  -5   4   7        112.37         96.42         1.27 o                         
  -4   4   7        568.83        544.09         3.61 o                         
  -3   4   7        107.15        105.49         1.19 o                         
  -2   4   7        230.84        220.45         2.01 o                         
  -1   4   7          1.40          0.16         0.25 o                         
   0   4   7        177.04        172.54         1.65 o                         
   1   4   7          8.58          7.74         0.43 o                         
   2   4   7         21.45         21.73         0.65 o                         
   3   4   7         79.13         79.09         1.62 o                         
   4   4   7         49.90         48.52         1.87 o                         
   5   4   7         11.52         10.30         1.07 o                         
   6   4   7         63.58         72.79         2.33 o                         
   7   4   7          1.53          0.44         0.80 o                         
   8   4   7         37.32         31.85         2.19 o                         
 -13   5   7        213.44        236.80         6.58 o                         
 -12   5   7         17.34         14.56         1.59 o                         
 -11   5   7          2.30          1.89         0.77 o                         
 -10   5   7         22.32         22.00         1.57 o                         
  -9   5   7        468.48        455.58         6.72 o                         
  -8   5   7         72.20         74.04         1.78 o                         
  -7   5   7        172.54        167.21         1.90 o                         
  -6   5   7        141.99        137.82         1.47 o                         
  -5   5   7         31.35         27.28         0.68 o                         
  -4   5   7          1.32          0.84         0.24 o                         
  -3   5   7        363.21        365.41         2.86 o                         
  -2   5   7        132.55        115.75         1.42 o                         
  -1   5   7        164.52        148.49         1.60 o                         
   0   5   7        513.61        523.61         4.06 o                         
   1   5   7         23.84         22.64         0.78 o                         
   2   5   7        387.34        380.75         3.66 o                         
   3   5   7         44.59         45.95         1.92 o                         
   4   5   7        147.10        146.51         3.23 o                         
   5   5   7         23.57         23.64         1.66 o                         
   6   5   7         12.01         11.47         1.32 o                         
   7   5   7          5.85          6.40         1.18 o                         
 -13   6   7         43.10         47.48         3.30 o                         
 -12   6   7         11.05         11.98         1.58 o                         
 -11   6   7          4.28          3.18         1.11 o                         
 -10   6   7         19.25         20.68         1.44 o                         
  -9   6   7          1.72          1.14         0.62 o                         
  -8   6   7         34.48         26.97         1.35 o                         
  -7   6   7          2.83          3.18         0.54 o                         
  -6   6   7          7.36          6.53         0.56 o                         
  -5   6   7         69.46         64.45         1.18 o                         
  -4   6   7          2.93          2.04         0.35 o                         
  -3   6   7          1.56          2.60         0.32 o                         
  -2   6   7          5.33          7.66         0.46 o                         
  -1   6   7         32.15         26.92         0.82 o                         
   0   6   7        171.68        171.07         2.02 o                         
   1   6   7          0.71          0.45         0.39 o                         
   2   6   7         14.77         13.94         1.13 o                         
   3   6   7          0.15          0.56         0.62 o                         
   4   6   7          0.67          1.00         0.69 o                         
   5   6   7          0.00         -0.14         0.65 o                         
   6   6   7          6.25          4.36         1.01 o                         
   7   6   7         17.08         16.54         1.75 o                         
 -12   7   7          5.85          8.17         1.63 o                         
 -11   7   7          2.88          0.77         0.97 o                         
 -10   7   7          5.14          3.49         0.92 o                         
  -9   7   7          3.93          2.76         0.85 o                         
  -8   7   7         14.46         16.94         1.32 o                         
  -7   7   7         48.71         42.95         1.75 o                         
  -6   7   7        290.85        272.55         3.65 o                         
  -5   7   7         71.85         71.99         1.55 o                         
  -4   7   7         72.45         66.92         1.53 o                         
  -3   7   7        221.06        215.57         2.53 o                         
  -2   7   7          3.69          3.06         0.44 o                         
  -1   7   7        139.12        117.56         2.21 o                         
   0   7   7         75.00         81.65         2.00 o                         
   1   7   7         93.59         94.65         2.63 o                         
   2   7   7         75.76         73.30         2.20 o                         
   3   7   7          5.79          6.03         0.90 o                         
   4   7   7         15.45         15.85         1.40 o                         
   5   7   7         14.11         12.48         1.32 o                         
   6   7   7         39.18         32.14         2.52 o                         
 -11   8   7         13.41         17.97         2.27 o                         
 -10   8   7        123.72        127.89         4.65 o                         
  -9   8   7          8.82          7.03         1.23 o                         
  -8   8   7        120.52        121.90         3.11 o                         
  -7   8   7         26.29         25.02         1.53 o                         
  -6   8   7         81.03         82.03         2.16 o                         
  -5   8   7        295.35        294.47         3.95 o                         
  -4   8   7        192.55        180.43         3.32 o                         
  -3   8   7        248.40        252.87         4.16 o                         
  -2   8   7         14.37          8.92         1.03 o                         
  -1   8   7          2.08         -0.38         0.57 o                         
   0   8   7         18.89         22.54         1.47 o                         
   1   8   7        132.24        132.79         3.01 o                         
   2   8   7          5.19          4.44         0.92 o                         
   3   8   7        220.72        236.16         4.22 o                         
   4   8   7        115.09        119.19         3.41 o                         
   5   8   7          7.36          3.82         1.03 o                         
 -10   9   7         31.06         30.72         2.69 o                         
  -9   9   7         25.10         23.13         2.20 o                         
  -8   9   7         24.12         23.62         2.13 o                         
  -7   9   7         26.34         28.43         1.67 o                         
  -6   9   7        183.12        195.56         3.68 o                         
  -5   9   7         41.22         45.82         1.74 o                         
  -4   9   7         24.07         23.04         1.43 o                         
  -3   9   7         70.77         69.20         2.39 o                         
  -2   9   7          2.35          3.70         0.82 o                         
  -1   9   7          5.76          5.17         1.18 o                         
   0   9   7         52.24         52.27         2.12 o                         
   1   9   7        198.25        201.38         4.51 o                         
   2   9   7         10.13          5.90         1.06 o                         
   3   9   7         16.34         15.64         1.48 o                         
   4   9   7          0.23         -0.27         0.90 o                         
   5   9   7         12.18          9.82         2.31 o                         
  -9  10   7         63.84         65.64         3.53 o                         
  -8  10   7          0.09          0.75         0.99 o                         
  -7  10   7         18.18         20.44         1.80 o                         
  -6  10   7          1.78          2.64         0.78 o                         
  -5  10   7          3.95          4.03         1.23 o                         
  -4  10   7         53.05         52.96         2.15 o                         
  -3  10   7          3.37          2.11         0.78 o                         
  -2  10   7         35.77         37.72         1.78 o                         
  -1  10   7         40.47         41.93         2.09 o                         
   0  10   7         26.33         27.75         1.82 o                         
   1  10   7         34.57         33.97         2.35 o                         
   2  10   7         38.94         45.27         2.71 o                         
   3  10   7         15.33         13.40         1.81 o                         
  -8  11   7         18.96         19.07         2.50 o                         
  -7  11   7          9.00          7.79         2.06 o                         
  -6  11   7        156.88        157.58         4.06 o                         
  -5  11   7          9.28          7.89         1.23 o                         
  -4  11   7          5.49          4.50         1.04 o                         
  -3  11   7          1.01          0.41         0.80 o                         
  -2  11   7         26.55         28.14         1.85 o                         
  -1  11   7          3.65          2.23         0.95 o                         
   0  11   7         26.52         21.44         2.50 o                         
   1  11   7         41.14         43.60         3.92 o                         
   2  11   7         12.90         11.06         1.91 o                         
  -5  12   7          0.60          0.36         1.05 o                         
  -4  12   7          1.74          0.15         0.95 o                         
  -3  12   7        249.00        265.19         5.48 o                         
  -2  12   7        107.43        102.66         3.90 o                         
  -1  12   7         11.78         11.36         1.68 o                         
 -14   0   8         42.19         47.58         2.98 o                         
 -13   0   8          1.75          0.81         1.01 o                         
 -12   0   8        446.36        465.02         8.72 o                         
 -11   0   8        264.54        262.50         6.38 o                         
 -10   0   8         67.97         61.97         2.40 o                         
  -9   0   8        231.20        211.75         4.35 o                         
  -8   0   8        251.88        213.40         2.80 o                         
  -7   0   8        440.88        415.07         4.35 o                         
  -6   0   8         81.29         82.84         1.49 o                         
  -5   0   8        496.21        492.85         4.78 o                         
  -4   0   8        468.94        456.29         4.68 o                         
  -3   0   8        328.38        320.82         4.65 o                         
  -2   0   8        113.66         80.73         2.14 o                         
  -1   0   8        254.34        249.48         3.97 o                         
   0   0   8        390.09        396.39         4.03 o                         
   1   0   8        371.76        357.39         4.00 o                         
   2   0   8          5.24          6.96         0.62 o                         
   3   0   8         53.38         53.27         2.19 o                         
   4   0   8        279.69        277.23         6.15 o                         
   5   0   8          6.41          6.44         1.31 o                         
   6   0   8         13.18         15.78         2.59 o                         
   7   0   8         22.29         18.88         4.60 o                         
 -14   1   8         58.74         61.81         2.52 o                         
 -13   1   8         42.06         44.12         1.99 o                         
 -12   1   8          0.71          1.06         0.68 o                         
 -11   1   8         72.87         70.64         2.17 o                         
 -10   1   8         92.89         94.48         2.21 o                         
  -9   1   8        217.42        191.89         2.90 o                         
  -8   1   8         33.22         29.74         0.73 o                         
  -7   1   8         23.52         21.65         0.64 o                         
  -6   1   8         21.69         20.40         0.55 o                         
  -5   1   8        436.58        428.08         3.13 o                         
  -4   1   8         52.20         54.15         0.87 o                         
  -3   1   8        146.99        146.56         1.70 o                         
  -2   1   8        497.96        496.72         4.11 o                         
  -1   1   8         45.09         46.25         0.93 o                         
   0   1   8         32.24         33.71         0.72 o                         
   1   1   8         17.58         19.94         0.56 o                         
   2   1   8        348.48        350.37         3.32 o                         
   3   1   8         21.87         20.83         1.11 o                         
   4   1   8         26.49         27.61         1.73 o                         
   5   1   8         33.61         35.04         1.77 o                         
   6   1   8          1.68          0.71         0.78 o                         
   7   1   8          8.55          6.99         1.30 o                         
 -14   2   8         27.72         28.14         2.04 o                         
 -13   2   8          4.81          4.72         0.97 o                         
 -12   2   8         36.19         39.27         2.29 o                         
 -11   2   8         13.08         18.32         1.32 o                         
 -10   2   8         11.11         11.17         1.01 o                         
  -9   2   8        163.78        158.10         2.79 o                         
  -8   2   8         36.70         35.83         0.87 o                         
  -7   2   8        244.72        222.66         1.99 o                         
  -6   2   8        220.79        211.55         1.85 o                         
  -5   2   8        533.94        547.69         3.77 o                         
  -4   2   8         19.56         23.39         0.61 o                         
  -3   2   8          0.85          0.60         0.25 o                         
  -2   2   8        182.85        175.81         1.87 o                         
  -1   2   8        105.90         95.26         1.36 o                         
   0   2   8          0.23          0.53         0.29 o                         
   1   2   8         79.04         77.37         1.08 o                         
   2   2   8         11.31          9.61         0.63 o                         
   3   2   8        203.64        207.91         3.84 o                         
   4   2   8         21.10         23.28         1.42 o                         
   5   2   8         47.60         42.57         1.88 o                         
   6   2   8         31.82         34.58         1.85 o                         
   7   2   8          1.13          0.25         1.27 o                         
 -14   3   8          0.06          2.00         1.06 o                         
 -13   3   8         90.70         97.43         2.99 o                         
 -12   3   8         21.76         25.33         1.72 o                         
 -11   3   8         89.04         92.73         2.80 o                         
 -10   3   8        135.01        140.30         3.24 o                         
  -9   3   8         57.35         59.21         1.79 o                         
  -8   3   8        306.87        307.74         3.39 o                         
  -7   3   8          0.84          0.74         0.27 o                         
  -6   3   8        486.23        463.68         3.15 o                         
  -5   3   8         83.85         85.27         1.03 o                         
  -4   3   8         11.97         13.71         0.55 o                         
  -3   3   8        473.28        457.81         3.74 o                         
  -2   3   8         76.39         78.42         1.21 o                         
  -1   3   8         24.51         23.45         0.75 o                         
   0   3   8        497.14        485.84         4.01 o                         
   1   3   8         28.74         29.98         0.72 o                         
   2   3   8        110.56        116.64         1.96 o                         
   3   3   8        621.34        656.59         8.43 o                         
   4   3   8          0.35          0.08         0.59 o                         
   5   3   8         41.02         44.89         1.84 o                         
   6   3   8         54.89         58.90         2.30 o                         
   7   3   8          1.62          0.28         0.90 o                         
 -13   4   8         22.29         19.35         1.80 o                         
 -12   4   8         66.29         65.34         2.42 o                         
 -11   4   8         20.13         24.53         1.64 o                         
 -10   4   8          0.58         -0.23         0.58 o                         
  -9   4   8         93.06        100.90         2.75 o                         
  -8   4   8         28.18         31.35         1.27 o                         
  -7   4   8         44.18         44.94         0.90 o                         
  -6   4   8       1006.22        973.97         5.97 o                         
  -5   4   8        304.06        296.66         2.57 o                         
  -4   4   8        275.33        278.93         2.38 o                         
  -3   4   8        196.85        198.47         2.02 o                         
  -2   4   8          9.18          9.96         0.57 o                         
  -1   4   8         72.33         72.57         1.18 o                         
   0   4   8         14.72         14.34         0.60 o                         
   1   4   8        233.06        234.06         2.68 o                         
   2   4   8          3.25          2.86         0.50 o                         
   3   4   8         65.77         66.47         2.18 o                         
   4   4   8         50.80         56.97         2.06 o                         
   5   4   8         53.31         52.49         2.11 o                         
   6   4   8          0.09          0.56         0.78 o                         
   7   4   8          7.09          5.95         1.40 o                         
 -13   5   8          0.59          1.44         1.07 o                         
 -12   5   8          1.42          0.64         0.80 o                         
 -11   5   8          8.38          6.71         1.12 o                         
 -10   5   8         14.33          9.46         1.23 o                         
  -9   5   8         11.36         12.78         1.10 o                         
  -8   5   8        114.94        105.68         2.30 o                         
  -7   5   8         75.09         65.45         1.51 o                         
  -6   5   8        117.65         99.17         1.60 o                         
  -5   5   8         58.51         54.73         0.93 o                         
  -4   5   8        125.96        119.97         1.46 o                         
  -3   5   8         53.87         49.20         0.93 o                         
  -2   5   8        215.62        196.00         2.23 o                         
  -1   5   8          0.73          0.04         0.35 o                         
   0   5   8        144.20        141.39         2.16 o                         
   1   5   8          0.01          0.01         0.36 o                         
   2   5   8        180.96        178.57         3.26 o                         
   3   5   8         36.64         38.98         1.71 o                         
   4   5   8         40.34         40.67         1.90 o                         
   5   5   8         22.35         22.77         1.64 o                         
   6   5   8          0.02          1.19         1.14 o                         
 -12   6   8        202.31        204.36         5.04 o                         
 -11   6   8        357.16        381.33         6.19 o                         
 -10   6   8         98.27        108.29         3.14 o                         
  -9   6   8        147.26        157.99         3.51 o                         
  -8   6   8        381.50        387.73         5.98 o                         
  -7   6   8        159.90        159.62         3.18 o                         
  -6   6   8        125.83        130.11         2.29 o                         
  -5   6   8          9.62          9.68         0.68 o                         
  -4   6   8        930.20        911.81         7.09 o                         
  -3   6   8        298.38        316.28         3.28 o                         
  -2   6   8        175.05        163.68         2.42 o                         
  -1   6   8         86.02         89.10         1.87 o                         
   0   6   8         25.58         28.31         1.05 o                         
   1   6   8          0.35          0.05         0.50 o                         
   2   6   8         19.32         24.20         1.60 o                         
   3   6   8         22.14         24.86         1.66 o                         
   4   6   8        100.37        103.36         2.87 o                         
   5   6   8         42.97         44.69         2.47 o                         
   6   6   8         12.46         10.51         1.57 o                         
 -12   7   8          2.17          0.98         1.11 o                         
 -11   7   8          0.39          1.26         0.96 o                         
 -10   7   8         53.12         51.34         2.20 o                         
  -9   7   8         34.18         38.01         1.97 o                         
  -8   7   8         67.46         67.14         2.44 o                         
  -7   7   8         14.70         12.86         1.11 o                         
  -6   7   8        107.67        109.33         2.51 o                         
  -5   7   8        290.94        293.53         4.41 o                         
  -4   7   8         27.13         26.63         1.18 o                         
  -3   7   8        316.13        314.63         3.67 o                         
  -2   7   8        115.74        125.19         2.31 o                         
  -1   7   8          3.34          0.83         0.59 o                         
   0   7   8          0.88          1.04         0.62 o                         
   1   7   8         32.83         29.95         1.61 o                         
   2   7   8          1.04          1.54         0.70 o                         
   3   7   8         17.80         15.56         1.62 o                         
   4   7   8          8.94          6.69         1.23 o                         
   5   7   8          1.77          1.49         0.93 o                         
 -11   8   8          0.00         -0.20         1.11 o                         
 -10   8   8          4.84          2.21         1.04 o                         
  -9   8   8         51.53         51.00         2.32 o                         
  -8   8   8         15.26         16.07         1.76 o                         
  -7   8   8         16.10         16.00         1.37 o                         
  -6   8   8         39.12         39.50         1.72 o                         
  -5   8   8          0.26          1.36         0.64 o                         
  -4   8   8         16.75         20.62         1.30 o                         
  -3   8   8         77.48         79.87         2.25 o                         
  -2   8   8          1.68          1.40         0.75 o                         
  -1   8   8          4.72          7.54         0.98 o                         
   0   8   8         14.55         13.68         1.42 o                         
   1   8   8          4.65          5.28         1.04 o                         
   2   8   8         44.21         47.58         2.12 o                         
   3   8   8         58.94         64.83         2.55 o                         
   4   8   8          0.06          0.57         1.26 o                         
 -10   9   8         46.78         55.36         4.25 o                         
  -9   9   8          1.04          0.05         0.92 o                         
  -8   9   8         75.03         72.13         2.68 o                         
  -7   9   8        220.44        220.96         4.29 o                         
  -6   9   8          6.86          4.91         0.95 o                         
  -5   9   8        346.32        357.52         5.47 o                         
  -4   9   8         28.31         28.22         1.92 o                         
  -3   9   8         77.52         78.77         2.65 o                         
  -2   9   8         47.72         45.59         1.87 o                         
  -1   9   8          3.31          1.74         0.77 o                         
   0   9   8         66.16         68.09         3.34 o                         
   1   9   8         15.27         13.13         1.46 o                         
   2   9   8          5.63          5.12         1.04 o                         
   3   9   8          1.06          2.16         1.10 o                         
  -9  10   8          1.92          0.77         1.23 o                         
  -8  10   8          6.00          4.02         1.44 o                         
  -7  10   8        125.38        113.78         3.99 o                         
  -6  10   8         13.40         14.94         1.51 o                         
  -5  10   8          5.73          4.51         0.93 o                         
  -4  10   8        110.27        112.50         2.92 o                         
  -3  10   8          1.36          2.19         0.79 o                         
  -2  10   8         55.21         60.75         2.20 o                         
  -1  10   8         21.16         17.90         1.58 o                         
   0  10   8          7.77          6.27         1.25 o                         
   1  10   8         15.57         15.10         1.68 o                         
   2  10   8         48.59         50.71         2.48 o                         
  -7  11   8         25.07         23.87         3.70 o                         
  -6  11   8          6.23          7.84         1.53 o                         
  -5  11   8          4.18          1.86         1.03 o                         
  -4  11   8          0.16          0.86         0.86 o                         
  -3  11   8          1.08          0.39         1.04 o                         
  -2  11   8         10.98          7.69         1.40 o                         
  -1  11   8          1.15         -0.33         0.89 o                         
   0  11   8          8.14          4.84         1.30 o                         
 -14   1   9         15.40         10.41         1.38 o                         
 -13   1   9          0.62         -0.22         0.68 o                         
 -12   1   9          5.99          2.09         0.74 o                         
 -11   1   9          0.64          0.68         0.65 o                         
 -10   1   9        135.62        142.95         2.75 o                         
  -9   1   9        262.17        250.34         3.75 o                         
  -8   1   9        238.22        216.04         2.80 o                         
  -7   1   9         91.16         92.86         1.09 o                         
  -6   1   9         58.11         54.96         0.91 o                         
  -5   1   9        187.62        179.27         1.84 o                         
  -4   1   9         90.57         89.33         1.26 o                         
  -3   1   9         92.17         92.69         1.38 o                         
  -2   1   9        252.63        239.66         2.67 o                         
  -1   1   9         51.62         50.41         1.03 o                         
   0   1   9         49.77         49.35         1.10 o                         
   1   1   9         26.06         26.99         0.89 o                         
   2   1   9          5.05          2.97         0.64 o                         
   3   1   9        278.39        293.64         4.44 o                         
   4   1   9        112.61        116.06         2.89 o                         
   5   1   9          7.95          7.36         1.26 o                         
   6   1   9         32.08         29.10         3.45 o                         
 -14   2   9          0.10          0.39         0.99 o                         
 -13   2   9         37.60         36.07         2.01 o                         
 -12   2   9         37.23         38.77         1.95 o                         
 -11   2   9        223.30        233.26         4.25 o                         
 -10   2   9        114.73        122.37         2.72 o                         
  -9   2   9        226.27        216.06         3.66 o                         
  -8   2   9         89.99         96.99         1.97 o                         
  -7   2   9         29.67         31.77         0.71 o                         
  -6   2   9        494.24        481.47         3.44 o                         
  -5   2   9         28.51         28.99         0.78 o                         
  -4   2   9        371.13        365.73         3.03 o                         
  -3   2   9        428.80        425.66         3.38 o                         
  -2   2   9        102.72        104.34         1.38 o                         
  -1   2   9         24.07         22.22         0.80 o                         
   0   2   9        311.90        311.23         3.18 o                         
   1   2   9          8.14          7.87         0.63 o                         
   2   2   9          3.83          3.36         0.63 o                         
   3   2   9          8.04         10.11         1.19 o                         
   4   2   9          0.02         -0.27         0.62 o                         
   5   2   9         93.01         97.89         2.88 o                         
   6   2   9          1.66          1.11         1.12 o                         
 -13   3   9        266.11        295.54         5.52 o                         
 -12   3   9          2.63          2.00         0.82 o                         
 -11   3   9          3.80          2.11         0.75 o                         
 -10   3   9         54.86         58.08         2.02 o                         
  -9   3   9         20.41         20.66         1.28 o                         
  -8   3   9          0.83          0.45         0.49 o                         
  -7   3   9        102.34         99.51         1.54 o                         
  -6   3   9          1.90          1.88         0.30 o                         
  -5   3   9        388.05        365.72         3.03 o                         
  -4   3   9        387.29        386.52         3.73 o                         
  -3   3   9          0.67          0.23         0.27 o                         
  -2   3   9         11.64         12.84         0.63 o                         
  -1   3   9         41.56         43.68         1.18 o                         
   0   3   9          4.27          5.16         0.58 o                         
   1   3   9          4.34          3.69         0.63 o                         
   2   3   9          1.05          1.88         0.55 o                         
   3   3   9         37.74         37.24         1.66 o                         
   4   3   9        130.21        133.76         3.19 o                         
   5   3   9          8.95          7.38         1.08 o                         
   6   3   9          4.22          3.36         0.96 o                         
 -13   4   9          0.17         -0.82         0.85 o                         
 -12   4   9         18.24         17.74         1.62 o                         
 -11   4   9        134.03        135.75         3.74 o                         
 -10   4   9         31.07         31.72         1.80 o                         
  -9   4   9         14.95         17.92         1.37 o                         
  -8   4   9        413.58        418.92         5.85 o                         
  -7   4   9         14.81         16.62         0.85 o                         
  -6   4   9        180.88        183.49         2.27 o                         
  -5   4   9        594.32        581.03         4.82 o                         
  -4   4   9          7.62          9.53         0.55 o                         
  -3   4   9        165.05        166.83         2.20 o                         
  -2   4   9         37.42         36.77         1.15 o                         
  -1   4   9         10.67          9.26         0.77 o                         
   0   4   9         20.90         21.72         1.13 o                         
   1   4   9          0.21         -0.23         0.58 o                         
   2   4   9          5.62          6.38         0.85 o                         
   3   4   9          4.21          3.25         0.78 o                         
   4   4   9         23.64         21.86         1.49 o                         
   5   4   9          2.76          2.18         0.86 o                         
   6   4   9          2.03          0.63         0.85 o                         
 -13   5   9         61.23         67.58         3.18 o                         
 -12   5   9        212.41        225.37         4.94 o                         
 -11   5   9          7.10          6.58         1.19 o                         
 -10   5   9         37.34         32.58         1.75 o                         
  -9   5   9        153.43        160.18         3.45 o                         
  -8   5   9        433.75        445.47         6.83 o                         
  -7   5   9        163.00        172.97         4.23 o                         
  -6   5   9          0.66          0.74         0.41 o                         
  -5   5   9        138.29        139.91         1.96 o                         
  -4   5   9        256.62        264.77         3.11 o                         
  -3   5   9          1.95          2.34         0.47 o                         
  -2   5   9        374.57        370.88         4.68 o                         
  -1   5   9         50.97         55.18         1.58 o                         
   0   5   9          0.78          0.59         0.53 o                         
   1   5   9        316.81        333.62         5.37 o                         
   2   5   9         65.99         66.05         2.31 o                         
   3   5   9         53.71         51.79         2.00 o                         
   4   5   9         25.59         27.55         1.69 o                         
   5   5   9          3.72          1.75         1.04 o                         
 -12   6   9          0.60          0.96         1.17 o                         
 -11   6   9         26.67         29.78         1.88 o                         
 -10   6   9          4.48          3.45         0.91 o                         
  -9   6   9          1.21          0.53         0.68 o                         
  -8   6   9         34.52         42.12         1.91 o                         
  -7   6   9         66.84         66.97         2.18 o                         
  -6   6   9          7.89          7.25         0.88 o                         
  -5   6   9          2.56          1.72         0.53 o                         
  -4   6   9          0.38          0.31         0.40 o                         
  -3   6   9         45.12         45.56         1.51 o                         
  -2   6   9         28.60         24.35         1.80 o                         
  -1   6   9         23.44         21.66         1.35 o                         
   0   6   9         52.22         48.64         1.97 o                         
   1   6   9        235.56        231.54         3.97 o                         
   2   6   9         27.70         28.00         1.68 o                         
   3   6   9          2.58          0.10         0.74 o                         
   4   6   9         22.93         20.05         1.54 o                         
   5   6   9          4.55          3.73         1.03 o                         
 -12   7   9         28.66         30.29         3.30 o                         
 -11   7   9          7.85          5.97         1.29 o                         
 -10   7   9         42.47         40.79         2.08 o                         
  -9   7   9         24.46         23.68         1.75 o                         
  -8   7   9          1.31          0.12         0.71 o                         
  -7   7   9          5.81          6.05         0.94 o                         
  -6   7   9         66.39         73.22         2.08 o                         
  -5   7   9         32.12         33.72         1.48 o                         
  -4   7   9        136.35        141.69         2.80 o                         
  -3   7   9          8.33          7.97         0.83 o                         
  -2   7   9        276.37        278.23         4.62 o                         
  -1   7   9        127.69        132.98         3.01 o                         
   0   7   9         15.64         13.01         1.18 o                         
   1   7   9        228.01        236.87         4.26 o                         
   2   7   9         14.99         11.65         1.25 o                         
   3   7   9          4.03          4.03         0.93 o                         
   4   7   9          9.21          7.84         1.38 o                         
 -11   8   9        436.98        480.20         8.52 o                         
 -10   8   9         26.43         31.16         2.50 o                         
  -9   8   9         56.26         52.82         2.57 o                         
  -8   8   9        266.70        277.75         5.25 o                         
  -7   8   9          0.15          0.26         0.71 o                         
  -6   8   9          0.12          0.13         0.61 o                         
  -5   8   9          0.03          0.38         0.68 o                         
  -4   8   9        199.15        205.62         3.83 o                         
  -3   8   9        211.75        211.95         4.25 o                         
  -2   8   9        258.74        255.31         5.36 o                         
  -1   8   9         44.77         46.80         2.07 o                         
   0   8   9         14.10         14.17         1.48 o                         
   1   8   9          8.61          8.29         1.11 o                         
   2   8   9         60.80         73.75         2.77 o                         
   3   8   9          0.61          1.94         1.04 o                         
 -10   9   9         31.39         32.82         3.03 o                         
  -9   9   9         22.27         20.72         2.60 o                         
  -8   9   9         61.94         68.17         2.66 o                         
  -7   9   9          3.92          3.51         0.93 o                         
  -6   9   9         12.22         12.81         1.36 o                         
  -5   9   9         46.94         48.56         1.96 o                         
  -4   9   9         13.34          8.49         1.08 o                         
  -3   9   9          0.06          0.22         0.66 o                         
  -2   9   9        145.08        143.85         3.53 o                         
  -1   9   9         57.11         59.37         2.58 o                         
   0   9   9          9.60          8.51         1.24 o                         
   1   9   9          6.98          7.61         1.82 o                         
   2   9   9         24.45         22.01         2.00 o                         
  -8  10   9         10.67         12.14         1.87 o                         
  -7  10   9          0.73          0.27         1.02 o                         
  -6  10   9         82.18         86.84         3.16 o                         
  -5  10   9         30.82         26.50         1.71 o                         
  -4  10   9         19.87         17.99         1.43 o                         
  -3  10   9        320.35        336.97         5.40 o                         
  -2  10   9         67.94         68.61         2.64 o                         
  -1  10   9         16.39         16.56         1.75 o                         
   0  10   9         71.89         79.75         3.27 o                         
  -5  11   9         82.09         77.53         3.05 o                         
  -4  11   9         11.94         11.96         1.43 o                         
  -3  11   9         20.65         19.86         1.73 o                         
 -14   0  10         24.13         30.60         3.19 o                         
 -13   0  10         33.78         29.59         4.76 o                         
 -12   0  10         13.69         11.95         1.58 o                         
 -11   0  10         42.10         41.20         2.63 o                         
 -10   0  10        458.86        449.62         8.09 o                         
  -9   0  10         12.54          9.57         1.35 o                         
  -8   0  10        227.08        223.98         4.75 o                         
  -7   0  10        250.66        246.57         3.88 o                         
  -6   0  10         36.75         38.49         1.30 o                         
  -5   0  10        409.42        406.33         5.13 o                         
  -4   0  10         26.34         30.44         1.29 o                         
  -3   0  10        156.85        156.08         3.22 o                         
  -2   0  10        217.97        221.27         5.13 o                         
  -1   0  10         39.56         41.90         2.72 o                         
   0   0  10        156.21        156.43         3.22 o                         
   1   0  10        415.22        426.00         8.73 o                         
   2   0  10         20.89         21.72         1.75 o                         
   3   0  10        112.46        110.43         3.65 o                         
   4   0  10         32.18         42.89         4.10 o                         
   5   0  10          0.55          0.62         1.18 o                         
 -14   1  10         71.88         63.95         8.14 o                         
 -13   1  10         11.65         10.98         1.59 o                         
 -12   1  10          6.28          5.90         0.94 o                         
 -11   1  10         14.78         11.96         1.12 o                         
 -10   1  10         67.50         71.41         2.10 o                         
  -9   1  10         50.33         52.53         1.78 o                         
  -8   1  10        517.76        497.29         5.80 o                         
  -7   1  10          1.71          0.83         0.34 o                         
  -6   1  10         22.88         21.42         0.70 o                         
  -5   1  10        283.05        279.30         2.82 o                         
  -4   1  10         27.78         24.88         0.94 o                         
  -3   1  10          0.46          0.02         0.33 o                         
  -2   1  10          9.58          8.20         0.63 o                         
  -1   1  10        347.75        358.33         4.59 o                         
   0   1  10          7.10          7.91         0.66 o                         
   1   1  10          3.24          2.72         0.56 o                         
   2   1  10         45.20         52.10         1.86 o                         
   3   1  10         96.66        101.31         3.37 o                         
   4   1  10         10.17          8.96         1.35 o                         
   5   1  10          2.46          0.76         0.88 o                         
 -13   2  10         99.11        103.85         3.33 o                         
 -12   2  10         19.31         13.39         1.35 o                         
 -11   2  10          4.82          3.83         0.88 o                         
 -10   2  10          4.40          4.36         0.77 o                         
  -9   2  10         31.97         32.99         1.54 o                         
  -8   2  10          2.68          1.04         0.77 o                         
  -7   2  10          2.51          2.27         0.44 o                         
  -6   2  10         89.08         88.31         1.56 o                         
  -5   2  10        164.99        163.26         2.15 o                         
  -4   2  10        646.07        648.09         5.64 o                         
  -3   2  10         25.73         28.58         0.90 o                         
  -2   2  10         10.79         14.17         0.71 o                         
  -1   2  10          9.52         10.45         0.84 o                         
   0   2  10         43.12         40.70         1.97 o                         
   1   2  10          6.11          5.74         0.77 o                         
   2   2  10          6.99          5.73         1.37 o                         
   3   2  10          7.53          6.00         0.94 o                         
   4   2  10         34.73         33.43         1.76 o                         
   5   2  10         13.00          9.40         1.30 o                         
 -13   3  10         47.45         52.09         3.73 o                         
 -12   3  10         58.49         62.20         2.54 o                         
 -11   3  10        127.74        135.42         3.47 o                         
 -10   3  10         11.51         10.28         1.18 o                         
  -9   3  10        197.71        196.91         3.92 o                         
  -8   3  10         99.41        101.82         2.61 o                         
  -7   3  10         26.13         30.53         1.12 o                         
  -6   3  10         81.66         84.62         1.80 o                         
  -5   3  10         26.97         25.09         1.14 o                         
  -4   3  10        106.48        109.17         1.74 o                         
  -3   3  10        233.61        233.42         2.80 o                         
  -2   3  10         99.37        100.78         1.86 o                         
  -1   3  10         80.53         83.45         2.60 o                         
   0   3  10         34.86         38.71         2.19 o                         
   1   3  10         21.19         20.97         1.23 o                         
   2   3  10         31.35         33.29         1.74 o                         
   3   3  10          0.10          0.30         0.68 o                         
   4   3  10         93.05        100.63         3.03 o                         
   5   3  10         13.67         12.82         1.34 o                         
 -13   4  10          5.65          3.97         1.27 o                         
 -12   4  10         43.72         45.34         2.29 o                         
 -11   4  10        123.81        125.81         3.42 o                         
 -10   4  10         37.39         40.40         1.98 o                         
  -9   4  10          6.85          5.39         0.90 o                         
  -8   4  10         42.81         46.84         1.79 o                         
  -7   4  10         91.66         94.03         2.43 o                         
  -6   4  10          9.00          8.76         0.85 o                         
  -5   4  10        291.20        287.95         4.04 o                         
  -4   4  10         81.76         85.49         2.18 o                         
  -3   4  10         53.69         58.89         1.74 o                         
  -2   4  10        334.17        338.03         5.17 o                         
  -1   4  10         31.72         31.98         1.48 o                         
   0   4  10         61.93         62.17         2.27 o                         
   1   4  10          6.10          5.65         0.99 o                         
   2   4  10         22.20         22.35         1.56 o                         
   3   4  10         40.21         45.59         1.89 o                         
   4   4  10         10.55          8.00         1.43 o                         
 -12   5  10          0.39         -0.66         0.79 o                         
 -11   5  10          1.96          1.41         0.85 o                         
 -10   5  10          7.10          6.44         1.03 o                         
  -9   5  10          0.88          0.45         0.65 o                         
  -8   5  10          4.86          2.85         0.76 o                         
  -7   5  10        160.58        157.86         3.23 o                         
  -6   5  10          2.99          3.74         0.62 o                         
  -5   5  10          0.01         -0.26         0.49 o                         
  -4   5  10          1.23          0.25         0.53 o                         
  -3   5  10          5.60          6.85         0.91 o                         
  -2   5  10          3.80          2.25         0.74 o                         
  -1   5  10        136.41        136.24         3.41 o                         
   0   5  10         14.40         16.55         1.44 o                         
   1   5  10         27.73         25.64         1.74 o                         
   2   5  10          0.10         -0.05         0.73 o                         
   3   5  10          0.49          1.13         0.85 o                         
   4   5  10          0.72         -0.30         0.73 o                         
 -12   6  10          0.03         -0.10         0.84 o                         
 -11   6  10        166.04        174.14         4.03 o                         
 -10   6  10        362.86        375.53         6.08 o                         
  -9   6  10         14.20         10.37         1.20 o                         
  -8   6  10        214.04        224.77         4.42 o                         
  -7   6  10        621.95        628.58         8.39 o                         
  -6   6  10          3.67          3.28         0.72 o                         
  -5   6  10         24.30         26.90         1.29 o                         
  -4   6  10          1.52          2.00         0.62 o                         
  -3   6  10        128.64        133.51         3.21 o                         
  -2   6  10        242.65        253.28         4.71 o                         
  -1   6  10         50.03         43.14         3.23 o                         
   0   6  10         22.93         25.38         1.78 o                         
   1   6  10         16.98         22.78         1.82 o                         
   2   6  10          7.19          5.32         1.11 o                         
   3   6  10         56.36         61.82         2.78 o                         
 -11   7  10          0.16          1.06         0.90 o                         
 -10   7  10          0.90          1.59         0.86 o                         
  -9   7  10        194.33        195.49         4.12 o                         
  -8   7  10          9.82         10.11         1.23 o                         
  -7   7  10        126.77        128.36         3.23 o                         
  -6   7  10        100.31        105.33         2.82 o                         
  -5   7  10         15.96         16.52         1.14 o                         
  -4   7  10        119.95        115.17         2.97 o                         
  -3   7  10         19.07         19.06         1.44 o                         
  -2   7  10        118.54        117.24         3.21 o                         
  -1   7  10        114.26        127.25         3.86 o                         
   0   7  10         95.23         98.75         4.13 o                         
   1   7  10          0.52          1.59         0.95 o                         
   2   7  10         54.52         49.58         3.61 o                         
   3   7  10         14.50         17.37         4.11 o                         
 -10   8  10          1.16         -0.02         0.82 o                         
  -9   8  10          0.28          1.39         0.92 o                         
  -8   8  10         45.89         42.06         2.28 o                         
  -7   8  10         25.44         24.52         2.24 o                         
  -6   8  10         74.19         79.44         2.47 o                         
  -5   8  10         26.35         26.87         1.59 o                         
  -4   8  10         25.10         21.92         1.43 o                         
  -3   8  10         12.53         13.88         1.41 o                         
  -2   8  10        124.62        136.45         3.66 o                         
  -1   8  10         26.21         26.42         2.07 o                         
   0   8  10          3.97          0.51         1.01 o                         
   1   8  10          8.94          4.96         1.61 o                         
   2   8  10         29.14         26.72         2.66 o                         
  -9   9  10         99.77        109.79         3.54 o                         
  -8   9  10          8.68          9.16         1.38 o                         
  -7   9  10         15.03         10.08         1.42 o                         
  -6   9  10        170.76        183.87         4.40 o                         
  -5   9  10          0.70          0.47         0.78 o                         
  -4   9  10         74.57         72.54         2.71 o                         
  -3   9  10          5.36          4.92         0.95 o                         
  -2   9  10          1.89          0.35         0.74 o                         
  -1   9  10         43.85         41.21         3.16 o                         
   0   9  10         38.11         39.96         2.80 o                         
  -6  10  10          5.88          3.78         1.25 o                         
  -5  10  10          0.03         -0.06         0.82 o                         
  -4  10  10          0.06         -0.19         0.78 o                         
  -3  10  10         74.79         81.81         2.99 o                         
  -2  10  10          1.08          1.07         0.95 o                         
 -13   1  11        235.32        241.65         5.79 o                         
 -12   1  11         57.51         60.26         2.39 o                         
 -11   1  11         37.25         37.96         1.82 o                         
 -10   1  11         84.82         81.13         2.38 o                         
  -9   1  11          4.08          5.26         0.87 o                         
  -8   1  11        638.54        645.82         7.69 o                         
  -7   1  11        300.36        289.89         4.19 o                         
  -6   1  11          2.52          2.55         0.62 o                         
  -5   1  11          1.00          0.78         0.51 o                         
  -4   1  11         54.60         56.02         1.61 o                         
  -3   1  11         18.06         20.12         0.99 o                         
  -2   1  11         34.44         36.84         1.57 o                         
  -1   1  11         30.58         29.59         1.74 o                         
   0   1  11         38.06         38.88         2.80 o                         
   1   1  11         51.61         52.85         2.16 o                         
   2   1  11          4.40          3.83         0.92 o                         
   3   1  11         40.36         43.04         2.53 o                         
   4   1  11         56.12         57.75         2.66 o                         
 -13   2  11         48.12         53.90         2.67 o                         
 -12   2  11         61.78         61.02         2.50 o                         
 -11   2  11          5.41          3.82         1.04 o                         
 -10   2  11        103.45        106.43         2.91 o                         
  -9   2  11        175.95        173.62         3.39 o                         
  -8   2  11         66.28         68.40         2.10 o                         
  -7   2  11        231.50        241.31         4.29 o                         
  -6   2  11        406.22        400.65         5.00 o                         
  -5   2  11        162.27        164.04         3.12 o                         
  -4   2  11        103.26        112.40         2.45 o                         
  -3   2  11          0.86          0.16         0.44 o                         
  -2   2  11         86.38         86.54         2.28 o                         
  -1   2  11        172.64        179.00         3.44 o                         
   0   2  11         12.65         12.87         1.37 o                         
   1   2  11        159.38        166.59         3.45 o                         
   2   2  11         58.25         55.27         2.13 o                         
   3   2  11         54.35         46.42         3.40 o                         
   4   2  11          6.18          6.85         1.31 o                         
 -13   3  11          1.62          0.46         1.05 o                         
 -12   3  11         95.99        106.74         3.29 o                         
 -11   3  11          0.58          0.22         0.74 o                         
 -10   3  11          0.43         -0.17         0.69 o                         
  -9   3  11          7.96          9.02         1.09 o                         
  -8   3  11          3.15          0.80         0.64 o                         
  -7   3  11          7.75          6.07         1.07 o                         
  -6   3  11          1.63          0.07         0.64 o                         
  -5   3  11         57.46         58.04         1.94 o                         
  -4   3  11         80.92         84.17         2.29 o                         
  -3   3  11         12.51         11.61         0.99 o                         
  -2   3  11         36.44         38.63         1.63 o                         
  -1   3  11         37.94         33.48         1.71 o                         
   0   3  11          3.57          2.75         0.90 o                         
   1   3  11         20.78         16.94         1.43 o                         
   2   3  11         27.43         25.49         1.65 o                         
   3   3  11          1.55          0.48         1.68 o                         
 -12   4  11         59.93         64.78         3.36 o                         
 -11   4  11         32.73         32.22         1.98 o                         
 -10   4  11        112.80        122.72         3.37 o                         
  -9   4  11        160.11        165.62         3.50 o                         
  -8   4  11         12.04          7.41         0.93 o                         
  -7   4  11        147.95        155.05         3.40 o                         
  -6   4  11        113.27        116.85         2.61 o                         
  -5   4  11          5.25          4.29         0.80 o                         
  -4   4  11        169.14        181.30         3.43 o                         
  -3   4  11         96.13         98.52         2.56 o                         
  -2   4  11          1.84          1.09         0.77 o                         
  -1   4  11        120.79        123.22         3.69 o                         
   0   4  11         14.92         13.52         1.48 o                         
   1   4  11         47.27         48.30         2.48 o                         
   2   4  11         44.20         49.80         2.19 o                         
   3   4  11          1.32          0.66         0.87 o                         
 -12   5  11          0.33         -0.76         0.76 o                         
 -11   5  11         42.83         39.36         2.08 o                         
 -10   5  11         72.55         77.10         2.56 o                         
  -9   5  11          7.82          3.36         0.82 o                         
  -8   5  11        112.81        117.48         2.85 o                         
  -7   5  11         12.95         12.68         1.24 o                         
  -6   5  11        109.03        117.10         2.88 o                         
  -5   5  11        175.04        173.37         3.87 o                         
  -4   5  11         28.27         28.26         1.79 o                         
  -3   5  11        212.12        213.97         4.88 o                         
  -2   5  11          4.32          3.57         1.05 o                         
  -1   5  11         87.78         83.52         3.18 o                         
   0   5  11         82.31         90.51         3.21 o                         
   1   5  11          2.84          1.49         0.84 o                         
   2   5  11         13.61         10.73         1.81 o                         
 -11   6  11         17.69         13.61         1.59 o                         
 -10   6  11          3.34          3.09         0.91 o                         
  -9   6  11          8.38          4.84         0.97 o                         
  -8   6  11          7.41          5.63         1.11 o                         
  -7   6  11         87.40         88.15         3.11 o                         
  -6   6  11         32.40         36.98         2.10 o                         
  -5   6  11          0.53          0.37         0.70 o                         
  -4   6  11         14.32         14.37         1.44 o                         
  -3   6  11          0.57          0.04         0.81 o                         
  -2   6  11         50.48         52.19         2.93 o                         
  -1   6  11          4.06          5.00         1.33 o                         
   0   6  11         21.80         16.60         1.91 o                         
   1   6  11         21.13         18.68         1.75 o                         
   2   6  11         77.83         80.18         3.43 o                         
 -10   7  11         14.30         14.41         1.54 o                         
  -9   7  11         28.49         29.07         2.32 o                         
  -8   7  11          1.69         -0.08         0.74 o                         
  -7   7  11         34.15         29.26         1.82 o                         
  -6   7  11          0.05          0.66         0.81 o                         
  -5   7  11        151.16        168.73         4.03 o                         
  -4   7  11          5.36          5.95         1.01 o                         
  -3   7  11          1.35          1.33         0.83 o                         
  -2   7  11          0.33         -0.74         0.74 o                         
  -1   7  11         36.02         30.95         2.19 o                         
   0   7  11        108.97        107.68         4.50 o                         
   1   7  11          0.80          0.81         0.99 o                         
  -9   8  11         22.80         21.39         1.87 o                         
  -8   8  11          8.70          7.11         1.33 o                         
  -7   8  11        294.65        306.32         5.83 o                         
  -6   8  11         44.52         41.79         2.34 o                         
  -5   8  11         29.66         30.21         2.19 o                         
  -4   8  11         28.38         29.45         3.11 o                         
  -3   8  11         67.30         66.74         2.80 o                         
  -2   8  11         78.86         76.99         3.68 o                         
  -1   8  11         28.24         28.53         4.41 o                         
   0   8  11         55.64         50.60         3.38 o                         
  -7   9  11         15.30         16.26         2.03 o                         
  -6   9  11          8.00          7.92         1.50 o                         
  -5   9  11          0.17          0.90         0.99 o                         
  -4   9  11         10.29          7.81         1.48 o                         
  -3   9  11         15.52         10.96         1.60 o                         
  -2   9  11         19.98         19.08         2.45 o                         
 -12   0  12          2.11          3.14         2.97 o                         
 -11   0  12         81.64         76.17         4.45 o                         
 -10   0  12         47.34         46.92         2.64 o                         
  -9   0  12        205.36        200.21         5.08 o                         
  -8   0  12          0.87          0.63         0.88 o                         
  -7   0  12         30.56         27.67         2.25 o                         
  -6   0  12       1172.87       1203.47        17.60 o                         
  -5   0  12        236.72        221.35         8.72 o                         
  -4   0  12        388.70        412.42        10.39 o                         
  -3   0  12        200.88        214.74         6.02 o                         
  -2   0  12         19.99         17.73         2.08 o                         
  -1   0  12         50.74         51.00         4.63 o                         
   0   0  12         70.79         87.77         6.84 o                         
   1   0  12         23.68         19.80         2.45 o                         
   2   0  12         72.50         68.75        11.61 o                         
 -12   1  12         22.37         20.65         2.50 o                         
 -11   1  12         24.87         21.44         1.75 o                         
 -10   1  12         18.47         15.76         1.43 o                         
  -9   1  12          1.91          0.96         0.66 o                         
  -8   1  12          0.03         -0.50         0.50 o                         
  -7   1  12        189.87        187.30         3.70 o                         
  -6   1  12          0.28         -0.76         0.76 o                         
  -5   1  12         49.08         46.28         1.85 o                         
  -4   1  12        259.36        265.33         4.51 o                         
  -3   1  12          5.81          3.88         0.92 o                         
  -2   1  12          5.82          5.33         1.16 o                         
  -1   1  12          0.43          2.31         1.10 o                         
   0   1  12         68.35         62.42         3.36 o                         
   1   1  12          1.04          1.17         1.22 o                         
   2   1  12          0.32          2.13         1.82 o                         
 -12   2  12         32.76         31.80         2.15 o                         
 -11   2  12         99.47        101.47         3.67 o                         
 -10   2  12          0.30         -0.41         0.69 o                         
  -9   2  12         14.56         17.76         1.44 o                         
  -8   2  12         63.29         63.49         2.27 o                         
  -7   2  12         18.35         17.86         1.29 o                         
  -6   2  12         20.71         20.55         1.59 o                         
  -5   2  12        150.08        150.94         3.74 o                         
  -4   2  12         54.64         57.81         2.28 o                         
  -3   2  12        123.94        129.97         3.14 o                         
  -2   2  12         34.25         36.01         1.85 o                         
  -1   2  12          7.80          6.48         1.17 o                         
   0   2  12         45.79         45.11         2.74 o                         
   1   2  12         11.91          9.82         1.42 o                         
   2   2  12         14.62         10.89         1.65 o                         
 -12   3  12        105.76        104.26         3.97 o                         
 -11   3  12          0.99         -0.41         0.73 o                         
 -10   3  12         68.59         66.30         2.33 o                         
  -9   3  12        206.08        218.63         4.20 o                         
  -8   3  12         74.63         74.45         2.51 o                         
  -7   3  12        280.75        300.28         5.23 o                         
  -6   3  12         50.36         49.23         2.23 o                         
  -5   3  12         59.24         66.90         2.27 o                         
  -4   3  12         43.59         46.05         1.82 o                         
  -3   3  12          8.40          8.83         1.36 o                         
  -2   3  12        118.41        126.48         3.11 o                         
  -1   3  12         14.45          9.03         1.23 o                         
   0   3  12          9.34          6.50         1.51 o                         
   1   3  12         30.03         32.09         2.12 o                         
   2   3  12          5.03          3.48         1.29 o                         
 -11   4  12         11.84          8.48         1.50 o                         
 -10   4  12         47.54         48.06         2.05 o                         
  -9   4  12         31.02         34.12         1.94 o                         
  -8   4  12         13.78         14.08         1.46 o                         
  -7   4  12          0.52          1.21         0.73 o                         
  -6   4  12         18.41         19.25         1.92 o                         
  -5   4  12          0.25          0.14         0.71 o                         
  -4   4  12          1.52         -0.18         0.60 o                         
  -3   4  12          0.14          0.09         0.60 o                         
  -2   4  12          0.17          0.48         0.78 o                         
  -1   4  12         73.69         76.46         2.87 o                         
   0   4  12         57.20         56.33         2.62 o                         
   1   4  12          8.68          5.65         1.33 o                         
 -11   5  12          3.40          1.72         0.90 o                         
 -10   5  12          1.85          0.24         0.87 o                         
  -9   5  12          0.06         -0.42         0.64 o                         
  -8   5  12          0.15         -0.47         0.68 o                         
  -7   5  12         29.85         28.03         1.87 o                         
  -6   5  12         76.09         74.04         2.96 o                         
  -5   5  12         19.97         22.10         1.78 o                         
  -4   5  12         16.50         17.00         1.74 o                         
  -3   5  12          2.24          1.35         0.86 o                         
  -2   5  12         11.97         13.46         1.82 o                         
  -1   5  12          5.71          4.24         1.25 o                         
   0   5  12          6.37          3.65         1.97 o                         
   1   5  12          9.48          8.75         1.60 o                         
 -10   6  12          1.09          0.71         0.88 o                         
  -9   6  12         51.43         50.49         2.50 o                         
  -8   6  12        111.21        115.08         3.26 o                         
  -7   6  12         60.10         63.40         3.22 o                         
  -6   6  12        124.34        134.05         4.15 o                         
  -5   6  12         55.08         51.35         3.09 o                         
  -4   6  12          7.21          6.07         1.87 o                         
  -3   6  12         14.02         12.36         1.67 o                         
  -2   6  12          0.11          1.60         1.09 o                         
  -1   6  12         53.01         57.26         4.84 o                         
   0   6  12          3.39          3.43         1.42 o                         
  -9   7  12          6.17          3.97         1.01 o                         
  -8   7  12         85.80         89.86         3.96 o                         
  -7   7  12          2.70          2.93         1.19 o                         
  -6   7  12         38.44         34.88         2.56 o                         
  -5   7  12         76.91         82.87         3.57 o                         
  -4   7  12         30.36         27.76         2.53 o                         
  -3   7  12          0.75          2.77         1.68 o                         
  -2   7  12         10.16          7.64         1.51 o                         
  -1   7  12          0.12          0.16         1.41 o                         
  -7   8  12         21.01         23.14         2.03 o                         
  -6   8  12          4.70          4.32         1.23 o                         
  -5   8  12         10.96         12.29         1.70 o                         
  -4   8  12          0.01          0.55         1.03 o                         
  -3   8  12         65.83         70.58        14.62 o                         
 -11   1  13        101.42        100.37         5.58 o                         
 -10   1  13          0.03          0.29         0.74 o                         
  -9   1  13         82.07         82.69         2.99 o                         
  -8   1  13         12.41         11.69         1.24 o                         
  -7   1  13        214.37        216.16         4.64 o                         
  -6   1  13         54.31         51.27         2.54 o                         
  -5   1  13         84.36         81.64         3.76 o                         
  -4   1  13          3.33          3.25         1.20 o                         
  -3   1  13        116.84        118.16         4.40 o                         
  -2   1  13          6.34          6.83         1.60 o                         
  -1   1  13         25.98         31.28         2.34 o                         
   0   1  13          0.19         -0.24         1.31 o                         
 -11   2  13         30.34         29.66         2.24 o                         
 -10   2  13         47.78         45.37         2.24 o                         
  -9   2  13          7.22          5.95         1.05 o                         
  -8   2  13         37.13         39.43         1.88 o                         
  -7   2  13          2.26          3.38         0.94 o                         
  -6   2  13        107.24        105.52         3.77 o                         
  -5   2  13        381.65        387.44         6.81 o                         
  -4   2  13          0.19         -0.58         0.68 o                         
  -3   2  13         45.44         47.55         2.25 o                         
  -2   2  13         93.74        101.08         3.22 o                         
  -1   2  13          2.68          1.87         1.30 o                         
   0   2  13         61.13         60.89         4.37 o                         
 -11   3  13          5.27          4.38         1.01 o                         
 -10   3  13          3.75          1.34         1.24 o                         
  -9   3  13          1.49          0.17         0.82 o                         
  -8   3  13         17.36         14.79         1.38 o                         
  -7   3  13         11.65         11.17         1.39 o                         
  -6   3  13         18.44         20.74         1.89 o                         
  -5   3  13          0.00         -0.02         0.65 o                         
  -4   3  13         12.24         10.75         1.39 o                         
  -3   3  13          0.45          0.60         0.77 o                         
  -2   3  13         24.74         21.73         1.84 o                         
  -1   3  13         19.28         15.47         2.22 o                         
   0   3  13         18.11         16.75         3.39 o                         
 -10   4  13         51.51         55.28         2.79 o                         
  -9   4  13         10.08          9.74         1.42 o                         
  -8   4  13         49.21         49.50         2.21 o                         
  -7   4  13          9.64          8.06         1.30 o                         
  -6   4  13          4.92          5.15         1.81 o                         
  -5   4  13         47.71         52.34         2.45 o                         
  -4   4  13         36.82         35.91         2.14 o                         
  -3   4  13          4.84          4.44         1.01 o                         
  -2   4  13         70.16         71.23         2.95 o                         
  -1   4  13          3.52          1.95         1.17 o                         
  -9   5  13         66.61         69.85         3.66 o                         
  -8   5  13         31.43         32.70         2.58 o                         
  -7   5  13         27.33         23.34         2.00 o                         
  -6   5  13         80.60         88.28         3.25 o                         
  -5   5  13         23.37         22.81         2.09 o                         
  -4   5  13        130.27        142.19         4.91 o                         
  -3   5  13         23.03         23.10         3.53 o                         
  -2   5  13          5.20          3.55         1.17 o                         
  -8   6  13          0.46          0.29         0.85 o                         
  -7   6  13          6.88          4.82         1.42 o                         
  -6   6  13         48.45         50.89         2.74 o                         
  -5   6  13          7.33          7.76         1.63 o                         
  -4   6  13          1.04          0.77         1.15 o                         
  -3   6  13         42.68         43.90         2.72 o                         
 -10   0  14         63.79         63.13         5.13 o                         
  -9   0  14        108.05        127.56        11.31 o                         
  -8   0  14          0.11         -0.82         1.14 o                         
  -7   0  14          9.02         13.81         3.31 o                         
  -6   0  14          2.32          4.36         3.71 o                         
  -5   0  14        655.18        669.41        19.80 o                         
  -4   0  14         96.77        103.05         6.99 o                         
  -3   0  14         47.91         48.52         8.43 o                         
  -2   0  14         88.15        103.57        11.65 o                         
 -10   1  14         87.04         90.09         3.51 o                         
  -9   1  14          2.59          2.48         1.29 o                         
  -8   1  14          8.71          9.69         1.64 o                         
  -7   1  14         12.87          8.80         1.82 o                         
  -6   1  14          2.22          3.00         1.53 o                         
  -5   1  14          3.70          2.78         1.38 o                         
  -4   1  14         30.37         25.42         3.35 o                         
  -3   1  14         41.77         43.76         3.13 o                         
  -2   1  14          4.58          3.70         1.68 o                         
 -10   2  14         55.95         57.93         3.00 o                         
  -9   2  14          0.19         -0.11         1.36 o                         
  -8   2  14          0.01         -0.94         0.94 o                         
  -7   2  14         12.69          9.66         1.71 o                         
  -6   2  14          0.24          1.16         1.05 o                         
  -5   2  14         27.91         25.41         2.17 o                         
  -4   2  14          1.95          0.93         1.41 o                         
  -3   2  14          1.32          0.01         1.64 o                         
  -2   2  14          2.11          1.01         1.17 o                         
  -9   3  14          0.07         -0.24         0.89 o                         
  -8   3  14        191.71        196.66         5.26 o                         
  -7   3  14          0.22         -0.08         0.96 o                         
  -6   3  14         85.88         88.22         7.50 o                         
  -5   3  14        103.11        105.67         6.21 o                         
  -4   3  14          2.16          3.94         2.88 o                         
  -3   3  14         49.49         49.87         3.98 o                         
  -8   4  14         12.01          9.40         1.46 o                         
  -7   4  14          3.08          2.41         1.08 o                         
  -6   4  14         30.58         23.90         2.05 o                         
  -5   4  14          0.63         -0.51         0.99 o                         
  -4   4  14         21.95         20.18         4.81 o                         
                                                                                
